# Supplementary material for: LygA retention on the surface of Listeria monocytogenes via its interaction with wall teichoic acid modulates bacterial homeostasis and virulence
Source: PLoS Pathog. 2023 Jun 28;19(6):e1011482. doi: 10.1371/journal.ppat.1011482 (PMC10335673; doi:10.1371/journal.ppat.1011482)
Supplement: S1 Table — The UniProt database is L. monocytogenes_strain_ATCC_BAA-679_169963_PR_20190801. The quantitative information was the relative quantitative value. The LFQ intensity (I) of the protein in different samples was transformed to obtain the relative quantitative value (R) of the protein in different samples (the calculation formula is as follows: Rij = Iij/Mean (Ij), i is the sample, j is the protein), and the number of different proteins in the comparison group at each multiple of difference in the summary was calculated based on the relative quantitative value of the protein. (XLSX) [file ppat.1011482.s006.xlsx]

## Sheet: Summary
Header line description of table 1			Table 1. MS/MS spectrum database search analysis summary
Total spectrum	Number of spectrum produced by mass spectrometer
Matched spectrum	Number of spectrum matched with alignment protein		Total spectrum	Matched spectrum	Peptides	Unique peptides	Identified proteins	Quantifiable proteins
Peptides	Number of peptides which spectrum hit		743570	78082 (10.5%)	13195	12795	1579	1412
Unique peptides	Number of unique peptides which spectrum hit
Identified proteins	Number of proteins detected by spectrum search analysis
Quantifiable proteins	Number of proteins quantifiable		Table 2. Differentially expressed protein summary (Filtered with threshold value of expression fold change and P value < 0.05)
Header line description of worksheet "Quant"			Compare group	Regulated type	fold change >1.2	fold change >1.3	fold change >1.5	fold change >2
Protein accession	Protein accession number of database used for search		xysn/ΔgalT	up-regulated	207	190	134	65
Protein description	Protein functional description			down-regulated	201	171	95	33
Gene name	Indicates the name of the gene that code for the protein sequence
Mol. weight [kDa]	Protein molecular weight ,unit [kDa]
Sequence coverage [%]	Percent of identified peptdie sequence covering in protein sequence
MS/MS Counts	Number of spectrum which protein matched
Peptides	Number of peptides which spectrum hit
Unique peptides	Number of unique peptides which spectrum hit
LFQ intensity [A]	Protein label free quantitation of sample [A]
[A/B] Ratio	Protein relative quantitation of sample [A] compare with sample [B]
Header line description of worksheet "pep_quant"
ID	Identified peptide index number
Sequence	Identified peptide amino acid sequence
Length	The number of amino acids that make up the protein sequence
Protein accession	Protein accession number of database used for search
Protein description	Protein functional description
Experiment	Sample name of identified peptide produced by
Charge	Carried charge of peptide
m/z	Mass-to-charge ratio of peptide
Mass Error [ppm]	Parts per million ratio of peptide mass error between the theory and practice
PEP	The maximal posterior error probability for peptides
MS/MS Count	Number of spectrum which protein matched
Score	A simple rule to be used to judge whether a result is significant or not
Intensity	Ionic signal intensity of identified peptide

## Sheet: Quant
Protein accession	Protein description	Gene name	Mol. weight [kDa]	Sequence coverage [%]	MS/MS Counts	Peptides	Unique peptides	MS/MS Count xysn_1	MS/MS Count xysn_2	MS/MS Count xysn_3	MS/MS Count ΔgalT_1	MS/MS Count ΔgalT_2	MS/MS Count ΔgalT_3	Peptides xysn_1	Peptides xysn_2	Peptides xysn_3	Peptides ΔgalT_1	Peptides ΔgalT_2	Peptides ΔgalT_3	Unique peptides xysn_1	Unique peptides xysn_2	Unique peptides xysn_3	Unique peptides ΔgalT_1	Unique peptides ΔgalT_2	Unique peptides ΔgalT_3	LFQ intensity xysn_1	LFQ intensity xysn_2	LFQ intensity xysn_3	LFQ intensity ΔgalT_1	LFQ intensity ΔgalT_2	LFQ intensity ΔgalT_3	xysn_1	xysn_2	xysn_3	ΔgalT_1	ΔgalT_2	ΔgalT_3	xysn/ΔgalT ratio	xysn/ΔgalT value
O31149	Phosphoenolpyruvate-protein phosphotransferase OS=Listeria monocytogenes serovar 1/2a (strain ATCC BAA-679 / EGD-e) OX=169963 GN=ptsI PE=3 SV=2	ptsI	63.211	45.8	118	25	25	21	20	19	20	20	18	24	23	21	19	23	20	24	23	21	19	23	20	6627000	6774500	6135400	4660400	5455900	5159500	1.142	1.168	1.057	0.803	0.94	0.889	1.279	0.0109222
O32823	Thioredoxin reductase OS=Listeria monocytogenes serovar 1/2a (strain ATCC BAA-679 / EGD-e) OX=169963 GN=trxB PE=3 SV=1	trxB	34.173	57.1	87	15	15	16	13	15	15	14	14	15	14	15	15	15	14	15	14	15	15	15	14	1976300	1962900	1532900	2333700	2385000	2523200	0.933	0.926	0.723	1.101	1.126	1.191	0.755	0.030016
O53083	50S ribosomal protein L19 OS=Listeria monocytogenes serovar 1/2a (strain ATCC BAA-679 / EGD-e) OX=169963 GN=rplS PE=3 SV=1	rplS	13.117	50	49	8	8	7	9	7	9	7	10	7	8	7	8	8	6	7	8	7	8	8	6	3484300	4028400	4417400	3112500	4054800	3914000	0.908	1.05	1.152	0.812	1.057	1.021	1.076	0.52382
P0A2X5	Adenine phosphoribosyltransferase OS=Listeria monocytogenes serovar 1/2a (strain ATCC BAA-679 / EGD-e) OX=169963 GN=apt PE=3 SV=1	apt	19.182	48.6	38	6	6	7	5	8	3	8	7	5	6	6	5	6	5	5	6	6	5	6	5	261710	234680	311130	217120	324220	298250	0.953	0.855	1.133	0.791	1.181	1.086	0.962	0.84112
P0A355	Cold shock-like protein CspLA OS=Listeria monocytogenes serovar 1/2a (strain ATCC BAA-679 / EGD-e) OX=169963 GN=cspLA PE=1 SV=1	cspLA	7.2658	100	580	10	10	82	84	84	96	120	114	9	10	9	10	10	10	9	10	9	10	10	10	47159000	51460000	78005000	85168000	62361000	64699000	0.728	0.794	1.204	1.314	0.962	0.998	0.833	0.34146
P0A357	Cold shock-like protein CspLB OS=Listeria monocytogenes serovar 1/2a (strain ATCC BAA-679 / EGD-e) OX=169963 GN=cspLB PE=3 SV=1	cspLB	7.298	60.6	656	5	5	117	104	89	120	122	104	3	4	4	4	4	5	3	4	4	4	4	5	35251000	50186000	69076000	66986000	36847000	43618000	0.7	0.997	1.373	1.331	0.732	0.867	1.048	0.88108
P0A3E6	Transcriptional regulator ZurR OS=Listeria monocytogenes serovar 1/2a (strain ATCC BAA-679 / EGD-e) OX=169963 GN=zurR PE=3 SV=1	zurR	16.371	16.3	4	2	2	1	0	1	0	0	2	2	2	2	0	0	2	2	2	2	0	0	2	13702	14685	17272	0	0	16781	0.878	0.941	1.106			1.075	0.907
P0A3L1	Translation initiation factor IF-3 OS=Listeria monocytogenes serovar 1/2a (strain ATCC BAA-679 / EGD-e) OX=169963 GN=infC PE=3 SV=1	infC	19.647	50.3	68	8	8	11	12	10	11	13	11	8	8	8	8	8	8	8	8	8	8	8	8	2935700	3088100	2328100	2609100	3395100	2990200	1.015	1.068	0.805	0.902	1.174	1.034	0.929	0.54852
P0A438	Phosphocarrier protein HPr OS=Listeria monocytogenes serovar 1/2a (strain ATCC BAA-679 / EGD-e) OX=169963 GN=ptsH PE=3 SV=1	ptsH	9.4036	94.3	736	13	13	107	96	116	143	141	133	12	12	13	12	13	12	12	12	13	12	13	12	74706000	82724000	92313000	100440000	76351000	83771000	0.878	0.973	1.085	1.181	0.898	0.985	0.958	0.71338
P0A442	Pyruvate formate-lyase-activating enzyme OS=Listeria monocytogenes serovar 1/2a (strain ATCC BAA-679 / EGD-e) OX=169963 GN=pflA PE=3 SV=1	pflA	28.115	52	34	10	10	9	6	12	0	4	3	8	9	9	5	7	7	8	9	9	5	7	7	303300	353340	393110	65120	120780	94748	1.368	1.594	1.773	0.294	0.545	0.427	3.74	0.0023004
P0A485	50S ribosomal protein L31 type B OS=Listeria monocytogenes serovar 1/2a (strain ATCC BAA-679 / EGD-e) OX=169963 GN=rpmE2 PE=3 SV=1	rpmE2	9.2582	64.2	73	6	6	11	11	16	10	11	14	6	6	6	6	6	6	6	6	6	6	6	6	7279400	7644100	7287900	4331000	4916200	5279300	1.189	1.248	1.19	0.707	0.803	0.862	1.529	0.0020636
P0A491	50S ribosomal protein L35 OS=Listeria monocytogenes serovar 1/2a (strain ATCC BAA-679 / EGD-e) OX=169963 GN=rpmI PE=3 SV=2	rpmI	7.7202	16.7	5	2	2	0	0	2	0	1	2	1	2	2	1	2	2	1	2	2	1	2	2	0	166480	144000	0	187520	157380		1.016	0.879		1.144	0.961	0.9	0.4559
P0A4H5	Chemotaxis protein CheY OS=Listeria monocytogenes serovar 1/2a (strain ATCC BAA-679 / EGD-e) OX=169963 GN=cheY PE=3 SV=1	cheY	13.106	24.4	12	2	2	3	1	3	1	1	3	2	2	2	2	2	2	2	2	2	2	2	2	181360	77095	124340	31182	27084	63534	2.157	0.917	1.478	0.371	0.322	0.755	3.144	0.032696
P0A4J8	Anti-sigma-B factor antagonist OS=Listeria monocytogenes serovar 1/2a (strain ATCC BAA-679 / EGD-e) OX=169963 GN=rsbV PE=3 SV=1	rsbV	12.798	39.5	17	4	4	5	3	3	1	4	1	4	4	4	2	4	4	4	4	4	2	4	4	424890	388250	589610	284150	265990	207640	1.18	1.078	1.637	0.789	0.739	0.577	1.85	0.0186378
P0A4L3	Thioredoxin OS=Listeria monocytogenes serovar 1/2a (strain ATCC BAA-679 / EGD-e) OX=169963 GN=trxA PE=3 SV=1	trxA	11.62	68.9	816	14	14	121	124	108	159	148	156	13	13	13	13	14	14	13	13	13	13	14	14	92675000	113950000	81328000	151820000	95653000	109440000	0.862	1.06	0.757	1.413	0.89	1.018	0.807	0.29066
P0A4Q8	UPF0145 protein lmo0208 OS=Listeria monocytogenes serovar 1/2a (strain ATCC BAA-679 / EGD-e) OX=169963 GN=lmo0208 PE=3 SV=1	lmo0208	11.991	34.5	29	3	3	5	5	6	3	5	5	3	3	3	3	3	3	3	3	3	3	3	3	508620	452640	520220	668770	758410	722710	0.84	0.748	0.86	1.105	1.253	1.194	0.689	0.0027439
P0DJL8	Alanine racemase OS=Listeria monocytogenes serovar 1/2a (strain ATCC BAA-679 / EGD-e) OX=169963 GN=alr PE=3 SV=1	alr	40.986	32.3	29	8	8	6	6	8	3	4	2	7	7	8	5	6	7	7	7	8	5	6	7	332040	302240	649250	149080	131820	138760	1.17	1.065	2.287	0.525	0.464	0.489	3.06	0.048985
P0DJL9	D-alanine aminotransferase OS=Listeria monocytogenes serovar 1/2a (strain ATCC BAA-679 / EGD-e) OX=169963 GN=dat PE=3 SV=1	dat	32.402	78.9	160	17	17	29	30	32	25	21	23	16	16	16	15	15	14	16	16	16	15	15	14	18085000	18394000	24994000	14734000	9205400	10055000	1.137	1.156	1.571	0.926	0.579	0.632	1.808	0.027878
P0DJM0	Internalin A OS=Listeria monocytogenes serovar 1/2a (strain ATCC BAA-679 / EGD-e) OX=169963 GN=inlA PE=1 SV=1	inlA	86.492	12	33	6	5	4	6	4	7	7	5	6	6	6	6	5	6	5	5	5	5	5	5	455900	694490	452410	1160600	780680	869740	0.62	0.944	0.615	1.578	1.061	1.182	0.57	0.036998
P0DJM1	Chaperone protein DnaJ OS=Listeria monocytogenes serovar 1/2a (strain ATCC BAA-679 / EGD-e) OX=169963 GN=dnaJ PE=3 SV=1	dnaJ	41.077	43.2	90	20	20	15	14	16	13	16	16	17	16	16	15	16	20	17	16	16	15	16	20	1046700	1132600	1023300	1197700	1144800	1151100	0.938	1.015	0.917	1.073	1.026	1.031	0.917	0.061243
P0DJM2	Chaperone protein DnaK OS=Listeria monocytogenes serovar 1/2a (strain ATCC BAA-679 / EGD-e) OX=169963 GN=dnaK PE=3 SV=1	dnaK	66.143	64.4	322	38	38	56	58	44	50	55	59	36	38	37	32	35	33	36	38	37	32	35	33	28200000	33200000	19587000	18681000	21322000	20470000	1.196	1.408	0.831	0.792	0.904	0.868	1.34	0.167504
P0DJM3	Protein GrpE OS=Listeria monocytogenes serovar 1/2a (strain ATCC BAA-679 / EGD-e) OX=169963 GN=grpE PE=3 SV=1	grpE	21.918	39.3	41	8	8	5	7	7	5	9	8	8	8	8	8	8	8	8	8	8	8	8	8	1440200	1650300	1366800	1124300	1303200	1327600	1.052	1.206	0.999	0.821	0.952	0.97	1.187	0.090316
P0DJM4	Heat-inducible transcription repressor HrcA OS=Listeria monocytogenes serovar 1/2a (strain ATCC BAA-679 / EGD-e) OX=169963 GN=hrcA PE=3 SV=1	hrcA	39.681	27	23	8	8	4	3	3	2	6	5	7	8	8	6	7	6	7	8	8	6	7	6	138510	149760	115480	147970	131240	139090	1.011	1.093	0.843	1.08	0.958	1.015	0.965	0.66048
P0DJO8	Motility gene repressor MogR OS=Listeria monocytogenes serovar 1/2a (strain ATCC BAA-679 / EGD-e) OX=169963 GN=mogR PE=1 SV=1	mogR	35.254	18.3	15	4	4	3	3	2	1	3	3	3	4	2	2	3	3	3	4	2	2	3	3	84018	61840	66682	48827	107210	80756	1.122	0.826	0.89	0.652	1.432	1.078	0.898	0.80214
P0DJO9	Ribosomal protein L11 methyltransferase OS=Listeria monocytogenes serovar 1/2a (strain ATCC BAA-679 / EGD-e) OX=169963 GN=prmA PE=3 SV=1	prmA	34.811	27.7	35	8	8	3	6	6	5	7	8	7	8	7	7	8	8	7	8	7	7	8	8	560520	651370	534400	526870	472970	537970	1.024	1.19	0.976	0.963	0.864	0.983	1.135	0.157557
P0DJP0	Protein RecA OS=Listeria monocytogenes serovar 1/2a (strain ATCC BAA-679 / EGD-e) OX=169963 GN=recA PE=3 SV=1	recA	37.994	60.6	143	17	17	26	24	24	25	20	24	16	15	17	16	16	15	16	15	17	16	16	15	5881800	5360200	5425500	6868100	5197200	5663500	1.026	0.935	0.946	1.198	0.907	0.988	0.94	0.55616
P0DJP1	30S ribosomal protein S21 OS=Listeria monocytogenes serovar 1/2a (strain ATCC BAA-679 / EGD-e) OX=169963 GN=rpsU PE=3 SV=1	rpsU	6.8459	33.3	19	3	3	4	4	3	3	2	3	3	3	2	3	2	3	3	3	2	3	2	3	1284900	1323000	1823900	720470	994770	850850	1.102	1.134	1.564	0.618	0.853	0.73	1.726	0.020558
P0DJP2	Ribonuclease Y OS=Listeria monocytogenes serovar 1/2a (strain ATCC BAA-679 / EGD-e) OX=169963 GN=rny PE=3 SV=1	rny	58.317	40.8	90	18	18	17	14	15	13	17	14	18	17	18	18	17	18	18	17	18	18	17	18	1766200	1553600	1308900	1511900	1629500	1577500	1.134	0.997	0.84	0.97	1.046	1.013	0.981	0.78342
P0DJP3	Protein translocase subunit SecA 2 OS=Listeria monocytogenes serovar 1/2a (strain ATCC BAA-679 / EGD-e) OX=169963 GN=secA2 PE=1 SV=1	secA2	89.433	27.7	64	20	19	13	14	8	7	11	11	17	17	17	15	19	14	16	16	16	14	18	13	276950	306790	259870	286110	372320	332070	0.906	1.004	0.85	0.936	1.218	1.086	0.852	0.157402
P0DQD2	Internalin B OS=Listeria monocytogenes serovar 1/2a (strain ATCC BAA-679 / EGD-e) OX=169963 GN=inlB PE=1 SV=1	inlB	71.146	25.1	150	18	18	36	42	38	11	10	13	18	18	18	12	14	12	18	18	18	12	14	12	34624000	48099000	37911000	4115900	2383400	2953300	1.597	2.218	1.749	0.19	0.11	0.136	12.761	0.000161832
P13128	Listeriolysin O OS=Listeria monocytogenes serovar 1/2a (strain ATCC BAA-679 / EGD-e) OX=169963 GN=hly PE=1 SV=1	hly	58.687	47.8	131	19	19	19	19	22	28	21	22	18	18	18	19	19	19	18	18	18	19	19	19	2544000	3874900	2506100	5364600	2204700	3171000	0.776	1.182	0.765	1.637	0.673	0.967	0.831	0.6615
P21171	Probable endopeptidase p60 OS=Listeria monocytogenes serovar 1/2a (strain ATCC BAA-679 / EGD-e) OX=169963 GN=iap PE=1 SV=2	iap	50.586	66.3	286	29	29	36	43	37	50	60	60	26	26	27	27	29	29	26	26	27	27	29	29	37276000	51751000	43317000	74179000	42881000	50724000	0.745	1.035	0.866	1.483	0.857	1.014	0.789	0.30844
P22262	Listeriolysin regulatory protein OS=Listeria monocytogenes serovar 1/2a (strain ATCC BAA-679 / EGD-e) OX=169963 GN=prfA PE=1 SV=2	prfA	27.301	32.9	22	5	5	2	4	3	3	5	5	4	4	3	4	5	5	4	4	3	4	5	5	85501	118960	110720	205160	217590	180460	0.559	0.777	0.723	1.34	1.422	1.179	0.522	0.0045588
P23224	Zinc metalloproteinase OS=Listeria monocytogenes serovar 1/2a (strain ATCC BAA-679 / EGD-e) OX=169963 GN=mpl PE=2 SV=1	mpl	57.41	6.7	11	3	3	2	1	2	2	2	2	2	2	3	3	3	3	2	2	3	3	3	3	39541	51516	43311	65088	29540	46565	0.861	1.122	0.943	1.417	0.643	1.014	0.952	0.98546
P28764	Superoxide dismutase [Mn] OS=Listeria monocytogenes serovar 1/2a (strain ATCC BAA-679 / EGD-e) OX=169963 GN=sodA PE=3 SV=1	sodA	22.631	85.6	1100	21	21	187	193	175	202	166	177	19	19	19	20	20	20	19	19	19	20	20	20	193010000	221540000	194790000	237060000	132180000	172300000	1.006	1.155	1.016	1.236	0.689	0.898	1.125	0.454
P33378	Phospholipase C OS=Listeria monocytogenes serovar 1/2a (strain ATCC BAA-679 / EGD-e) OX=169963 GN=plcB PE=1 SV=1	plcB	33.277	11.8	6	3	3	0	0	1	1	1	3	1	1	2	2	2	3	1	1	2	2	2	3	0	0	30324	35636	34458	44229			0.839	0.985	0.953	1.223	0.796
P33379	Actin assembly-inducing protein OS=Listeria monocytogenes serovar 1/2a (strain ATCC BAA-679 / EGD-e) OX=169963 GN=actA PE=1 SV=1	actA	70.348	6.7	29	4	4	4	5	5	5	5	5	4	4	4	4	4	4	4	4	4	4	4	4	544900	1035100	1147800	1298700	690390	924420	0.58	1.101	1.221	1.381	0.734	0.983	0.937	0.79602
P33380	L-lactate dehydrogenase 1 OS=Listeria monocytogenes serovar 1/2a (strain ATCC BAA-679 / EGD-e) OX=169963 GN=ldh1 PE=3 SV=2	ldh1	34.192	35.5	93	13	13	14	16	16	14	15	18	12	11	12	13	12	13	12	11	12	13	12	13	3531300	3967000	4576900	2867600	3248200	3244900	0.988	1.11	1.281	0.803	0.909	0.908	1.29	0.043064
P34024	1-phosphatidylinositol phosphodiesterase OS=Listeria monocytogenes serovar 1/2a (strain ATCC BAA-679 / EGD-e) OX=169963 GN=plcA PE=1 SV=1	plcA	36.317	33.4	67	10	10	10	13	12	11	10	11	10	10	10	10	10	10	10	10	10	10	10	10	846640	1541400	916120	2273300	886710	1362900	0.649	1.182	0.702	1.743	0.68	1.045	0.73	0.44852
P47762	DNA primase OS=Listeria monocytogenes serovar 1/2a (strain ATCC BAA-679 / EGD-e) OX=169963 GN=dnaG PE=3 SV=2	dnaG	71.756	21.6	30	12	12	5	3	3	4	10	5	7	5	8	7	10	9	7	5	8	7	10	9	77117	86902	82357	107130	122930	114040	0.784	0.883	0.837	1.089	1.249	1.159	0.716	0.0031375
P47847	Protein translocase subunit SecA 1 OS=Listeria monocytogenes serovar 1/2a (strain ATCC BAA-679 / EGD-e) OX=169963 GN=secA1 PE=3 SV=2	secA1	94.658	47	171	34	33	23	26	29	27	36	30	31	28	31	28	31	30	30	27	30	27	30	29	2456900	2379000	2383200	2629400	2724100	2694200	0.966	0.935	0.937	1.033	1.071	1.059	0.897	0.00194066
P52331	RNA polymerase sigma factor SigA OS=Listeria monocytogenes serovar 1/2a (strain ATCC BAA-679 / EGD-e) OX=169963 GN=sigA PE=3 SV=1	sigA	42.419	38.5	65	12	12	12	8	8	10	14	13	11	9	8	10	12	11	11	9	8	10	12	11	2601500	2552600	2427100	2434800	2938800	2819900	0.989	0.971	0.923	0.926	1.118	1.073	0.925	0.28368
P53434	GTP cyclohydrolase 1 type 2 homolog OS=Listeria monocytogenes serovar 1/2a (strain ATCC BAA-679 / EGD-e) OX=169963 GN=lmo1452 PE=3 SV=1	lmo1452	41.432	20.6	28	5	5	5	5	4	4	4	6	5	5	5	5	4	5	5	5	5	5	4	5	161480	120650	133580	97934	180410	155100	1.141	0.852	0.944	0.692	1.275	1.096	0.959	0.93554
P58588	Gluconeogenesis factor OS=Listeria monocytogenes serovar 1/2a (strain ATCC BAA-679 / EGD-e) OX=169963 GN=lmo2473 PE=3 SV=1	lmo2473	34.973	30.7	43	7	7	7	6	5	8	8	9	6	6	6	7	6	7	6	6	6	7	6	7	254860	209270	200110	274390	274820	258110	1.039	0.853	0.816	1.119	1.121	1.052	0.823	0.060115
P58695	Asparagine--tRNA ligase OS=Listeria monocytogenes serovar 1/2a (strain ATCC BAA-679 / EGD-e) OX=169963 GN=asnS PE=3 SV=1	asnS	48.998	44	99	17	17	16	18	17	15	18	15	15	16	15	14	17	15	15	16	15	14	17	15	2196600	2286500	2077200	1910700	2190200	2090900	1.034	1.076	0.977	0.899	1.031	0.984	1.059	0.29854
P58724	Blue-light photoreceptor OS=Listeria monocytogenes serovar 1/2a (strain ATCC BAA-679 / EGD-e) OX=169963 GN=lmo0799 PE=3 SV=1	lmo0799	28.816	26.1	10	4	4	1	1	0	2	3	3	3	2	2	3	4	4	3	2	2	3	4	4	45978	37472	54169	53622	44417	45474	0.981	0.8	1.156	1.144	0.948	0.971	0.959	0.7041
P58730	2-succinylbenzoate--CoA ligase OS=Listeria monocytogenes serovar 1/2a (strain ATCC BAA-679 / EGD-e) OX=169963 GN=menE PE=3 SV=2	menE	51.873	15.8	25	6	6	3	5	3	4	6	4	5	5	5	5	6	6	5	5	5	5	6	6	88577	79483	72402	64993	75920	74056	1.167	1.047	0.954	0.856	1	0.976	1.119	0.21616
P58817	Aspartyl/glutamyl-tRNA(Asn/Gln) amidotransferase subunit C OS=Listeria monocytogenes serovar 1/2a (strain ATCC BAA-679 / EGD-e) OX=169963 GN=gatC PE=3 SV=1	gatC	10.627	59.8	9	3	3	1	1	1	2	3	1	2	2	2	2	3	1	2	2	2	2	3	1	117230	105950	136370	75028	223150	0	0.891	0.805	1.037	0.57	1.696		0.804	0.85722
P60357	UPF0297 protein lmo1503 OS=Listeria monocytogenes serovar 1/2a (strain ATCC BAA-679 / EGD-e) OX=169963 GN=lmo1503 PE=3 SV=1	lmo1503	10.544	41.1	18	4	4	2	4	2	2	5	3	3	3	4	3	4	3	3	3	4	3	4	3	73961	92183	105960	41954	103840	68855	0.912	1.136	1.306	0.517	1.28	0.849	1.268	0.35776
P60384	Redox-sensing transcriptional repressor Rex OS=Listeria monocytogenes serovar 1/2a (strain ATCC BAA-679 / EGD-e) OX=169963 GN=rex PE=3 SV=1	rex	24.199	44.2	40	8	8	7	7	5	6	8	7	7	6	5	7	7	6	7	6	5	7	7	6	1256900	1146400	1146800	1155800	1194600	1175200	1.066	0.972	0.972	0.98	1.013	0.997	1.007	0.86586
P60415	UPF0298 protein lmo2054 OS=Listeria monocytogenes serovar 1/2a (strain ATCC BAA-679 / EGD-e) OX=169963 GN=lmo2054 PE=3 SV=1	lmo2054	11.35	47.3	16	4	4	1	2	3	2	4	4	3	3	4	4	4	4	3	3	4	4	4	4	68816	90362	102040	90784	88780	98392	0.766	1.006	1.136	1.01	0.988	1.095	0.94	0.57324
P60426	50S ribosomal protein L2 OS=Listeria monocytogenes serovar 1/2a (strain ATCC BAA-679 / EGD-e) OX=169963 GN=rplB PE=3 SV=1	rplB	30.505	52.7	98	17	17	15	15	14	13	24	17	15	14	14	13	17	15	15	14	14	13	17	15	3272300	3832100	3733100	2439500	7241900	5488700	0.755	0.884	0.861	0.563	1.671	1.266	0.714	0.53824
P61055	50S ribosomal protein L4 OS=Listeria monocytogenes serovar 1/2a (strain ATCC BAA-679 / EGD-e) OX=169963 GN=rplD PE=3 SV=1	rplD	22.603	49.8	56	7	7	10	8	9	9	11	9	7	7	7	7	7	7	7	7	7	7	7	7	3356800	3196200	3834100	3619700	4640800	3387600	0.914	0.87	1.044	0.986	1.264	0.922	0.892	0.3816
P63439	Acyl carrier protein OS=Listeria monocytogenes serovar 1/2a (strain ATCC BAA-679 / EGD-e) OX=169963 GN=acpP PE=3 SV=1	acpP	8.3592	39	21	6	6	2	3	5	2	4	5	5	4	5	4	5	6	5	4	5	4	5	6	11732000	12398000	14266000	12435000	6658300	8527800	1.066	1.127	1.297	1.13	0.605	0.775	1.39	0.132545
P64032	Elongation factor P OS=Listeria monocytogenes serovar 1/2a (strain ATCC BAA-679 / EGD-e) OX=169963 GN=efp PE=3 SV=1	efp	20.465	40.5	32	6	6	5	5	6	4	6	6	5	4	6	4	6	6	5	4	6	4	6	6	1769300	1491000	1526500	1378600	1643300	1612500	1.127	0.95	0.972	0.878	1.047	1.027	1.033	0.69602
P64074	Enolase OS=Listeria monocytogenes serovar 1/2a (strain ATCC BAA-679 / EGD-e) OX=169963 GN=eno PE=1 SV=1	eno	46.472	73.7	269	24	24	41	38	39	49	52	50	23	23	22	23	24	24	23	23	22	23	24	24	25675000	25610000	26463000	25437000	30385000	29654000	0.944	0.941	0.973	0.935	1.117	1.09	0.91	0.18052
P64277	Transcription elongation factor GreA OS=Listeria monocytogenes serovar 1/2a (strain ATCC BAA-679 / EGD-e) OX=169963 GN=greA PE=3 SV=1	greA	17.484	49.4	60	9	9	10	10	9	8	13	10	8	9	9	8	9	9	8	9	9	8	9	9	2090200	1918000	1700300	1348200	1654100	1595100	1.217	1.117	0.99	0.785	0.963	0.929	1.242	0.067159
P65110	Translation initiation factor IF-1 OS=Listeria monocytogenes serovar 1/2a (strain ATCC BAA-679 / EGD-e) OX=169963 GN=infA PE=3 SV=1	infA	8.2175	25	5	2	2	1	1	1	0	1	1	1	1	1	0	2	1	1	1	1	0	2	1	0	0	0	0	1646300	0
P65770	NAD kinase 2 OS=Listeria monocytogenes serovar 1/2a (strain ATCC BAA-679 / EGD-e) OX=169963 GN=nadK2 PE=3 SV=1	nadK2	30.498	34.1	35	8	8	7	6	4	4	6	8	7	8	7	8	8	8	7	8	7	8	8	8	412660	404760	437450	404640	474020	411560	0.973	0.954	1.031	0.954	1.117	0.97	0.973	0.66598
P65927	Uridylate kinase OS=Listeria monocytogenes serovar 1/2a (strain ATCC BAA-679 / EGD-e) OX=169963 GN=pyrH PE=3 SV=1	pyrH	26.166	49.2	52	10	10	9	8	11	7	10	7	9	9	10	9	10	8	9	9	10	9	10	8	527980	507910	520570	495070	543960	526890	1.015	0.976	1	0.951	1.045	1.012	0.994	0.87454
P66042	50S ribosomal protein L10 OS=Listeria monocytogenes serovar 1/2a (strain ATCC BAA-679 / EGD-e) OX=169963 GN=rplJ PE=3 SV=1	rplJ	17.693	63.3	86	11	11	15	15	15	14	13	14	11	9	10	10	11	11	11	9	10	10	11	11	8978800	9699900	11079000	5411200	4591400	4464600	1.218	1.316	1.503	0.734	0.623	0.606	2.057	0.00109688
P66054	50S ribosomal protein L11 OS=Listeria monocytogenes serovar 1/2a (strain ATCC BAA-679 / EGD-e) OX=169963 GN=rplK PE=3 SV=1	rplK	14.86	46.8	38	5	5	10	6	6	2	8	6	5	4	5	4	4	5	5	4	5	4	4	5	3283300	2631700	2186500	1888000	2370300	2182500	1.355	1.086	0.902	0.779	0.978	0.9	1.258	0.178504
P66103	50S ribosomal protein L20 OS=Listeria monocytogenes serovar 1/2a (strain ATCC BAA-679 / EGD-e) OX=169963 GN=rplT PE=3 SV=1	rplT	13.687	31.9	42	4	4	6	8	8	5	8	7	4	4	4	4	4	4	4	4	4	4	4	4	724360	701550	702750	538360	1079900	853390	0.945	0.915	0.917	0.702	1.408	1.113	0.862	0.64716
P66125	50S ribosomal protein L27 OS=Listeria monocytogenes serovar 1/2a (strain ATCC BAA-679 / EGD-e) OX=169963 GN=rpmA PE=3 SV=1	rpmA	10.551	45.8	36	6	6	7	6	8	4	5	6	6	6	6	5	5	4	6	6	6	5	5	4	3448800	2978900	4883500	2221500	2030000	2439700	1.149	0.993	1.628	0.74	0.677	0.813	1.691	0.031536
P66144	50S ribosomal protein L28 OS=Listeria monocytogenes serovar 1/2a (strain ATCC BAA-679 / EGD-e) OX=169963 GN=rpmB PE=3 SV=1	rpmB	6.9912	25.8	12	2	2	2	2	2	2	2	2	2	2	2	2	2	2	2	2	2	2	2	2	551570	663600	744390	237490	480550	466280	1.053	1.266	1.421	0.453	0.917	0.89	1.655	0.09144
P66166	50S ribosomal protein L29 OS=Listeria monocytogenes serovar 1/2a (strain ATCC BAA-679 / EGD-e) OX=169963 GN=rpmC PE=3 SV=1	rpmC	7.4014	55.6	29	4	4	4	4	6	5	5	5	4	4	4	3	4	4	4	4	4	3	4	4	2867200	2338100	2919400	1872000	3155400	2750600	1.082	0.882	1.101	0.706	1.191	1.038	1.044	0.7373
P66207	50S ribosomal protein L32-2 OS=Listeria monocytogenes serovar 1/2a (strain ATCC BAA-679 / EGD-e) OX=169963 GN=rpmF2 PE=3 SV=1	rpmF2	6.5194	63.2	22	3	3	4	4	5	1	4	4	3	3	3	2	2	3	3	3	3	2	2	3	202210	174280	387080	51681	289010	162270	0.958	0.826	1.834	0.245	1.369	0.769	1.518	0.36332
P66219	50S ribosomal protein L33 1 OS=Listeria monocytogenes serovar 1/2a (strain ATCC BAA-679 / EGD-e) OX=169963 GN=rpmG1 PE=3 SV=1	rpmG1	6.0069	38.8	17	2	2	3	2	4	3	3	2	2	2	2	2	2	2	2	2	2	2	2	2	1749100	1871100	2306600	1390500	1298000	1375300	1.05	1.124	1.385	0.835	0.78	0.826	1.458	0.0125421
P66221	50S ribosomal protein L33 2 OS=Listeria monocytogenes serovar 1/2a (strain ATCC BAA-679 / EGD-e) OX=169963 GN=rpmG2 PE=3 SV=1	rpmG2	5.6975	59.2	64	5	5	9	10	10	10	13	12	5	5	5	3	4	3	5	5	5	3	4	3	7044100	10624000	9911800	11494000	10953000	13281000	0.668	1.007	0.939	1.089	1.038	1.259	0.772	0.124084
P66290	50S ribosomal protein L36 OS=Listeria monocytogenes serovar 1/2a (strain ATCC BAA-679 / EGD-e) OX=169963 GN=rpmJ PE=3 SV=1	rpmJ	4.3234	59.5	19	3	3	3	3	3	3	4	3	3	3	3	3	3	3	3	3	3	3	3	3	804710	1114200	1440900	695060	967530	981850	0.804	1.113	1.44	0.695	0.967	0.981	1.27	0.33238
P66330	30S ribosomal protein S10 OS=Listeria monocytogenes serovar 1/2a (strain ATCC BAA-679 / EGD-e) OX=169963 GN=rpsJ PE=3 SV=1	rpsJ	11.681	58.8	64	6	6	11	10	5	11	14	13	6	6	5	6	6	6	6	6	5	6	6	6	4539300	4378500	3803400	3494500	2986200	2801600	1.238	1.194	1.037	0.953	0.814	0.764	1.371	0.020422
P66352	30S ribosomal protein S11 OS=Listeria monocytogenes serovar 1/2a (strain ATCC BAA-679 / EGD-e) OX=169963 GN=rpsK PE=3 SV=1	rpsK	13.786	36.4	46	5	5	7	8	7	8	8	8	5	5	5	5	5	5	5	5	5	5	5	5	6182900	6828700	6411500	3785100	4724600	4347600	1.149	1.269	1.192	0.704	0.878	0.808	1.51	0.0041638
P66372	30S ribosomal protein S12 OS=Listeria monocytogenes serovar 1/2a (strain ATCC BAA-679 / EGD-e) OX=169963 GN=rpsL PE=3 SV=1	rpsL	15.184	34.3	36	6	6	6	7	5	7	5	6	6	6	6	6	6	5	6	6	6	6	6	5	3360500	3729100	3605600	1937300	2933300	2803300	1.098	1.218	1.178	0.633	0.958	0.916	1.394	0.061479
P66383	30S ribosomal protein S13 OS=Listeria monocytogenes serovar 1/2a (strain ATCC BAA-679 / EGD-e) OX=169963 GN=rpsM PE=3 SV=1	rpsM	13.709	56.2	56	8	8	8	6	8	11	14	9	7	7	8	7	8	7	7	7	8	7	8	7	2758700	2668900	2458500	1542500	1958200	1879000	1.248	1.207	1.112	0.698	0.886	0.85	1.465	0.0089031
P66401	30S ribosomal protein S14 type Z OS=Listeria monocytogenes serovar 1/2a (strain ATCC BAA-679 / EGD-e) OX=169963 GN=rpsZ PE=3 SV=1	rpsZ	7.1466	13.1	6	1	1	1	1	1	1	1	1	1	1	1	1	1	1	1	1	1	1	1	1	0	0	140450	0	0	0
P66461	30S ribosomal protein S18 OS=Listeria monocytogenes serovar 1/2a (strain ATCC BAA-679 / EGD-e) OX=169963 GN=rpsR PE=3 SV=1	rpsR	9.0977	54.4	22	5	5	3	2	3	3	7	4	4	3	4	4	5	5	4	3	4	4	5	5	843390	736520	773800	917800	977410	1313200	0.91	0.795	0.835	0.99	1.054	1.417	0.734	0.0639
P66484	30S ribosomal protein S19 OS=Listeria monocytogenes serovar 1/2a (strain ATCC BAA-679 / EGD-e) OX=169963 GN=rpsS PE=3 SV=1	rpsS	10.475	68.5	48	8	8	7	8	9	6	8	10	8	8	7	4	6	8	8	8	7	4	6	8	2445600	2256700	2270300	986060	1482200	1414900	1.352	1.247	1.255	0.545	0.819	0.782	1.796	0.0102377
P66503	30S ribosomal protein S20 OS=Listeria monocytogenes serovar 1/2a (strain ATCC BAA-679 / EGD-e) OX=169963 GN=rpsT PE=3 SV=1	rpsT	9.1684	27.4	13	3	3	2	2	2	2	3	2	2	3	2	2	3	3	2	3	2	2	3	3	170150	179770	256570	52429	609380	440230	0.598	0.631	0.901	0.184	2.14	1.546	0.55	0.8157
P66548	30S ribosomal protein S3 OS=Listeria monocytogenes serovar 1/2a (strain ATCC BAA-679 / EGD-e) OX=169963 GN=rpsC PE=3 SV=1	rpsC	24.542	56.9	112	15	15	22	18	20	18	16	18	15	14	14	15	14	14	15	14	14	15	14	14	6246000	6731500	6733400	5705900	5793500	5945700	1.009	1.087	1.087	0.921	0.936	0.96	1.13	0.0116047
P66611	30S ribosomal protein S7 OS=Listeria monocytogenes serovar 1/2a (strain ATCC BAA-679 / EGD-e) OX=169963 GN=rpsG PE=3 SV=1	rpsG	17.817	54.5	65	9	9	12	8	12	12	10	11	9	9	9	9	9	9	9	9	9	9	9	9	6892000	6960300	6558600	6355400	8225400	7503600	0.973	0.983	0.926	0.897	1.161	1.059	0.925	0.40012
P66623	30S ribosomal protein S8 OS=Listeria monocytogenes serovar 1/2a (strain ATCC BAA-679 / EGD-e) OX=169963 GN=rpsH PE=3 SV=1	rpsH	14.644	50	70	7	7	11	13	10	11	14	11	6	5	6	7	7	7	6	5	6	7	7	7	4920300	4318400	4139400	4667800	4845600	4714400	1.069	0.939	0.9	1.015	1.053	1.025	0.94	0.29134
P66699	DNA-directed RNA polymerase subunit alpha OS=Listeria monocytogenes serovar 1/2a (strain ATCC BAA-679 / EGD-e) OX=169963 GN=rpoA PE=3 SV=1	rpoA	34.905	41.1	92	12	12	16	14	14	17	17	14	11	12	12	11	12	12	11	12	12	11	12	12	4425400	4122500	4112300	4030500	4419600	4368000	1.042	0.971	0.968	0.949	1.041	1.029	0.987	0.75888
P66860	SsrA-binding protein OS=Listeria monocytogenes serovar 1/2a (strain ATCC BAA-679 / EGD-e) OX=169963 GN=smpB PE=3 SV=1	smpB	17.923	24.7	9	3	3	1	2	2	0	2	2	2	2	2	2	2	3	2	2	2	2	2	3	1755000	1807400	1917100	1376200	722980	1310500	1.185	1.22	1.294	0.929	0.488	0.885	1.607	0.133035
P66957	Probable transaldolase 2 OS=Listeria monocytogenes serovar 1/2a (strain ATCC BAA-679 / EGD-e) OX=169963 GN=tal2 PE=3 SV=1	tal2	23.551	14.2	7	2	2	1	1	1	1	2	1	1	2	2	2	2	2	1	2	2	2	2	2	0	15833	17692	17166	30252	17777		0.802	0.896	0.869	1.532	0.9	0.772	0.41742
P67055	Demethylmenaquinone methyltransferase OS=Listeria monocytogenes serovar 1/2a (strain ATCC BAA-679 / EGD-e) OX=169963 GN=menG PE=3 SV=1	menG	27.33	32.9	25	6	6	6	5	3	3	5	3	6	6	5	5	5	5	6	6	5	5	5	5	195520	190660	169940	168210	160010	154330	1.129	1.101	0.982	0.972	0.924	0.892	1.152	0.047457
P67195	Putative pyruvate, phosphate dikinase regulatory protein 1 OS=Listeria monocytogenes serovar 1/2a (strain ATCC BAA-679 / EGD-e) OX=169963 GN=lmo1457 PE=3 SV=1	lmo1457	30.436	42.7	40	9	9	4	5	7	8	8	8	6	6	8	8	8	8	6	6	8	8	8	8	340650	320240	291230	325310	324670	327160	1.059	0.996	0.906	1.012	1.01	1.017	0.974	0.59996
P67234	UPF0109 protein lmo1796 OS=Listeria monocytogenes serovar 1/2a (strain ATCC BAA-679 / EGD-e) OX=169963 GN=lmo1796 PE=3 SV=1	lmo1796	8.5219	11.8	3	1	1	0	0	1	0	1	1	1	1	1	1	1	1	1	1	1	1	1	1	0	0	59660	0	0	0
P67288	UPF0154 protein lmo1306 OS=Listeria monocytogenes serovar 1/2a (strain ATCC BAA-679 / EGD-e) OX=169963 GN=lmo1306 PE=3 SV=1	lmo1306	9.1711	39.2	14	3	3	3	3	2	1	3	2	3	3	3	2	3	3	3	3	3	2	3	3	127220	103590	143360	88606	124820	106620	1.1	0.895	1.239	0.766	1.079	0.921	1.169	0.31588
Q02551	Flagellin OS=Listeria monocytogenes serovar 1/2a (strain ATCC BAA-679 / EGD-e) OX=169963 GN=flaA PE=3 SV=2	flaA	30.444	39	14	9	9	12	0	0	0	2	0	9	2	3	2	4	1	9	2	3	2	4	1	678070	3626.2	5601.5	4096.4	6619.5	0	4.857	0.026	0.04	0.029	0.047		43.184	0.53026
Q48754	CD4+ T-cell-stimulating antigen OS=Listeria monocytogenes serovar 1/2a (strain ATCC BAA-679 / EGD-e) OX=169963 GN=tcsA PE=3 SV=2	tcsA	38.414	73.9	304	27	27	52	38	38	61	59	56	24	25	25	25	27	26	24	25	25	25	27	26	30385000	33407000	26464000	57988000	36407000	43842000	0.798	0.877	0.695	1.523	0.956	1.151	0.653	0.052659
Q48759	Protein-arginine kinase OS=Listeria monocytogenes serovar 1/2a (strain ATCC BAA-679 / EGD-e) OX=169963 GN=mcsB PE=3 SV=1	mcsB	38.854	46.5	44	12	12	7	6	5	9	10	7	12	10	12	10	9	10	12	10	12	10	9	10	210040	209910	169320	257070	215510	243730	0.965	0.965	0.778	1.181	0.99	1.12	0.823	0.090424
Q48761	DNA repair protein RadA OS=Listeria monocytogenes serovar 1/2a (strain ATCC BAA-679 / EGD-e) OX=169963 GN=radA PE=3 SV=2	radA	49.981	40	68	16	16	11	11	8	12	15	11	12	13	11	15	16	14	12	13	11	15	16	14	555520	493610	445260	724900	682490	723790	0.919	0.817	0.737	1.2	1.129	1.198	0.701	0.0058203
Q48762	Uncharacterized PIN and TRAM-domain containing protein Lmo0234 OS=Listeria monocytogenes serovar 1/2a (strain ATCC BAA-679 / EGD-e) OX=169963 GN=lmo0234 PE=3 SV=1	lmo0234	39.461	20.2	22	5	5	3	5	2	4	4	4	5	4	3	4	5	5	5	4	3	4	5	5	177550	162170	152570	205070	211440	200510	0.96	0.877	0.825	1.109	1.144	1.085	0.797	0.0081002
Q48768	Chemotaxis protein CheA OS=Listeria monocytogenes serovar 1/2a (strain ATCC BAA-679 / EGD-e) OX=169963 GN=cheA PE=3 SV=2	cheA	68.627	10.5	7	4	4	3	0	1	0	2	1	4	2	2	2	3	2	4	2	2	2	3	2	56573	58502	55358	67967	45899	58853	0.989	1.023	0.968	1.188	0.803	1.029	0.987	0.9953
Q48793	Ribose-phosphate pyrophosphokinase 1 OS=Listeria monocytogenes serovar 1/2a (strain ATCC BAA-679 / EGD-e) OX=169963 GN=prs1 PE=3 SV=1	prs1	35.069	49.7	80	15	15	10	11	13	14	16	16	11	12	13	13	13	13	11	12	13	13	13	13	1431100	1509900	1393900	1230500	1584800	1479000	0.995	1.05	0.969	0.856	1.102	1.028	1.009	0.86468
Q7AP49	Peptidoglycan lytic protein P45 OS=Listeria monocytogenes serovar 1/2a (strain ATCC BAA-679 / EGD-e) OX=169963 GN=spl PE=4 SV=1	spl	42.711	53.6	298	21	21	48	49	48	53	51	49	20	20	21	20	20	20	20	20	21	20	20	20	36145000	44112000	36156000	53423000	26812000	35507000	0.934	1.14	0.934	1.381	0.693	0.918	1.005	0.85424
Q7AP50	RNA polymerase sigma-54 factor (Sigma-L) OS=Listeria monocytogenes serovar 1/2a (strain ATCC BAA-679 / EGD-e) OX=169963 GN=sigL PE=4 SV=1	sigL	50.854	34	42	12	12	7	7	7	8	7	6	9	9	8	11	11	10	9	9	8	11	11	10	254460	267840	245260	286350	291030	294930	0.931	0.98	0.897	1.048	1.065	1.079	0.88	0.0088556
Q7AP52	Lmo2196 protein OS=Listeria monocytogenes serovar 1/2a (strain ATCC BAA-679 / EGD-e) OX=169963 GN=lmo2196 PE=4 SV=1	lmo2196	62.586	61.8	288	33	33	46	43	41	52	53	53	29	30	29	31	33	33	29	30	29	31	33	33	21484000	19701000	17929000	27283000	25383000	25925000	0.936	0.858	0.781	1.189	1.106	1.13	0.752	0.0070403
Q7AP53	Lmo2193 protein OS=Listeria monocytogenes serovar 1/2a (strain ATCC BAA-679 / EGD-e) OX=169963 GN=lmo2193 PE=3 SV=1	lmo2193	39.712	46.4	87	12	12	11	16	13	15	16	16	11	11	12	11	11	11	11	11	12	11	11	11	2175900	1879900	1750000	2090300	2052100	2095100	1.084	0.937	0.872	1.041	1.022	1.044	0.931	0.36178
Q7AP54	Hemin/hemoglobin-binding protein 2 OS=Listeria monocytogenes serovar 1/2a (strain ATCC BAA-679 / EGD-e) OX=169963 GN=hbp2 PE=1 SV=1	hbp2	63.38	59.6	210	31	31	27	24	23	37	52	47	23	21	21	25	30	28	23	21	21	25	30	28	3268200	3120200	1825200	14700000	15461000	15295000	0.365	0.349	0.204	1.643	1.728	1.71	0.181	0.011377
Q7AP55	Lmo2184 protein OS=Listeria monocytogenes serovar 1/2a (strain ATCC BAA-679 / EGD-e) OX=169963 GN=lmo2184 PE=1 SV=1	lmo2184	32.188	43.1	51	10	10	5	8	4	11	11	12	9	10	8	10	9	10	9	10	8	10	9	10	372820	381390	361150	1476700	1024600	1163000	0.468	0.479	0.453	1.854	1.286	1.46	0.304	0.0083636
Q7AP59	Lmo1601 protein OS=Listeria monocytogenes serovar 1/2a (strain ATCC BAA-679 / EGD-e) OX=169963 GN=lmo1601 PE=4 SV=1	lmo1601	18.446	31	49	9	9	8	8	10	7	8	8	7	7	9	7	7	8	7	7	9	7	7	8	1865900	1864800	1914400	1775200	2170300	2045200	0.962	0.962	0.987	0.915	1.119	1.055	0.942	0.45208
Q7AP60	Lmo1518 protein OS=Listeria monocytogenes serovar 1/2a (strain ATCC BAA-679 / EGD-e) OX=169963 GN=lmo1518 PE=4 SV=1	lmo1518	14.18	30.2	11	3	3	2	2	2	2	2	1	3	3	2	3	3	3	3	3	2	3	3	3	257800	250520	189790	332110	236610	278820	1.001	0.972	0.737	1.289	0.918	1.082	0.824	0.23476
Q7AP61	Lmo1517 protein OS=Listeria monocytogenes serovar 1/2a (strain ATCC BAA-679 / EGD-e) OX=169963 GN=lmo1517 PE=3 SV=1	lmo1517	13.335	31.4	17	3	3	3	3	4	1	2	4	3	3	3	3	3	3	3	3	3	3	3	3	122990	103170	96219	126470	113120	115990	1.088	0.913	0.852	1.119	1.001	1.027	0.907	0.27108
Q7AP62	Ribosomal RNA small subunit methyltransferase E OS=Listeria monocytogenes serovar 1/2a (strain ATCC BAA-679 / EGD-e) OX=169963 GN=lmo1470 PE=3 SV=1	lmo1470	28.851	14.1	12	3	3	2	3	2	1	2	2	3	3	3	2	2	2	3	3	3	2	2	2	42115	43116	40171	18265	30688	32014	1.224	1.254	1.168	0.531	0.892	0.931	1.549	0.123602
Q7AP63	Lmo1467 protein OS=Listeria monocytogenes serovar 1/2a (strain ATCC BAA-679 / EGD-e) OX=169963 GN=lmo1467 PE=4 SV=1	lmo1467	35.784	37	46	9	9	8	8	7	7	8	8	9	9	8	8	9	8	9	9	8	8	9	8	222070	221990	212730	205210	268070	243030	0.97	0.97	0.93	0.897	1.171	1.062	0.917	0.36412
Q7AP64	Lmo1453 protein OS=Listeria monocytogenes serovar 1/2a (strain ATCC BAA-679 / EGD-e) OX=169963 GN=lmo1453 PE=4 SV=1	lmo1453	26.2	46.6	32	7	7	7	6	6	5	5	3	7	6	6	6	7	7	7	6	6	6	7	7	301170	300210	297600	217550	293460	259730	1.082	1.079	1.069	0.782	1.055	0.933	1.166	0.20522
Q7AP65	OpuCA protein OS=Listeria monocytogenes serovar 1/2a (strain ATCC BAA-679 / EGD-e) OX=169963 GN=opuCA PE=4 SV=1	opuCA	45.209	62.7	87	20	20	15	15	12	12	19	14	16	15	17	14	20	17	16	15	17	14	20	17	1441700	1244400	1081600	1279900	1469600	1340100	1.101	0.95	0.826	0.977	1.122	1.023	0.922	0.40006
Q7AP67	OpuCC protein OS=Listeria monocytogenes serovar 1/2a (strain ATCC BAA-679 / EGD-e) OX=169963 GN=opuCC PE=4 SV=1	opuCC	34.548	48.4	54	11	11	11	6	8	7	12	10	11	11	8	11	11	11	11	11	8	11	11	11	2493700	2296000	1698400	2359800	2153700	2071000	1.145	1.054	0.78	1.083	0.988	0.951	0.986	0.84296
Q7AP69	Lmo1421 protein OS=Listeria monocytogenes serovar 1/2a (strain ATCC BAA-679 / EGD-e) OX=169963 GN=lmo1421 PE=4 SV=1	lmo1421	36.776	47.3	58	11	11	11	8	9	11	10	9	11	9	9	9	9	8	11	9	9	9	9	8	559990	439250	400930	643540	625090	688650	1.001	0.785	0.716	1.15	1.117	1.231	0.715	0.029605
Q7AP72	Lmo1408 protein OS=Listeria monocytogenes serovar 1/2a (strain ATCC BAA-679 / EGD-e) OX=169963 GN=lmo1408 PE=4 SV=1	lmo1408	20.716	21	10	3	3	2	0	1	2	2	3	2	1	1	2	3	3	2	1	1	2	3	3	35814	0	0	42354	43854	40893	0.879			1.04	1.077	1.004	0.845
Q7AP74	Two-component sensor histidine kinase OS=Listeria monocytogenes serovar 1/2a (strain ATCC BAA-679 / EGD-e) OX=169963 GN=lisK PE=4 SV=1	lisK	55.46	19.3	20	7	7	3	2	3	4	4	4	4	3	6	6	7	7	4	3	6	6	7	7	78122	84561	88626	91775	102320	95754	0.866	0.938	0.983	1.018	1.134	1.062	0.867	0.042143
Q7AP75	GbuB protein OS=Listeria monocytogenes serovar 1/2a (strain ATCC BAA-679 / EGD-e) OX=169963 GN=gbuB PE=3 SV=1	gbuB	30.919	7.1	18	1	1	3	3	3	3	3	3	1	1	1	1	1	1	1	1	1	1	1	1	111230	78181	63662	120020	126910	121980	1.073	0.754	0.614	1.158	1.224	1.177	0.686	0.132636
Q7AP76	GbuA protein OS=Listeria monocytogenes serovar 1/2a (strain ATCC BAA-679 / EGD-e) OX=169963 GN=gbuA PE=4 SV=1	gbuA	43.626	52.4	109	17	17	17	18	14	18	23	19	17	16	15	14	15	15	17	16	15	14	15	15	2211900	1889200	1722200	2548600	2506000	2474300	0.994	0.849	0.774	1.145	1.126	1.112	0.774	0.070496
Q7AP78	Protein DltD OS=Listeria monocytogenes serovar 1/2a (strain ATCC BAA-679 / EGD-e) OX=169963 GN=dltD PE=3 SV=1	dltD	48.486	52.1	121	21	21	21	19	21	20	19	21	21	21	21	20	19	20	21	21	21	20	19	20	3668000	3888700	3153400	4851100	3411800	3728700	0.969	1.028	0.833	1.282	0.902	0.985	0.893	0.43834
Q7AP79	RNA polymerase sigma factor OS=Listeria monocytogenes serovar 1/2a (strain ATCC BAA-679 / EGD-e) OX=169963 GN=sigB PE=3 SV=1	sigB	29.525	32.4	36	7	7	7	5	6	4	7	7	7	5	6	5	7	6	7	5	6	5	7	6	507500	456540	410170	328850	356210	318840	1.28	1.152	1.035	0.83	0.899	0.804	1.369	0.0111408
Q7AP81	MotB protein OS=Listeria monocytogenes serovar 1/2a (strain ATCC BAA-679 / EGD-e) OX=169963 GN=motB PE=4 SV=1	motB	30.649	9.1	5	2	2	2	0	0	1	1	1	2	1	1	2	2	2	2	1	1	2	2	2	60344	0	0	29459	37046	35386	1.488			0.726	0.913	0.872	1.778
Q7AP82	Lmo0685 protein OS=Listeria monocytogenes serovar 1/2a (strain ATCC BAA-679 / EGD-e) OX=169963 GN=lmo0685 PE=3 SV=1	lmo0685	31.282	9.2	4	2	2	2	1	0	0	1	0	2	1	1	0	1	0	2	1	1	0	1	0	27253	0	0	0	0	0
Q7AP84	Lmo0319 protein OS=Listeria monocytogenes serovar 1/2a (strain ATCC BAA-679 / EGD-e) OX=169963 GN=lmo0319 PE=3 SV=1	lmo0319	53.645	11.5	6	4	3	0	1	1	1	1	2	2	2	3	3	4	3	1	1	2	2	3	2	0	0	16261	25571	15566	22284			0.816	1.284	0.781	1.119	0.769
Q7AP85	Lmo0265 protein OS=Listeria monocytogenes serovar 1/2a (strain ATCC BAA-679 / EGD-e) OX=169963 GN=lmo0265 PE=4 SV=1	lmo0265	41.88	17.9	12	4	4	1	2	0	3	4	2	3	2	2	3	4	4	3	2	2	3	4	4	33035	32510	36669	38971	58945	34081	0.846	0.833	0.939	0.998	1.51	0.873	0.774	0.24716
Q7AP89	Transcriptional regulator CtsR OS=Listeria monocytogenes serovar 1/2a (strain ATCC BAA-679 / EGD-e) OX=169963 GN=lmo0229 PE=3 SV=1	lmo0229	17.484	66.4	43	12	12	6	7	5	9	9	7	10	9	10	11	12	10	10	9	10	11	12	10	262110	237590	206650	401150	310700	349690	0.89	0.806	0.701	1.361	1.054	1.187	0.665	0.0159182
Q7AP90	Lmo0217 protein OS=Listeria monocytogenes serovar 1/2a (strain ATCC BAA-679 / EGD-e) OX=169963 GN=lmo0217 PE=4 SV=1	lmo0217	15.028	10.9	2	1	1	0	0	1	0	1	0	0	1	1	1	1	1	0	1	1	1	1	1	0	0	21064	0	0	0
Q7AP92	Lmo0119 protein OS=Listeria monocytogenes serovar 1/2a (strain ATCC BAA-679 / EGD-e) OX=169963 GN=lmo0119 PE=4 SV=1	lmo0119	11.221	48	19	4	4	5	3	2	3	3	3	4	4	3	4	4	4	4	4	3	4	4	4	357450	200900	320870	362140	299040	312000	1.158	0.651	1.039	1.173	0.969	1.011	0.903	0.52978
Q7AP93	Antigen A OS=Listeria monocytogenes serovar 1/2a (strain ATCC BAA-679 / EGD-e) OX=169963 GN=lmaA PE=4 SV=1	lmaA	17.994	48.2	45	6	6	7	7	6	7	11	7	6	6	6	5	6	6	6	6	6	5	6	6	3508200	2254300	2551200	4181200	3750600	3690800	1.056	0.678	0.768	1.258	1.129	1.111	0.715	0.063021
Q7AP95	LmaC protein OS=Listeria monocytogenes serovar 1/2a (strain ATCC BAA-679 / EGD-e) OX=169963 GN=lmaC PE=4 SV=1	lmaC	16.528	14.5	3	2	2	1	0	0	0	1	1	1	2	1	2	2	2	1	2	1	2	2	2	0	0	0	0	33305	31633					1.026	0.974
Q7AP96	LmaD protein OS=Listeria monocytogenes serovar 1/2a (strain ATCC BAA-679 / EGD-e) OX=169963 GN=lmaD PE=4 SV=1	lmaD	16.695	19.7	9	2	2	1	1	1	2	2	2	2	1	2	2	2	2	2	1	2	2	2	2	69502	0	45428	46080	32510	32184	1.54		1.006	1.021	0.72	0.713	1.556	0.142999
Q7AP97	Lmo0114 protein OS=Listeria monocytogenes serovar 1/2a (strain ATCC BAA-679 / EGD-e) OX=169963 GN=lmo0114 PE=4 SV=1	lmo0114	13.191	10.8	4	2	2	1	1	1	0	0	1	2	1	1	1	0	1	2	1	1	1	0	1	26780	0	0	0	0	0
Q8Y3I2	Membrane protein insertase YidC 2 OS=Listeria monocytogenes serovar 1/2a (strain ATCC BAA-679 / EGD-e) OX=169963 GN=yidC2 PE=3 SV=1	yidC2	32.5	11.1	12	3	3	2	2	2	2	2	2	3	3	2	3	2	2	3	3	2	3	2	2	183950	139300	170210	136320	170890	175930	1.13	0.856	1.046	0.838	1.05	1.081	1.021	0.8671
Q8Y3I3	Lmo2853 protein OS=Listeria monocytogenes serovar 1/2a (strain ATCC BAA-679 / EGD-e) OX=169963 GN=lmo2853 PE=4 SV=1	lmo2853	23.077	38.3	32	6	6	5	5	5	5	7	5	5	5	6	5	6	6	5	5	6	5	6	6	233550	253530	281110	278030	355550	306900	0.82	0.89	0.987	0.976	1.249	1.078	0.817	0.088681
Q8Y3J2	Lmo2843 protein OS=Listeria monocytogenes serovar 1/2a (strain ATCC BAA-679 / EGD-e) OX=169963 GN=lmo2843 PE=4 SV=1	lmo2843	78.406	5	8	3	3	1	2	2	0	2	1	2	3	2	1	3	3	2	3	2	1	3	3	30506	19029	26863	0	30269	42318	1.024	0.639	0.902		1.016	1.42	0.702	0.20206
Q8Y3J3	Lmo2842 protein OS=Listeria monocytogenes serovar 1/2a (strain ATCC BAA-679 / EGD-e) OX=169963 GN=lmo2842 PE=4 SV=1	lmo2842	38.076	23.2	13	5	5	2	3	2	1	3	2	4	4	3	4	5	4	4	4	3	4	5	4	47655	58791	41300	52106	63688	58853	0.887	1.094	0.769	0.97	1.185	1.095	0.846	0.21306
Q8Y3K0	Lmo2835 protein OS=Listeria monocytogenes serovar 1/2a (strain ATCC BAA-679 / EGD-e) OX=169963 GN=lmo2835 PE=4 SV=1	lmo2835	29.617	26.1	17	7	7	3	2	5	1	2	4	5	4	6	5	4	5	5	4	6	5	4	5	119350	119830	173350	119400	67543	82032	1.051	1.055	1.526	1.051	0.595	0.722	1.534	0.101458
Q8Y3K4	Lmo2831 protein OS=Listeria monocytogenes serovar 1/2a (strain ATCC BAA-679 / EGD-e) OX=169963 GN=lmo2831 PE=4 SV=1	lmo2831	23.953	15	14	3	3	3	2	2	2	3	2	3	3	3	3	3	2	3	3	3	3	3	2	54876	47514	84262	25874	36155	38175	1.148	0.994	1.762	0.541	0.756	0.798	1.863	0.045084
Q8Y3K5	Thioredoxin OS=Listeria monocytogenes serovar 1/2a (strain ATCC BAA-679 / EGD-e) OX=169963 GN=lmo2830 PE=3 SV=1	lmo2830	11.952	37.7	12	3	3	2	2	3	1	2	2	3	3	3	3	3	3	3	3	3	3	3	3	123290	129210	73202	134400	110890	100790	1.101	1.154	0.654	1.2	0.99	0.9	0.941	0.6969
Q8Y3K6	Lmo2829 protein OS=Listeria monocytogenes serovar 1/2a (strain ATCC BAA-679 / EGD-e) OX=169963 GN=lmo2829 PE=4 SV=1	lmo2829	22.21	56.3	115	14	14	22	20	21	17	19	16	13	14	13	12	12	11	13	14	13	12	12	11	11977000	14090000	12953000	12285000	6737900	8240500	1.084	1.275	1.173	1.112	0.61	0.746	1.431	0.100675
Q8Y3L0	Phosphoserine aminotransferase OS=Listeria monocytogenes serovar 1/2a (strain ATCC BAA-679 / EGD-e) OX=169963 GN=serC PE=3 SV=1	serC	39.712	35.8	48	10	10	8	7	9	8	7	9	7	6	9	7	8	8	7	6	9	7	8	8	355090	405110	638180	272060	212070	221030	1.013	1.156	1.82	0.776	0.605	0.63	1.984	0.027218
Q8Y3L1	Lmo2824 protein OS=Listeria monocytogenes serovar 1/2a (strain ATCC BAA-679 / EGD-e) OX=169963 GN=lmo2824 PE=3 SV=1	lmo2824	43.193	46.8	71	14	14	11	12	11	12	14	11	12	12	11	12	14	12	12	12	11	12	14	12	338780	375050	322670	395010	442100	413390	0.889	0.984	0.847	1.036	1.16	1.085	0.829	0.026696
Q8Y3L2	Lmo2823 protein OS=Listeria monocytogenes serovar 1/2a (strain ATCC BAA-679 / EGD-e) OX=169963 GN=lmo2823 PE=4 SV=1	lmo2823	46.666	37	67	12	12	13	14	13	10	9	8	12	12	12	12	12	10	12	12	12	12	12	10	2070300	2460400	3260400	604550	602830	526780	1.304	1.55	2.054	0.381	0.38	0.332	4.49	0.00044281
Q8Y3L4	Internalin J OS=Listeria monocytogenes serovar 1/2a (strain ATCC BAA-679 / EGD-e) OX=169963 GN=inlJ PE=1 SV=1	inlJ	92.802	6.6	7	3	3	0	0	0	2	2	3	0	0	0	2	3	3	0	0	0	2	3	3	0	0	0	24369	20513	23806				1.064	0.896	1.04
Q8Y3M0	Lmo2815 protein OS=Listeria monocytogenes serovar 1/2a (strain ATCC BAA-679 / EGD-e) OX=169963 GN=lmo2815 PE=4 SV=1	lmo2815	25.541	29.2	7	4	4	0	0	0	2	3	2	2	2	2	3	4	2	2	2	2	3	4	2	0	0	0	23369	23311	19948				1.052	1.05	0.898
Q8Y3M1	Lmo2814 protein OS=Listeria monocytogenes serovar 1/2a (strain ATCC BAA-679 / EGD-e) OX=169963 GN=lmo2814 PE=1 SV=1	lmo2814	20.77	17.7	2	2	2	0	0	2	0	0	0	1	1	2	1	1	2	1	1	2	1	1	2	0	0	10866	0	0	13266			0.901			1.099	0.82
Q8Y3M4	tRNA modification GTPase MnmE OS=Listeria monocytogenes serovar 1/2a (strain ATCC BAA-679 / EGD-e) OX=169963 GN=mnmE PE=3 SV=1	mnmE	50.414	28.9	30	10	10	4	3	4	5	7	7	7	7	7	8	9	9	7	7	7	8	9	9	235620	257570	202830	317980	280660	259470	0.91	0.994	0.783	1.228	1.084	1.002	0.811	0.082205
Q8Y3M5	tRNA uridine 5-carboxymethylaminomethyl modification enzyme MnmG OS=Listeria monocytogenes serovar 1/2a (strain ATCC BAA-679 / EGD-e) OX=169963 GN=mnmG PE=3 SV=1	mnmG	70.136	30.5	47	16	16	8	5	8	4	11	11	14	11	13	10	14	12	14	11	13	10	14	12	221590	251750	280610	331160	351200	343130	0.747	0.849	0.946	1.117	1.184	1.157	0.735	0.0113573
Q8Y3N3	Ribosomal RNA small subunit methyltransferase G OS=Listeria monocytogenes serovar 1/2a (strain ATCC BAA-679 / EGD-e) OX=169963 GN=rsmG PE=3 SV=1	rsmG	27.158	45	33	9	9	4	5	6	4	9	5	8	6	9	7	9	8	8	6	9	7	9	8	108750	105260	110760	98740	134850	121850	0.959	0.928	0.977	0.871	1.189	1.075	0.914	0.42528
Q8Y3N5	Lmo2800 protein OS=Listeria monocytogenes serovar 1/2a (strain ATCC BAA-679 / EGD-e) OX=169963 GN=lmo2800 PE=4 SV=1	lmo2800	37.914	3.9	4	1	1	0	1	1	0	1	1	0	1	1	0	1	1	0	1	1	0	1	1	0	0	3830.1	0	0	0
Q8Y3N8	Lmo2797 protein OS=Listeria monocytogenes serovar 1/2a (strain ATCC BAA-679 / EGD-e) OX=169963 GN=lmo2797 PE=4 SV=1	lmo2797	16.376	18.2	7	2	2	1	1	2	1	1	1	1	1	2	2	2	1	1	1	2	2	2	1	0	0	215190	58008	43836	0			2.036	0.549	0.415		4.224
Q8Y3P0	Lmo2795 protein OS=Listeria monocytogenes serovar 1/2a (strain ATCC BAA-679 / EGD-e) OX=169963 GN=lmo2795 PE=4 SV=1	lmo2795	30.643	4.5	2	1	1	1	0	0	0	1	0	1	1	0	1	1	1	1	1	0	1	1	1	0	3681.6	0	0	0	0
Q8Y3P1	Nucleoid occlusion protein OS=Listeria monocytogenes serovar 1/2a (strain ATCC BAA-679 / EGD-e) OX=169963 GN=noc PE=3 SV=1	noc	32.805	31	38	8	8	8	7	4	5	7	7	8	6	7	7	8	8	8	6	7	7	8	8	221730	270040	150170	210770	241810	223040	1.01	1.23	0.684	0.96	1.101	1.016	0.95	0.68198
Q8Y3P3	Lmo2792 protein OS=Listeria monocytogenes serovar 1/2a (strain ATCC BAA-679 / EGD-e) OX=169963 GN=lmo2792 PE=4 SV=1	lmo2792	28.922	29.4	36	8	8	6	8	5	4	7	6	8	8	8	7	8	8	8	8	8	7	8	8	640600	811810	618520	818220	677990	675520	0.906	1.148	0.875	1.157	0.959	0.955	0.954	0.65792
Q8Y3P4	Partition protein ParB homolg OS=Listeria monocytogenes serovar 1/2a (strain ATCC BAA-679 / EGD-e) OX=169963 GN=parB PE=3 SV=1	parB	32.169	42.8	35	10	10	6	5	5	2	10	7	8	7	7	4	10	9	8	7	7	4	10	9	200610	189990	188070	243650	275500	242080	0.898	0.851	0.842	1.091	1.234	1.084	0.76	0.0042562
Q8Y3P9	Catalase OS=Listeria monocytogenes serovar 1/2a (strain ATCC BAA-679 / EGD-e) OX=169963 GN=kat PE=3 SV=1	kat	55.888	41.2	84	16	16	16	13	12	16	12	15	15	11	11	16	12	13	15	11	11	16	12	13	2989000	2842600	3433200	1667500	1791100	1810800	1.234	1.173	1.417	0.688	0.739	0.748	1.758	0.00083661
Q8Y3R1	Lmo2772 protein OS=Listeria monocytogenes serovar 1/2a (strain ATCC BAA-679 / EGD-e) OX=169963 GN=lmo2772 PE=4 SV=1	lmo2772	66.205	4.5	4	2	2	0	0	0	0	2	2	1	1	2	1	2	2	1	1	2	1	2	2	0	0	9757.1	0	22202	24944			0.514		1.171	1.315	0.414
Q8Y3R3	Glutathione biosynthesis bifunctional protein GshAB OS=Listeria monocytogenes serovar 1/2a (strain ATCC BAA-679 / EGD-e) OX=169963 GN=gshAB PE=1 SV=2	gshAB	87.727	17.3	44	11	11	11	7	6	7	6	7	10	8	9	11	10	11	10	8	9	11	10	11	188860	249090	218830	211250	269100	274300	0.803	1.059	0.93	0.898	1.144	1.166	0.87	0.29878
Q8Y3R5	Lmo2768 protein OS=Listeria monocytogenes serovar 1/2a (strain ATCC BAA-679 / EGD-e) OX=169963 GN=lmo2768 PE=4 SV=1	lmo2768	43.05	2.7	1	1	1	0	0	0	0	1	0	1	1	1	1	1	1	1	1	1	1	1	1	0	0	4864	0	0	0
Q8Y3R6	Lmo2767 protein OS=Listeria monocytogenes serovar 1/2a (strain ATCC BAA-679 / EGD-e) OX=169963 GN=lmo2767 PE=4 SV=1	lmo2767	24.424	20.5	20	4	4	2	5	3	4	3	3	4	4	4	3	4	3	4	4	4	3	4	3	353020	321180	358990	285860	378930	382300	1.018	0.926	1.035	0.824	1.093	1.103	0.986	0.9558
Q8Y3R7	Lmo2766 protein OS=Listeria monocytogenes serovar 1/2a (strain ATCC BAA-679 / EGD-e) OX=169963 GN=lmo2766 PE=4 SV=1	lmo2766	28.342	15.2	9	3	3	2	0	1	1	4	1	2	1	2	2	3	2	2	1	2	2	3	2	22529	0	12547	17327	19532	16898	1.268		0.706	0.975	1.099	0.951	0.979	0.80254
Q8Y3R8	Lmo2765 protein OS=Listeria monocytogenes serovar 1/2a (strain ATCC BAA-679 / EGD-e) OX=169963 GN=lmo2765 PE=4 SV=1	lmo2765	11.473	36.3	4	3	2	1	1	0	1	1	0	2	2	2	2	1	2	2	2	2	2	1	2	93255	126620	0	57661	0	0	1.008	1.369		0.623			1.908
Q8Y3S0	Lmo2762 protein OS=Listeria monocytogenes serovar 1/2a (strain ATCC BAA-679 / EGD-e) OX=169963 GN=lmo2762 PE=4 SV=1	lmo2762	10.858	9	3	1	1	1	1	1	0	0	0	1	1	1	0	1	0	1	1	1	0	1	0	0	0	55827	0	0	0
Q8Y3S3	Macro domain-containing protein lmo2759 OS=Listeria monocytogenes serovar 1/2a (strain ATCC BAA-679 / EGD-e) OX=169963 GN=lmo2759 PE=4 SV=1	lmo2759	18.984	23.3	19	4	4	4	4	2	2	3	4	4	4	4	4	4	4	4	4	4	4	4	4	354750	386430	367340	449040	396600	415380	0.898	0.978	0.93	1.137	1.004	1.052	0.879	0.043023
Q8Y3S4	Lmo2757 protein OS=Listeria monocytogenes serovar 1/2a (strain ATCC BAA-679 / EGD-e) OX=169963 GN=lmo2757 PE=4 SV=1	lmo2757	66.815	17.5	11	7	7	1	1	1	0	6	2	3	4	3	3	6	5	3	4	3	3	6	5	29948	30038	38689	26918	54058	32195	0.848	0.851	1.096	0.762	1.531	0.912	0.872	0.68408
Q8Y3S5	DNA topoisomerase 3 OS=Listeria monocytogenes serovar 1/2a (strain ATCC BAA-679 / EGD-e) OX=169963 GN=topB PE=3 SV=1	topB	81.53	25.9	51	16	16	6	8	9	9	11	8	13	13	14	13	14	14	13	13	14	13	14	14	494470	486240	476820	798510	760780	736560	0.79	0.777	0.762	1.276	1.216	1.177	0.635	6.0016e-05
Q8Y3S6	Lmo2755 protein OS=Listeria monocytogenes serovar 1/2a (strain ATCC BAA-679 / EGD-e) OX=169963 GN=lmo2755 PE=4 SV=1	lmo2755	62.797	4.3	6	2	2	1	1	1	1	1	1	2	2	2	2	2	2	2	2	2	2	2	2	26224	27239	25193	25844	51556	51968	0.756	0.786	0.727	0.745	1.487	1.499	0.608	0.193683
Q8Y3S7	Lmo2754 protein OS=Listeria monocytogenes serovar 1/2a (strain ATCC BAA-679 / EGD-e) OX=169963 GN=lmo2754 PE=3 SV=1	lmo2754	48.086	25.4	58	9	9	10	7	9	9	11	12	9	9	9	9	9	9	9	9	9	9	9	9	1042500	904120	866990	1364100	1223200	1201400	0.947	0.822	0.788	1.24	1.112	1.092	0.742	0.0118441
Q8Y3S9	Lmo2752 protein OS=Listeria monocytogenes serovar 1/2a (strain ATCC BAA-679 / EGD-e) OX=169963 GN=lmo2752 PE=4 SV=1	lmo2752	66.183	15.1	9	7	6	1	0	0	3	4	1	4	5	4	5	6	5	3	4	3	4	5	4	62740	64611	71184	101830	78531	73646	0.832	0.857	0.944	1.35	1.041	0.976	0.782	0.089241
Q8Y3T0	Lmo2751 protein OS=Listeria monocytogenes serovar 1/2a (strain ATCC BAA-679 / EGD-e) OX=169963 GN=lmo2751 PE=4 SV=1	lmo2751	62.97	24.8	41	11	11	6	4	5	9	8	9	7	8	8	10	11	10	7	8	8	10	11	10	168120	107450	95922	207670	165090	171810	1.101	0.704	0.628	1.36	1.081	1.125	0.682	0.092717
Q8Y3T1	Lmo2750 protein OS=Listeria monocytogenes serovar 1/2a (strain ATCC BAA-679 / EGD-e) OX=169963 GN=lmo2750 PE=4 SV=1	lmo2750	63.753	10.9	8	5	5	1	0	2	0	3	2	3	2	3	1	4	4	3	2	3	1	4	4	170550	179490	133090	0	328890	242940	0.808	0.851	0.631		1.559	1.151	0.563	0.040221
Q8Y3T2	Lmo2749 protein OS=Listeria monocytogenes serovar 1/2a (strain ATCC BAA-679 / EGD-e) OX=169963 GN=lmo2749 PE=4 SV=1	lmo2749	20.684	17.9	4	2	2	1	0	0	0	1	2	2	1	1	0	2	2	2	1	1	0	2	2	9483.9	0	0	0	11593	7286.5	1.003				1.226	0.771	1.005
Q8Y3T3	Lmo2748 protein OS=Listeria monocytogenes serovar 1/2a (strain ATCC BAA-679 / EGD-e) OX=169963 GN=lmo2748 PE=4 SV=1	lmo2748	15.734	29.5	6	2	2	0	0	0	1	3	2	1	2	1	2	2	2	1	2	1	2	2	2	0	44193	30712	44012	77776	68808		0.832	0.578	0.829	1.465	1.296	0.589	0.142217
Q8Y3T4	Serine--tRNA ligase OS=Listeria monocytogenes serovar 1/2a (strain ATCC BAA-679 / EGD-e) OX=169963 GN=serS PE=3 SV=1	serS	49.077	31.9	65	13	13	11	13	8	9	10	14	10	11	11	12	12	12	10	11	11	12	12	12	1046600	1073600	849780	799830	1036800	939090	1.093	1.121	0.887	0.835	1.083	0.981	1.07	0.55812
Q8Y3T6	Lmo2745 protein OS=Listeria monocytogenes serovar 1/2a (strain ATCC BAA-679 / EGD-e) OX=169963 GN=lmo2745 PE=4 SV=1	lmo2745	63.009	3.1	2	1	1	1	0	0	0	0	1	1	0	0	0	0	1	1	0	0	0	0	1	1361.9	0	0	0	0	0
Q8Y3T8	Probable transaldolase 1 OS=Listeria monocytogenes serovar 1/2a (strain ATCC BAA-679 / EGD-e) OX=169963 GN=tal1 PE=3 SV=1	tal1	23.095	39.3	35	8	8	5	5	7	7	6	5	8	7	8	7	8	6	8	7	8	7	8	6	282980	313380	272930	353870	252960	281600	0.966	1.07	0.932	1.208	0.863	0.961	0.979	0.90908
Q8Y3T9	Lmo2742 protein OS=Listeria monocytogenes serovar 1/2a (strain ATCC BAA-679 / EGD-e) OX=169963 GN=lmo2742 PE=4 SV=1	lmo2742	13.321	50.4	29	7	7	5	5	5	5	5	4	6	7	7	7	7	7	6	7	7	7	7	7	392260	527880	384360	519140	334820	399570	0.92	1.238	0.902	1.218	0.785	0.937	1.041	0.79414
Q8Y3U2	NAD-dependent protein deacetylase OS=Listeria monocytogenes serovar 1/2a (strain ATCC BAA-679 / EGD-e) OX=169963 GN=cobB PE=3 SV=1	cobB	25.795	19.7	5	3	3	0	0	0	2	1	2	1	0	0	2	1	2	1	0	0	2	1	2	0	0	0	0	0	18875
Q8Y3U3	Lmo2738 protein OS=Listeria monocytogenes serovar 1/2a (strain ATCC BAA-679 / EGD-e) OX=169963 GN=lmo2738 PE=4 SV=1	lmo2738	49.697	7	5	3	3	0	0	1	1	1	2	3	1	2	3	3	2	3	1	2	3	3	2	35305	0	26581	25951	36442	26404	1.171		0.882	0.861	1.209	0.876	1.045	0.8086
Q8Y3U4	Lmo2737 protein OS=Listeria monocytogenes serovar 1/2a (strain ATCC BAA-679 / EGD-e) OX=169963 GN=lmo2737 PE=4 SV=1	lmo2737	35.851	6.9	2	2	2	0	0	1	0	1	0	1	1	1	0	1	0	1	1	1	0	1	0	0	0	0	0	4199.9	0
Q8Y3U9	Lmo2732 protein OS=Listeria monocytogenes serovar 1/2a (strain ATCC BAA-679 / EGD-e) OX=169963 GN=lmo2732 PE=4 SV=1	lmo2732	28.346	9.6	5	2	2	1	0	1	0	2	1	2	1	1	2	2	2	2	1	1	2	2	2	22211	0	0	23954	31471	24205	0.872			0.941	1.236	0.951	0.836
Q8Y3V1	Lmo2730 protein OS=Listeria monocytogenes serovar 1/2a (strain ATCC BAA-679 / EGD-e) OX=169963 GN=lmo2730 PE=4 SV=1	lmo2730	22.552	22.7	18	3	3	2	3	2	4	4	3	2	3	3	3	3	3	2	3	3	3	3	3	43762	46019	42164	47906	42855	48555	0.968	1.018	0.933	1.06	0.948	1.074	0.947	0.31882
Q8Y3V2	Lmo2729 protein OS=Listeria monocytogenes serovar 1/2a (strain ATCC BAA-679 / EGD-e) OX=169963 GN=lmo2729 PE=4 SV=1	lmo2729	14.997	41.8	44	4	4	7	6	7	8	9	7	4	2	3	4	4	4	4	2	3	4	4	4	1961200	1811000	1751500	4067100	2829300	3456000	0.741	0.684	0.662	1.537	1.069	1.306	0.533	0.0049569
Q8Y3V3	Lmo2728 protein OS=Listeria monocytogenes serovar 1/2a (strain ATCC BAA-679 / EGD-e) OX=169963 GN=lmo2728 PE=4 SV=1	lmo2728	17.66	6.6	4	1	1	1	1	0	1	1	0	1	1	1	1	1	1	1	1	1	1	1	1	0	0	13412	0	0	0
Q8Y3V4	Lmo2727 protein OS=Listeria monocytogenes serovar 1/2a (strain ATCC BAA-679 / EGD-e) OX=169963 GN=lmo2727 PE=4 SV=1	lmo2727	34.129	4.1	4	1	1	1	0	0	1	1	1	1	1	0	1	1	1	1	1	0	1	1	1	0	6162.7	0	0	0	0
Q8Y3V5	Lmo2726 protein OS=Listeria monocytogenes serovar 1/2a (strain ATCC BAA-679 / EGD-e) OX=169963 GN=lmo2726 PE=4 SV=1	lmo2726	17.186	7.4	3	1	1	1	0	1	0	1	0	1	0	1	1	1	0	1	0	1	1	1	0	0	0	14629	0	0	0
Q8Y3V6	Lmo2725 protein OS=Listeria monocytogenes serovar 1/2a (strain ATCC BAA-679 / EGD-e) OX=169963 GN=lmo2725 PE=4 SV=1	lmo2725	48.821	6.4	7	2	2	1	2	1	1	1	1	2	2	1	1	2	1	2	2	1	1	2	1	20703	38845	0	0	17730	0	0.804	1.508			0.688		1.68
Q8Y3V7	Lmo2724 protein OS=Listeria monocytogenes serovar 1/2a (strain ATCC BAA-679 / EGD-e) OX=169963 GN=lmo2724 PE=4 SV=1	lmo2724	16.319	64.6	55	5	5	8	10	10	9	10	8	5	5	5	5	5	5	5	5	5	5	5	5	7981700	8405800	7975400	11523000	9102800	10098000	0.869	0.916	0.869	1.255	0.991	1.1	0.793	0.032218
Q8Y3V8	Lmo2723 protein OS=Listeria monocytogenes serovar 1/2a (strain ATCC BAA-679 / EGD-e) OX=169963 GN=lmo2723 PE=4 SV=1	lmo2723	17.445	54.9	25	5	5	5	4	3	5	6	2	4	3	4	4	5	4	4	3	4	4	5	4	137310	140650	115090	161240	151100	143200	0.971	0.994	0.814	1.14	1.068	1.013	0.863	0.104097
Q8Y3W1	Lmo2720 protein OS=Listeria monocytogenes serovar 1/2a (strain ATCC BAA-679 / EGD-e) OX=169963 GN=lmo2720 PE=4 SV=1	lmo2720	59.156	35	53	14	14	8	5	8	10	11	11	13	10	9	13	13	13	13	10	9	13	13	13	516830	528430	619070	688760	555520	607940	0.882	0.902	1.056	1.175	0.948	1.037	0.899	0.27582
Q8Y3W2	tRNA-specific adenosine deaminase OS=Listeria monocytogenes serovar 1/2a (strain ATCC BAA-679 / EGD-e) OX=169963 GN=tadA PE=3 SV=1	tadA	17.389	22.4	11	2	2	3	3	2	0	1	2	2	2	2	1	1	2	2	2	2	1	1	2	38356	41486	39171	0	0	11990	1.171	1.267	1.196			0.366	3.31
Q8Y3W3	CydC protein OS=Listeria monocytogenes serovar 1/2a (strain ATCC BAA-679 / EGD-e) OX=169963 GN=cydC PE=4 SV=1	cydC	64.075	19.3	34	9	9	6	6	6	4	6	6	9	6	7	5	9	7	9	6	7	5	9	7	148470	147970	133170	129050	149360	133870	1.058	1.055	0.949	0.92	1.064	0.954	1.042	0.49834
Q8Y3W4	CydD protein OS=Listeria monocytogenes serovar 1/2a (strain ATCC BAA-679 / EGD-e) OX=169963 GN=cydD PE=4 SV=1	cydD	65.097	26.9	41	13	13	7	7	7	6	7	7	11	9	10	11	12	9	11	9	10	11	12	9	355050	331940	294520	264760	268880	264930	1.197	1.119	0.993	0.892	0.906	0.893	1.23	0.065425
Q8Y3W5	Cell wall protein Lmo2714 OS=Listeria monocytogenes serovar 1/2a (strain ATCC BAA-679 / EGD-e) OX=169963 GN=lmo2714 PE=1 SV=1	lmo2714	34.668	55.9	60	13	13	8	7	6	14	12	13	8	7	7	13	11	12	8	7	7	13	11	12	1169400	1155600	890350	3454000	2759900	2831800	0.572	0.565	0.436	1.69	1.351	1.386	0.355	0.00079542
Q8Y3W6	Secreted protein with 1 GW repeat OS=Listeria monocytogenes serovar 1/2a (strain ATCC BAA-679 / EGD-e) OX=169963 GN=lmo2713 PE=4 SV=1	lmo2713	35.001	38.8	62	11	11	8	10	12	13	10	9	9	10	10	10	10	10	9	10	10	10	10	10	1979300	3002300	4018000	6208700	4019800	4889300	0.492	0.747	1	1.545	1	1.216	0.595	0.0872
Q8Y3W7	Lmo2712 protein OS=Listeria monocytogenes serovar 1/2a (strain ATCC BAA-679 / EGD-e) OX=169963 GN=lmo2712 PE=3 SV=1	lmo2712	55.716	4.6	4	2	2	1	0	0	0	1	2	2	1	2	1	2	2	2	1	2	1	2	2	10451	0	11881	0	13004	11567	0.891		1.013		1.109	0.986	0.909	0.3852
Q8Y3W9	Lmo2710 protein OS=Listeria monocytogenes serovar 1/2a (strain ATCC BAA-679 / EGD-e) OX=169963 GN=lmo2710 PE=4 SV=1	lmo2710	25.015	47.4	28	8	8	4	4	5	3	6	6	4	4	5	5	6	8	4	4	5	5	6	8	216730	197230	225400	304290	269200	288700	0.866	0.788	0.901	1.216	1.076	1.154	0.741	0.0049172
Q8Y3X0	Lmo2709 protein OS=Listeria monocytogenes serovar 1/2a (strain ATCC BAA-679 / EGD-e) OX=169963 GN=lmo2709 PE=4 SV=1	lmo2709	5.9186	41.2	17	3	3	2	3	3	3	3	3	3	3	3	2	2	2	3	3	3	2	2	2	386740	608210	776730	842940	342200	725670	0.63	0.991	1.266	1.373	0.558	1.182	0.927	0.90192
Q8Y3X2	Lmo2707 protein OS=Listeria monocytogenes serovar 1/2a (strain ATCC BAA-679 / EGD-e) OX=169963 GN=lmo2707 PE=4 SV=1	lmo2707	8.3366	54.8	29	5	5	5	3	4	5	7	5	5	4	4	5	5	5	5	4	4	5	5	5	746270	901440	954390	1541500	1434300	1557100	0.628	0.758	0.803	1.296	1.206	1.309	0.574	0.0020605
Q8Y3X4	Lmo2705 protein OS=Listeria monocytogenes serovar 1/2a (strain ATCC BAA-679 / EGD-e) OX=169963 GN=lmo2705 PE=4 SV=1	lmo2705	17.656	45.5	26	5	5	4	3	4	5	5	5	4	4	4	5	5	5	4	4	4	5	5	5	255950	255580	235340	384690	415130	439910	0.773	0.772	0.711	1.162	1.254	1.329	0.602	0.00044363
Q8Y3X5	DNA polymerase III subunit gamma/tau OS=Listeria monocytogenes serovar 1/2a (strain ATCC BAA-679 / EGD-e) OX=169963 GN=dnaX PE=3 SV=1	dnaX	63.458	20.6	53	10	10	11	6	7	9	10	10	9	8	9	9	10	9	9	8	9	9	10	9	322370	330130	274540	324240	350660	343150	0.994	1.018	0.847	1	1.082	1.059	0.91	0.195481
Q8Y3X6	Nucleoid-associated protein lmo2703 OS=Listeria monocytogenes serovar 1/2a (strain ATCC BAA-679 / EGD-e) OX=169963 GN=lmo2703 PE=3 SV=1	lmo2703	11.426	51.4	53	4	4	8	9	11	7	9	9	4	4	4	4	4	4	4	4	4	4	4	4	2511400	2124500	2445300	1476400	1664100	1524100	1.283	1.085	1.249	0.754	0.85	0.779	1.518	0.0027419
Q8Y3X7	Recombination protein RecR OS=Listeria monocytogenes serovar 1/2a (strain ATCC BAA-679 / EGD-e) OX=169963 GN=recR PE=3 SV=1	recR	21.934	24.2	10	4	4	1	1	2	1	2	3	3	3	3	3	4	4	3	3	3	3	4	4	46470	46325	40517	43732	64879	56996	0.933	0.93	0.813	0.878	1.302	1.144	0.805	0.173778
Q8Y3X8	Lmo2701 protein OS=Listeria monocytogenes serovar 1/2a (strain ATCC BAA-679 / EGD-e) OX=169963 GN=lmo2701 PE=4 SV=1	lmo2701	10.038	16	6	1	1	1	1	1	1	1	1	1	1	1	1	1	1	1	1	1	1	1	1	0	0	19327	0	0	0
Q8Y3X9	Lmo2700 protein OS=Listeria monocytogenes serovar 1/2a (strain ATCC BAA-679 / EGD-e) OX=169963 GN=lmo2700 PE=4 SV=1	lmo2700	32.612	68.9	76	16	16	12	13	13	11	14	13	12	15	15	13	14	14	12	15	15	13	14	14	699420	787350	780690	618280	764880	715660	0.961	1.082	1.073	0.85	1.051	0.983	1.08	0.338
Q8Y3Y1	Lmo2698 protein OS=Listeria monocytogenes serovar 1/2a (strain ATCC BAA-679 / EGD-e) OX=169963 GN=lmo2698 PE=4 SV=1	lmo2698	32.264	11.7	4	3	3	0	0	0	1	2	1	1	0	0	2	3	2	1	0	0	2	3	2	0	0	0	12577	18020	0				0.822	1.178
Q8Y3Y2	Lmo2697 protein OS=Listeria monocytogenes serovar 1/2a (strain ATCC BAA-679 / EGD-e) OX=169963 GN=lmo2697 PE=4 SV=1	lmo2697	13.419	71.8	152	7	7	23	22	20	26	30	31	7	7	6	7	7	7	7	7	6	7	7	7	16704000	19467000	19621000	35401000	21824000	25552000	0.723	0.843	0.85	1.533	0.945	1.106	0.674	0.068362
Q8Y3Y3	Lmo2696 protein OS=Listeria monocytogenes serovar 1/2a (strain ATCC BAA-679 / EGD-e) OX=169963 GN=lmo2696 PE=4 SV=1	lmo2696	21.476	46	51	8	8	9	9	8	8	8	9	8	8	8	8	8	8	8	8	8	8	8	8	1606500	1813000	2035000	1679800	1100800	1353000	1.005	1.135	1.273	1.051	0.689	0.847	1.319	0.108919
Q8Y3Y4	Lmo2695 protein OS=Listeria monocytogenes serovar 1/2a (strain ATCC BAA-679 / EGD-e) OX=169963 GN=lmo2695 PE=4 SV=1	lmo2695	34.843	40.4	53	8	8	12	8	9	7	8	9	7	7	8	6	8	8	7	7	8	6	8	8	5195300	7059000	7978500	5125400	3433500	4076600	0.948	1.289	1.456	0.936	0.627	0.744	1.601	0.05332
Q8Y3Y5	Lmo2694 protein OS=Listeria monocytogenes serovar 1/2a (strain ATCC BAA-679 / EGD-e) OX=169963 GN=lmo2694 PE=4 SV=1	lmo2694	51.365	22.4	19	5	5	2	3	2	3	5	4	3	3	4	3	5	5	3	3	4	3	5	5	23347	31284	28332	24273	41461	28729	0.79	1.058	0.958	0.821	1.402	0.972	0.878	0.56858
Q8Y3Y6	Thymidylate kinase OS=Listeria monocytogenes serovar 1/2a (strain ATCC BAA-679 / EGD-e) OX=169963 GN=tmk PE=3 SV=1	tmk	23.083	41.8	23	7	7	4	4	6	2	3	4	6	6	7	5	5	6	6	6	7	5	5	6	263860	229640	237960	97989	236880	265420	1.189	1.035	1.072	0.441	1.067	1.196	1.219	0.4661
Q8Y3Y7	Lmo2692 protein OS=Listeria monocytogenes serovar 1/2a (strain ATCC BAA-679 / EGD-e) OX=169963 GN=lmo2692 PE=1 SV=1	lmo2692	11.813	24.8	10	3	3	2	2	2	1	1	2	3	3	3	3	3	3	3	3	3	3	3	3	52876	49879	61177	34411	75161	63854	0.94	0.887	1.088	0.612	1.337	1.136	0.945	0.97522
Q8Y3Y8	Lmo2691 protein OS=Listeria monocytogenes serovar 1/2a (strain ATCC BAA-679 / EGD-e) OX=169963 GN=lmo2691 PE=4 SV=1	lmo2691	63.572	73.9	490	48	48	67	66	75	94	96	92	38	38	37	43	44	45	38	38	37	43	44	45	58918000	73474000	75423000	123400000	71279000	91977000	0.715	0.892	0.915	1.497	0.865	1.116	0.725	0.162444
Q8Y3Y9	Lmo2690 protein OS=Listeria monocytogenes serovar 1/2a (strain ATCC BAA-679 / EGD-e) OX=169963 GN=lmo2690 PE=4 SV=1	lmo2690	21.509	23.9	19	3	3	4	2	3	3	3	4	3	3	3	3	3	3	3	3	3	3	3	3	150990	154370	126980	149770	145650	132850	1.053	1.076	0.885	1.044	1.015	0.926	1.01	0.92462
Q8Y3Z0	Lmo2689 protein OS=Listeria monocytogenes serovar 1/2a (strain ATCC BAA-679 / EGD-e) OX=169963 GN=lmo2689 PE=4 SV=1	lmo2689	94.9	21	34	12	12	3	2	1	7	11	10	6	6	6	11	12	12	6	6	6	11	12	12	47149	59881	46328	189280	176030	166340	0.413	0.524	0.406	1.658	1.542	1.457	0.288	0.000159665
Q8Y3Z4	Permease IIC component OS=Listeria monocytogenes serovar 1/2a (strain ATCC BAA-679 / EGD-e) OX=169963 GN=lmo2684 PE=4 SV=1	lmo2684	46.273	10.1	12	4	4	2	1	3	2	2	2	4	4	4	4	3	4	4	4	4	4	3	4	114740	102600	83113	110950	112130	62982	1.174	1.05	0.85	1.135	1.147	0.644	1.051	0.74462
Q8Y3Z5	Lmo2683 protein OS=Listeria monocytogenes serovar 1/2a (strain ATCC BAA-679 / EGD-e) OX=169963 GN=lmo2683 PE=4 SV=1	lmo2683	10.948	25.7	21	2	2	4	3	2	2	5	5	2	2	2	2	2	2	2	2	2	2	2	2	335010	357120	296020	282450	332250	236560	1.093	1.165	0.966	0.921	1.084	0.772	1.161	0.23784
Q8Y3Z8	Potassium-transporting ATPase KdpC subunit OS=Listeria monocytogenes serovar 1/2a (strain ATCC BAA-679 / EGD-e) OX=169963 GN=kdpC PE=3 SV=1	kdpC	20.792	24.7	7	3	3	0	0	0	1	3	3	1	1	1	1	3	3	1	1	1	1	3	3	0	0	0	0	18990	15434					1.103	0.897
Q8Y401	Lmo2677 protein OS=Listeria monocytogenes serovar 1/2a (strain ATCC BAA-679 / EGD-e) OX=169963 GN=lmo2677 PE=4 SV=1	lmo2677	30.601	34.8	27	7	7	4	5	6	1	6	5	6	6	6	3	6	5	6	6	6	3	6	5	95767	77258	76694	49103	80745	61780	1.302	1.05	1.043	0.668	1.098	0.84	1.303	0.157379
Q8Y403	Lmo2675 protein OS=Listeria monocytogenes serovar 1/2a (strain ATCC BAA-679 / EGD-e) OX=169963 GN=lmo2675 PE=4 SV=1	lmo2675	12.79	37.2	17	3	3	3	2	3	3	3	3	3	3	3	3	3	3	3	3	3	3	3	3	167060	138350	125150	268990	169920	178700	0.956	0.792	0.716	1.54	0.973	1.023	0.697	0.108604
Q8Y404	Lmo2674 protein OS=Listeria monocytogenes serovar 1/2a (strain ATCC BAA-679 / EGD-e) OX=169963 GN=lmo2674 PE=4 SV=1	lmo2674	16.181	58.9	43	7	7	5	9	8	6	8	7	7	7	6	6	6	6	7	7	6	6	6	6	375240	478620	494410	319340	421200	389940	0.908	1.159	1.197	0.773	1.02	0.944	1.193	0.21808
Q8Y405	Lmo2673 protein OS=Listeria monocytogenes serovar 1/2a (strain ATCC BAA-679 / EGD-e) OX=169963 GN=lmo2673 PE=4 SV=1	lmo2673	17.234	28.8	13	3	3	2	2	2	2	2	3	3	3	3	3	3	3	3	3	3	3	3	3	108860	90656	56308	74804	53201	61580	1.466	1.221	0.759	1.008	0.717	0.83	1.349	0.28246
Q8Y407	Lmo2671 protein OS=Listeria monocytogenes serovar 1/2a (strain ATCC BAA-679 / EGD-e) OX=169963 GN=lmo2671 PE=4 SV=1	lmo2671	13.579	72.1	53	7	7	8	7	9	9	12	8	6	6	6	6	7	7	6	6	6	6	7	7	3180800	3156300	2703200	5206700	3860700	4559700	0.842	0.835	0.716	1.378	1.022	1.207	0.663	0.0160444
Q8Y408	Lmo2670 protein OS=Listeria monocytogenes serovar 1/2a (strain ATCC BAA-679 / EGD-e) OX=169963 GN=lmo2670 PE=4 SV=1	lmo2670	14.062	9.2	2	1	1	0	1	0	0	0	1	1	1	1	0	1	1	1	1	1	0	1	1	0	0	4419.7	0	0	0
Q8Y412	Lmo2665 protein OS=Listeria monocytogenes serovar 1/2a (strain ATCC BAA-679 / EGD-e) OX=169963 GN=lmo2665 PE=4 SV=1	lmo2665	45.572	5.9	8	2	2	1	1	1	2	2	1	2	2	2	2	2	1	2	2	2	2	2	1	15314	14346	12547	33643	23393	0	0.772	0.723	0.632	1.695	1.179		0.493	0.020879
Q8Y414	Lmo2663 protein OS=Listeria monocytogenes serovar 1/2a (strain ATCC BAA-679 / EGD-e) OX=169963 GN=lmo2663 PE=3 SV=1	lmo2663	37.242	16.9	9	4	4	2	1	3	1	1	1	4	3	3	4	2	4	4	3	3	4	2	4	30760	31728	38669	17902	19572	14791	1.203	1.241	1.512	0.7	0.765	0.578	1.936	0.0037576
Q8Y419	Lmo2658 protein OS=Listeria monocytogenes serovar 1/2a (strain ATCC BAA-679 / EGD-e) OX=169963 GN=lmo2658 PE=4 SV=1	lmo2658	18.291	30.2	18	4	4	3	3	2	3	4	3	3	3	3	3	4	4	3	3	3	3	4	4	128240	149790	113200	124840	113540	142840	0.996	1.163	0.879	0.97	0.882	1.11	1.026	0.83562
Q8Y420	Deoxyguanosinetriphosphate triphosphohydrolase-like protein OS=Listeria monocytogenes serovar 1/2a (strain ATCC BAA-679 / EGD-e) OX=169963 GN=lmo2657 PE=3 SV=1	lmo2657	53.484	36.6	68	15	15	12	11	9	8	15	13	13	12	12	11	14	14	13	12	12	11	14	14	410030	445240	357660	472090	578470	564270	0.87	0.945	0.759	1.002	1.227	1.197	0.751	0.033956
Q8Y421	Elongation factor G OS=Listeria monocytogenes serovar 1/2a (strain ATCC BAA-679 / EGD-e) OX=169963 GN=fusA PE=3 SV=1	fusA	76.849	51.2	312	29	29	54	50	54	47	57	50	26	27	26	26	26	27	26	27	26	26	26	27	18092000	18190000	18658000	17388000	21277000	20885000	0.948	0.953	0.978	0.911	1.115	1.095	0.922	0.36074
Q8Y422	Elongation factor Tu OS=Listeria monocytogenes serovar 1/2a (strain ATCC BAA-679 / EGD-e) OX=169963 GN=tuf PE=1 SV=1	tuf	43.342	73.7	463	28	27	77	68	57	82	90	89	26	25	26	27	27	26	26	25	25	27	27	26	47304000	49804000	49186000	47285000	44849000	46264000	0.997	1.05	1.037	0.997	0.945	0.975	1.057	0.064802
Q8Y423	Lmo2652 protein OS=Listeria monocytogenes serovar 1/2a (strain ATCC BAA-679 / EGD-e) OX=169963 GN=lmo2652 PE=4 SV=1	lmo2652	78.928	7.1	6	4	4	0	0	1	1	3	1	1	1	2	1	3	2	1	1	2	1	3	2	0	0	14896	0	0	10663			1.166			0.834	1.398
Q8Y424	Lmo2651 protein OS=Listeria monocytogenes serovar 1/2a (strain ATCC BAA-679 / EGD-e) OX=169963 GN=lmo2651 PE=4 SV=1	lmo2651	15.545	11.1	1	1	1	0	0	0	0	0	1	1	0	1	1	1	1	1	0	1	1	1	1	0	0	4013.2	0	0	0
Q8Y425	Lmo2650 protein OS=Listeria monocytogenes serovar 1/2a (strain ATCC BAA-679 / EGD-e) OX=169963 GN=lmo2650 PE=4 SV=1	lmo2650	9.5658	61.1	19	4	4	3	4	3	3	3	3	4	4	4	4	4	4	4	4	4	4	4	4	225110	274360	264320	428290	362390	315240	0.722	0.88	0.848	1.374	1.163	1.012	0.69	0.026881
Q8Y427	Lmo2648 protein OS=Listeria monocytogenes serovar 1/2a (strain ATCC BAA-679 / EGD-e) OX=169963 GN=lmo2648 PE=3 SV=1	lmo2648	37.388	7.9	7	2	2	1	0	2	2	0	2	1	1	2	2	2	2	1	1	2	2	2	2	0	0	20350	21356	5926.3	17581			1.248	1.31	0.364	1.078	1.36
Q8Y431	Lmo2643 protein OS=Listeria monocytogenes serovar 1/2a (strain ATCC BAA-679 / EGD-e) OX=169963 GN=lmo2643 PE=4 SV=1	lmo2643	36.622	32.6	36	9	9	6	6	5	5	7	7	5	7	5	7	8	7	5	7	5	7	8	7	137360	140220	137360	172960	203270	194820	0.836	0.853	0.836	1.053	1.237	1.186	0.726	0.022736
Q8Y432	Lmo2642 protein OS=Listeria monocytogenes serovar 1/2a (strain ATCC BAA-679 / EGD-e) OX=169963 GN=lmo2642 PE=1 SV=1	lmo2642	49.199	33.4	41	10	10	5	5	9	9	6	7	10	9	9	10	9	9	10	9	9	10	9	9	112660	97778	155410	325390	87747	201680	0.689	0.598	0.951	1.991	0.537	1.234	0.595	0.37604
Q8Y433	Lmo2641 protein OS=Listeria monocytogenes serovar 1/2a (strain ATCC BAA-679 / EGD-e) OX=169963 GN=lmo2641 PE=3 SV=1	lmo2641	36.76	29.4	31	7	7	5	2	6	6	8	4	6	7	7	7	7	7	6	7	7	7	7	7	114920	89078	101040	114070	130600	104830	1.053	0.817	0.926	1.046	1.197	0.961	0.873	0.23036
Q8Y434	Lmo2639 protein OS=Listeria monocytogenes serovar 1/2a (strain ATCC BAA-679 / EGD-e) OX=169963 GN=lmo2639 PE=4 SV=1	lmo2639	15.649	26.4	13	3	3	2	1	1	2	3	4	3	2	3	3	3	3	3	2	3	3	3	3	96726	77031	39956	196010	140720	168630	0.807	0.643	0.333	1.636	1.174	1.407	0.423	0.031442
Q8Y435	Lmo2638 protein OS=Listeria monocytogenes serovar 1/2a (strain ATCC BAA-679 / EGD-e) OX=169963 GN=lmo2638 PE=4 SV=1	lmo2638	70.446	37.6	147	23	22	26	20	24	23	28	26	20	18	21	21	22	21	19	17	20	20	21	21	7255300	7319600	7750100	5298400	5711400	5837400	1.111	1.121	1.187	0.812	0.875	0.894	1.325	0.00140385
Q8Y436	Lmo2637 protein OS=Listeria monocytogenes serovar 1/2a (strain ATCC BAA-679 / EGD-e) OX=169963 GN=lmo2637 PE=4 SV=1	lmo2637	32.741	64.5	134	19	19	24	24	24	22	23	17	16	17	17	17	19	18	16	17	17	17	19	18	12796000	13005000	12579000	10693000	8891500	8825000	1.15	1.168	1.13	0.961	0.799	0.793	1.351	0.040919
Q8Y437	FAD:protein FMN transferase OS=Listeria monocytogenes serovar 1/2a (strain ATCC BAA-679 / EGD-e) OX=169963 GN=lmo2636 PE=3 SV=1	lmo2636	39.802	52.5	109	19	19	16	19	21	18	20	15	17	17	17	18	16	16	17	17	17	18	16	16	1246200	1183700	1200800	1490300	1239200	1351300	0.97	0.921	0.934	1.16	0.964	1.051	0.89	0.109542
Q8Y438	Lmo2635 protein OS=Listeria monocytogenes serovar 1/2a (strain ATCC BAA-679 / EGD-e) OX=169963 GN=lmo2635 PE=4 SV=1	lmo2635	36.225	10.3	8	3	3	1	0	0	2	2	3	1	1	0	3	3	3	1	1	0	3	3	3	0	0	0	44804	70062	48675				0.822	1.285	0.893
Q8Y439	Energy-coupling factor transporter transmembrane protein EcfT OS=Listeria monocytogenes serovar 1/2a (strain ATCC BAA-679 / EGD-e) OX=169963 GN=ecfT PE=3 SV=1	ecfT	29.792	18.8	13	4	4	2	2	2	2	3	2	4	3	4	3	3	3	4	3	4	3	3	3	81060	63889	64249	86945	78144	74728	1.083	0.854	0.859	1.162	1.044	0.999	0.872	0.193617
Q8Y440	50S ribosomal protein L3 OS=Listeria monocytogenes serovar 1/2a (strain ATCC BAA-679 / EGD-e) OX=169963 GN=rplC PE=3 SV=1	rplC	22.825	61.7	83	11	11	13	13	12	11	20	14	9	9	9	9	11	10	9	9	9	9	11	10	4286300	4562600	4496900	4651500	5888600	5658000	0.87	0.927	0.913	0.945	1.196	1.149	0.824	0.065783
Q8Y441	50S ribosomal protein L23 OS=Listeria monocytogenes serovar 1/2a (strain ATCC BAA-679 / EGD-e) OX=169963 GN=rplW PE=3 SV=1	rplW	10.915	55.3	63	10	10	11	11	10	10	10	11	10	9	9	10	10	10	10	9	9	10	10	10	3782700	4297800	4102900	3048400	2574400	2786300	1.102	1.252	1.195	0.888	0.75	0.812	1.449	0.0037612
Q8Y443	50S ribosomal protein L24 OS=Listeria monocytogenes serovar 1/2a (strain ATCC BAA-679 / EGD-e) OX=169963 GN=rplX PE=3 SV=1	rplX	11.179	17.5	13	2	2	3	2	3	1	2	2	2	2	2	2	2	2	2	2	2	2	2	2	960530	815510	770130	621300	756550	666030	1.256	1.066	1.007	0.812	0.989	0.871	1.246	0.06748
Q8Y444	50S ribosomal protein L6 OS=Listeria monocytogenes serovar 1/2a (strain ATCC BAA-679 / EGD-e) OX=169963 GN=rplF PE=3 SV=1	rplF	19.4	61.2	83	11	11	12	14	14	13	15	15	10	11	11	11	11	11	10	11	11	11	11	11	11161000	11027000	10665000	9401500	11681000	10717000	1.036	1.023	0.99	0.872	1.084	0.995	1.033	0.60332
Q8Y445	50S ribosomal protein L18 OS=Listeria monocytogenes serovar 1/2a (strain ATCC BAA-679 / EGD-e) OX=169963 GN=rplR PE=3 SV=1	rplR	13.096	21.8	12	3	3	3	2	2	1	1	3	3	2	2	1	2	3	3	2	2	1	2	3	830240	914460	605890	0	428460	569090	1.24	1.366	0.905		0.64	0.85	1.571	0.102617
Q8Y446	30S ribosomal protein S5 OS=Listeria monocytogenes serovar 1/2a (strain ATCC BAA-679 / EGD-e) OX=169963 GN=rpsE PE=3 SV=1	rpsE	17.456	67.7	79	10	10	15	15	12	13	12	12	10	10	10	8	10	9	10	10	10	8	10	9	4759000	4846100	4828900	3565900	4774000	4053900	1.064	1.084	1.08	0.798	1.068	0.907	1.164	0.20062
Q8Y447	50S ribosomal protein L15 OS=Listeria monocytogenes serovar 1/2a (strain ATCC BAA-679 / EGD-e) OX=169963 GN=rplO PE=3 SV=1	rplO	15.781	56.2	56	10	10	7	11	6	8	11	13	6	8	5	7	7	7	6	8	5	7	7	7	2253500	2484300	2035000	2033200	4233900	3422700	0.821	0.905	0.742	0.741	1.543	1.247	0.699	0.23246
Q8Y448	Protein translocase subunit SecY OS=Listeria monocytogenes serovar 1/2a (strain ATCC BAA-679 / EGD-e) OX=169963 GN=secY PE=3 SV=1	secY	46.859	16.5	24	7	7	6	3	4	4	5	2	7	7	7	7	7	6	7	7	7	7	7	6	230640	199180	213080	298800	282890	284630	0.917	0.792	0.847	1.188	1.125	1.132	0.742	0.0027957
Q8Y449	Adenylate kinase OS=Listeria monocytogenes serovar 1/2a (strain ATCC BAA-679 / EGD-e) OX=169963 GN=adk PE=3 SV=1	adk	24.263	49.8	83	13	13	14	14	16	10	15	14	12	13	13	11	11	11	12	13	13	11	11	11	1989100	1858400	2313300	1300200	1880600	1692400	1.082	1.011	1.258	0.707	1.023	0.92	1.265	0.130084
Q8Y450	50S ribosomal protein L17 OS=Listeria monocytogenes serovar 1/2a (strain ATCC BAA-679 / EGD-e) OX=169963 GN=rplQ PE=3 SV=1	rplQ	15.215	44.4	31	6	6	5	4	4	4	6	8	6	6	6	6	5	5	6	6	6	6	5	5	2343300	2385100	3120300	2301900	3143600	2861200	0.87	0.886	1.159	0.855	1.168	1.063	0.945	0.68316
Q8Y454	Energy-coupling factor transporter ATP-binding protein EcfA1 OS=Listeria monocytogenes serovar 1/2a (strain ATCC BAA-679 / EGD-e) OX=169963 GN=ecfA1 PE=3 SV=1	ecfA1	30.911	22.9	24	6	6	3	3	2	5	5	6	5	5	4	6	4	5	5	5	4	6	4	5	134140	147740	150360	131750	118680	127440	0.993	1.094	1.114	0.976	0.879	0.944	1.144	0.047005
Q8Y455	Energy-coupling factor transporter ATP-binding protein EcfA2 OS=Listeria monocytogenes serovar 1/2a (strain ATCC BAA-679 / EGD-e) OX=169963 GN=ecfA2 PE=3 SV=1	ecfA2	31.971	47.6	56	10	10	10	8	10	7	12	9	8	9	9	7	10	8	8	9	9	7	10	8	352430	341150	264100	292230	275390	241190	1.197	1.159	0.897	0.993	0.935	0.819	1.184	0.20158
Q8Y457	tRNA pseudouridine synthase A OS=Listeria monocytogenes serovar 1/2a (strain ATCC BAA-679 / EGD-e) OX=169963 GN=truA PE=3 SV=1	truA	28.399	34.3	28	6	6	4	5	3	5	6	5	6	5	6	6	6	5	6	5	6	6	6	5	155740	125840	126950	151910	172640	159900	1.046	0.846	0.853	1.021	1.16	1.074	0.843	0.0916
Q8Y458	50S ribosomal protein L13 OS=Listeria monocytogenes serovar 1/2a (strain ATCC BAA-679 / EGD-e) OX=169963 GN=rplM PE=3 SV=1	rplM	16.199	51	59	7	7	8	11	9	11	10	10	7	7	7	7	7	7	7	7	7	7	7	7	3594500	4027300	4633900	3693200	3963300	3891100	0.906	1.015	1.168	0.931	0.999	0.981	1.061	0.51612
Q8Y459	30S ribosomal protein S9 OS=Listeria monocytogenes serovar 1/2a (strain ATCC BAA-679 / EGD-e) OX=169963 GN=rpsI PE=3 SV=1	rpsI	14.371	51.5	43	5	5	6	7	7	8	8	7	5	5	5	5	5	5	5	5	5	5	5	5	3444100	3646500	3170200	2547100	3265600	2979300	1.085	1.148	0.998	0.802	1.028	0.938	1.167	0.129703
Q8Y462	Lmo2593 protein OS=Listeria monocytogenes serovar 1/2a (strain ATCC BAA-679 / EGD-e) OX=169963 GN=lmo2593 PE=4 SV=1	lmo2593	16.269	16.4	10	2	2	0	2	2	2	2	2	1	2	2	2	2	2	1	2	2	2	2	2	0	40294	40631	42969	30788	38726		1.042	1.05	1.111	0.796	1.001	1.079	0.47664
Q8Y463	Lmo2592 protein OS=Listeria monocytogenes serovar 1/2a (strain ATCC BAA-679 / EGD-e) OX=169963 GN=lmo2592 PE=4 SV=1	lmo2592	31.463	22.3	18	5	5	3	5	4	1	3	2	4	4	4	4	5	5	4	4	4	4	5	5	142290	168880	142680	117610	154450	137080	0.989	1.174	0.992	0.818	1.074	0.953	1.109	0.33482
Q8Y464	Surface protein (GW repeat) similar to N-acetylmuramidase OS=Listeria monocytogenes serovar 1/2a (strain ATCC BAA-679 / EGD-e) OX=169963 GN=lmo2591 PE=4 SV=1	lmo2591	57.038	29.1	51	12	12	5	8	8	9	11	10	10	11	10	12	11	11	10	11	10	12	11	11	931840	1733000	1428700	2427500	1304900	1686700	0.588	1.093	0.901	1.531	0.823	1.064	0.755	0.33718
Q8Y466	Lmo2589 protein OS=Listeria monocytogenes serovar 1/2a (strain ATCC BAA-679 / EGD-e) OX=169963 GN=lmo2589 PE=4 SV=1	lmo2589	33.788	11.9	8	3	3	1	2	1	1	2	1	2	2	2	2	3	2	2	2	2	2	3	2	40161	43327	49400	33952	40671	42479	0.964	1.04	1.186	0.815	0.976	1.02	1.135	0.2363
Q8Y470	Lmo2585 protein OS=Listeria monocytogenes serovar 1/2a (strain ATCC BAA-679 / EGD-e) OX=169963 GN=lmo2585 PE=4 SV=1	lmo2585	17.789	21.5	2	2	2	0	1	0	0	0	1	2	2	2	1	2	2	2	2	2	1	2	2	0	14647	0	0	0	37452		0.562				1.438	0.391
Q8Y473	Lmo2582 protein OS=Listeria monocytogenes serovar 1/2a (strain ATCC BAA-679 / EGD-e) OX=169963 GN=lmo2582 PE=4 SV=1	lmo2582	52.002	8.3	16	3	3	2	2	2	3	3	4	1	2	2	3	3	3	1	2	2	3	3	3	0	698920	662250	930970	495530	584660		1.036	0.982	1.38	0.735	0.867	1.015	0.8467
Q8Y478	Lmo2577 protein OS=Listeria monocytogenes serovar 1/2a (strain ATCC BAA-679 / EGD-e) OX=169963 GN=lmo2577 PE=4 SV=1	lmo2577	30.299	36.4	36	9	9	7	5	7	6	5	6	9	8	9	7	8	9	9	8	9	7	8	9	294650	237520	277760	166520	172620	160240	1.35	1.088	1.273	0.763	0.791	0.734	1.622	0.002118
Q8Y482	Zinc-type alcohol dehydrogenase-like protein OS=Listeria monocytogenes serovar 1/2a (strain ATCC BAA-679 / EGD-e) OX=169963 GN=lmo2573 PE=3 SV=1	lmo2573	36.465	27.1	15	6	6	3	4	5	1	1	1	5	5	6	3	4	3	5	5	6	3	4	3	90791	101870	181400	35574	48341	43506	1.086	1.219	2.17	0.426	0.578	0.521	2.934	0.0111185
Q8Y483	Lmo2572 protein OS=Listeria monocytogenes serovar 1/2a (strain ATCC BAA-679 / EGD-e) OX=169963 GN=lmo2572 PE=4 SV=1	lmo2572	19.634	33.9	16	4	4	2	3	3	2	4	2	3	3	4	4	4	4	3	3	4	4	4	4	43428	34890	49350	38112	58745	60686	0.914	0.734	1.038	0.802	1.236	1.277	0.81	0.33256
Q8Y484	Lmo2571 protein OS=Listeria monocytogenes serovar 1/2a (strain ATCC BAA-679 / EGD-e) OX=169963 GN=lmo2571 PE=4 SV=1	lmo2571	23.487	50.5	62	10	10	10	10	11	9	11	11	10	10	10	10	10	10	10	10	10	10	10	10	3936800	3346100	3359000	3798900	2766700	2860400	1.177	1	1.004	1.136	0.827	0.855	1.129	0.3226
Q8Y486	Lmo2569 protein OS=Listeria monocytogenes serovar 1/2a (strain ATCC BAA-679 / EGD-e) OX=169963 GN=lmo2569 PE=4 SV=1	lmo2569	61.782	50.1	112	23	23	18	17	15	21	21	20	20	18	16	22	21	19	20	18	16	22	21	19	2651300	1932900	2072800	2955700	2157500	2368300	1.125	0.82	0.88	1.254	0.916	1.005	0.89	0.42948
Q8Y487	Lmo2568 protein OS=Listeria monocytogenes serovar 1/2a (strain ATCC BAA-679 / EGD-e) OX=169963 GN=lmo2568 PE=4 SV=1	lmo2568	11.883	12.1	3	1	1	0	0	0	1	1	1	1	0	1	1	1	1	1	0	1	1	1	1	0	0	5131.9	0	0	0
Q8Y489	Lipoyl-[GcvH]:protein N-lipoyltransferase OS=Listeria monocytogenes serovar 1/2a (strain ATCC BAA-679 / EGD-e) OX=169963 GN=lipL PE=1 SV=1	lipL	30.945	27	12	5	5	2	2	3	1	3	1	5	5	5	3	4	5	5	5	5	3	4	5	96956	92658	76743	75530	109130	99011	1.058	1.011	0.837	0.824	1.19	1.08	0.939	0.6918
Q8Y490	Lmo2565 protein OS=Listeria monocytogenes serovar 1/2a (strain ATCC BAA-679 / EGD-e) OX=169963 GN=lmo2565 PE=4 SV=1	lmo2565	50.854	15.9	13	5	5	2	1	3	1	4	2	4	3	3	2	5	3	4	3	3	2	5	3	61423	65897	41001	54904	72859	65123	1.02	1.095	0.681	0.912	1.21	1.082	0.873	0.42458
Q8Y491	Probable tautomerase lmo2564 OS=Listeria monocytogenes serovar 1/2a (strain ATCC BAA-679 / EGD-e) OX=169963 GN=lmo2564 PE=3 SV=3	lmo2564	6.8609	75.4	67	8	8	12	13	14	9	10	9	8	7	8	8	8	7	8	7	8	8	8	7	4698700	4186600	10290000	2355200	1761600	1806500	1.123	1.001	2.46	0.563	0.421	0.432	3.237	0.020938
Q8Y493	Arginine--tRNA ligase OS=Listeria monocytogenes serovar 1/2a (strain ATCC BAA-679 / EGD-e) OX=169963 GN=argS PE=3 SV=1	argS	62.835	43.3	117	18	18	20	14	21	18	23	21	17	17	18	18	17	16	17	17	18	18	17	16	1472000	1442000	1456800	1294000	1774200	1615000	0.975	0.956	0.965	0.858	1.176	1.07	0.933	0.58224
Q8Y494	Probable DNA-directed RNA polymerase subunit delta OS=Listeria monocytogenes serovar 1/2a (strain ATCC BAA-679 / EGD-e) OX=169963 GN=rpoE PE=3 SV=1	rpoE	20.64	34.8	75	6	6	14	15	13	9	14	10	6	6	5	6	6	5	6	6	5	6	6	5	15514000	15326000	9000200	4383300	5802800	5014900	1.691	1.671	0.981	0.478	0.633	0.547	2.619	0.0088556
Q8Y495	CTP synthase OS=Listeria monocytogenes serovar 1/2a (strain ATCC BAA-679 / EGD-e) OX=169963 GN=pyrG PE=3 SV=1	pyrG	59.566	39.1	114	20	20	16	22	22	16	19	19	19	20	20	18	19	19	19	20	20	18	19	19	2449700	2580600	2496500	2055600	2672500	2460400	0.999	1.052	1.018	0.838	1.09	1.003	1.047	0.54876
Q8Y496	Autolysin, amidase OS=Listeria monocytogenes serovar 1/2a (strain ATCC BAA-679 / EGD-e) OX=169963 GN=ami PE=4 SV=1	ami	102.38	13.5	81	8	8	16	12	19	11	13	10	8	8	8	8	8	8	8	8	8	8	8	8	19570000	23603000	19672000	4470300	2868500	3330700	1.597	1.926	1.606	0.365	0.234	0.272	5.889	0.00024239
Q8Y497	Lmo2557 protein OS=Listeria monocytogenes serovar 1/2a (strain ATCC BAA-679 / EGD-e) OX=169963 GN=lmo2557 PE=4 SV=1	lmo2557	33.324	26.8	15	6	6	2	3	3	2	2	3	6	4	5	5	6	6	6	4	5	5	6	6	99399	87135	72327	93495	117180	105170	1.038	0.91	0.755	0.976	1.223	1.098	0.82	0.147117
Q8Y498	FbaA protein OS=Listeria monocytogenes serovar 1/2a (strain ATCC BAA-679 / EGD-e) OX=169963 GN=fbaA PE=4 SV=1	fbaA	30.067	78.9	211	17	17	40	38	39	28	34	32	17	17	17	17	17	17	17	17	17	17	17	17	35500000	34348000	42515000	15762000	18619000	16790000	1.302	1.26	1.56	0.578	0.683	0.616	2.196	0.00067825
Q8Y499	Lmo2555 protein OS=Listeria monocytogenes serovar 1/2a (strain ATCC BAA-679 / EGD-e) OX=169963 GN=lmo2555 PE=4 SV=1	lmo2555	47.881	21.1	29	7	7	4	4	5	4	6	6	7	5	6	6	6	7	7	5	6	6	6	7	103760	103640	74824	117970	105720	106120	1.017	1.016	0.734	1.157	1.036	1.04	0.856	0.22124
Q8Y4A0	Lmo2554 protein OS=Listeria monocytogenes serovar 1/2a (strain ATCC BAA-679 / EGD-e) OX=169963 GN=lmo2554 PE=4 SV=1	lmo2554	39.595	33.4	39	11	11	10	6	6	5	5	7	11	8	9	10	9	8	11	8	9	10	9	8	523700	486960	339110	454350	464840	377310	1.187	1.104	0.769	1.03	1.054	0.855	1.041	0.86368
Q8Y4A2	UDP-N-acetylglucosamine 1-carboxyvinyltransferase 2 OS=Listeria monocytogenes serovar 1/2a (strain ATCC BAA-679 / EGD-e) OX=169963 GN=murA2 PE=3 SV=1	murA2	45.104	21	28	7	7	4	2	5	5	8	4	7	6	7	7	7	7	7	6	7	7	7	7	262300	255480	235910	249510	275620	238290	1.037	1.01	0.933	0.987	1.09	0.942	0.987	0.8316
Q8Y4A3	Transcription termination factor Rho OS=Listeria monocytogenes serovar 1/2a (strain ATCC BAA-679 / EGD-e) OX=169963 GN=rho PE=3 SV=1	rho	48.192	17	18	6	6	2	2	3	3	5	3	4	6	6	6	6	5	4	6	6	6	6	5	51495	42937	65665	51931	77026	74874	0.849	0.708	1.083	0.856	1.27	1.234	0.786	0.24466
Q8Y4A4	Homoserine dehydrogenase OS=Listeria monocytogenes serovar 1/2a (strain ATCC BAA-679 / EGD-e) OX=169963 GN=hom PE=3 SV=1	hom	46.341	17.5	26	5	5	4	4	4	4	6	4	4	3	4	4	5	4	4	3	4	4	5	4	103810	108940	126540	106680	130530	124930	0.888	0.932	1.082	0.913	1.117	1.069	0.936	0.48512
Q8Y4A5	Threonine synthase OS=Listeria monocytogenes serovar 1/2a (strain ATCC BAA-679 / EGD-e) OX=169963 GN=thrC PE=3 SV=1	thrC	36.963	43	51	10	10	9	7	10	6	10	9	9	9	10	8	9	9	9	9	10	8	9	9	805600	751090	994150	872960	755690	870290	0.957	0.892	1.181	1.037	0.898	1.034	1.021	0.88194
Q8Y4A6	Homoserine kinase OS=Listeria monocytogenes serovar 1/2a (strain ATCC BAA-679 / EGD-e) OX=169963 GN=thrB PE=1 SV=1	thrB	30.832	19.4	7	4	4	1	2	0	0	2	2	4	3	2	2	4	4	4	3	2	2	4	4	34833	20814	29886	0	39090	32275	1.11	0.663	0.952		1.246	1.029	0.799	0.33064
Q8Y4A7	Thymidine kinase OS=Listeria monocytogenes serovar 1/2a (strain ATCC BAA-679 / EGD-e) OX=169963 GN=tdk PE=3 SV=1	tdk	21.877	53.9	38	10	10	6	9	5	4	6	8	9	9	8	5	9	9	9	9	8	5	9	9	188590	233370	235410	215570	254350	245760	0.824	1.02	1.029	0.942	1.111	1.074	0.919	0.37878
Q8Y4A8	Peptide chain release factor 1 OS=Listeria monocytogenes serovar 1/2a (strain ATCC BAA-679 / EGD-e) OX=169963 GN=prfA PE=3 SV=1	prfA	40.709	42.5	81	12	12	13	13	11	14	15	15	11	11	11	12	12	11	11	11	11	12	12	11	741170	768380	674810	563440	755390	699670	1.058	1.097	0.963	0.804	1.078	0.999	1.082	0.4257
Q8Y4A9	Release factor glutamine methyltransferase OS=Listeria monocytogenes serovar 1/2a (strain ATCC BAA-679 / EGD-e) OX=169963 GN=prmC PE=3 SV=1	prmC	32.05	13.8	10	3	3	1	2	1	2	1	3	2	2	2	2	2	3	2	2	2	2	2	3	28503	27458	37660	35702	28640	27664	0.921	0.888	1.217	1.154	0.926	0.894	1.017	0.91986
Q8Y4B0	Threonylcarbamoyl-AMP synthase OS=Listeria monocytogenes serovar 1/2a (strain ATCC BAA-679 / EGD-e) OX=169963 GN=lmo2541 PE=3 SV=1	lmo2541	37.047	38	56	12	12	8	8	6	10	11	13	11	11	9	12	11	11	11	11	9	12	11	11	230820	295790	239220	343110	225260	269930	0.863	1.106	0.895	1.283	0.843	1.01	0.913	0.60002
Q8Y4B1	Lmo2540 protein OS=Listeria monocytogenes serovar 1/2a (strain ATCC BAA-679 / EGD-e) OX=169963 GN=lmo2540 PE=3 SV=1	lmo2540	15.318	18.5	5	2	2	1	0	1	1	1	1	2	1	2	2	2	2	2	1	2	2	2	2	22574	0	13674	19919	16075	18996	1.237		0.749	1.092	0.881	1.041	0.988	0.86244
Q8Y4B2	Serine hydroxymethyltransferase OS=Listeria monocytogenes serovar 1/2a (strain ATCC BAA-679 / EGD-e) OX=169963 GN=glyA PE=3 SV=1	glyA	45.122	34.9	51	11	11	10	10	11	6	8	6	10	10	9	8	10	8	10	10	9	8	10	8	809920	740690	620040	599940	784390	725430	1.135	1.038	0.869	0.841	1.1	1.017	1.028	0.81356
Q8Y4B3	Uracil phosphoribosyltransferase OS=Listeria monocytogenes serovar 1/2a (strain ATCC BAA-679 / EGD-e) OX=169963 GN=upp PE=3 SV=1	upp	22.944	69.9	101	13	13	18	14	16	15	20	18	13	12	13	13	13	13	13	12	13	13	13	13	2377900	2366600	2363100	1978100	2370600	2070900	1.055	1.05	1.048	0.877	1.051	0.919	1.107	0.192543
Q8Y4B4	Lmo2537 protein OS=Listeria monocytogenes serovar 1/2a (strain ATCC BAA-679 / EGD-e) OX=169963 GN=lmo2537 PE=1 SV=1	lmo2537	42.261	42.2	50	12	12	9	9	10	8	9	5	12	11	11	9	11	11	12	11	11	9	11	11	238690	251160	225470	264360	270530	246650	0.957	1.007	0.904	1.06	1.084	0.989	0.915	0.100461
Q8Y4B8	ATP synthase subunit b OS=Listeria monocytogenes serovar 1/2a (strain ATCC BAA-679 / EGD-e) OX=169963 GN=atpF PE=3 SV=1	atpF	19.39	34.1	27	7	7	5	4	4	4	5	5	6	5	5	6	5	6	6	5	5	6	5	6	1000800	979800	1008300	954880	1016200	948610	1.016	0.995	1.024	0.97	1.032	0.963	1.024	0.37076
Q8Y4B9	ATP synthase subunit delta OS=Listeria monocytogenes serovar 1/2a (strain ATCC BAA-679 / EGD-e) OX=169963 GN=atpH PE=3 SV=1	atpH	20.302	50.3	43	9	9	7	6	9	7	8	6	8	7	9	6	7	7	8	7	9	6	7	7	1565400	1348900	2054600	1359500	1110800	1158800	1.092	0.941	1.434	0.949	0.775	0.809	1.369	0.093442
Q8Y4C0	ATP synthase subunit alpha 2 OS=Listeria monocytogenes serovar 1/2a (strain ATCC BAA-679 / EGD-e) OX=169963 GN=atpA2 PE=3 SV=1	atpA2	55.086	44.2	133	19	19	23	22	21	22	23	22	18	16	17	19	18	17	18	16	17	19	18	17	6003400	5066300	5080600	4776900	4979900	5016600	1.165	0.983	0.986	0.927	0.966	0.973	1.094	0.21122
Q8Y4C1	ATP synthase subunit beta 2 OS=Listeria monocytogenes serovar 1/2a (strain ATCC BAA-679 / EGD-e) OX=169963 GN=atpD2 PE=3 SV=1	atpD2	51.608	62.4	201	21	21	35	34	31	29	39	33	21	20	20	20	21	20	21	20	20	20	21	20	7280400	6396000	5905800	7578000	7435500	7204400	1.045	0.918	0.848	1.088	1.067	1.034	0.881	0.107281
Q8Y4C2	ATP synthase epsilon chain OS=Listeria monocytogenes serovar 1/2a (strain ATCC BAA-679 / EGD-e) OX=169963 GN=atpC PE=3 SV=1	atpC	14.704	28.4	31	3	3	7	5	6	4	4	5	3	3	3	3	3	3	3	3	3	3	3	3	585420	508040	548420	567630	479030	467750	1.113	0.966	1.043	1.079	0.911	0.889	1.084	0.32056
Q8Y4C4	UDP-N-acetylglucosamine 1-carboxyvinyltransferase 1 OS=Listeria monocytogenes serovar 1/2a (strain ATCC BAA-679 / EGD-e) OX=169963 GN=murA1 PE=1 SV=1	murA1	45.979	42.6	76	15	15	11	10	12	12	16	15	13	13	14	15	15	15	13	13	14	15	15	15	1230900	1179100	1284500	1376300	1453400	1323500	0.941	0.901	0.982	1.052	1.111	1.012	0.889	0.033381
Q8Y4C5	Cell shape-determining protein MreB OS=Listeria monocytogenes serovar 1/2a (strain ATCC BAA-679 / EGD-e) OX=169963 GN=mbl PE=3 SV=1	mbl	35.636	35.3	59	11	11	9	11	10	11	9	9	11	10	10	11	11	10	11	10	10	11	11	10	1424400	1362400	1157500	1337300	1284500	1229500	1.096	1.049	0.891	1.029	0.989	0.946	1.024	0.77454
Q8Y4C6	3-hydroxyacyl-[acyl-carrier-protein] dehydratase FabZ OS=Listeria monocytogenes serovar 1/2a (strain ATCC BAA-679 / EGD-e) OX=169963 GN=fabZ PE=3 SV=1	fabZ	15.858	22.9	16	3	3	2	3	3	2	3	3	3	3	3	3	3	3	3	3	3	3	3	3	126270	119310	103380	122100	147870	141730	0.996	0.941	0.815	0.963	1.166	1.118	0.848	0.117556
Q8Y4C8	Lmo2522 protein OS=Listeria monocytogenes serovar 1/2a (strain ATCC BAA-679 / EGD-e) OX=169963 GN=lmo2522 PE=4 SV=1	lmo2522	29.057	50.9	88	10	10	10	12	15	18	16	17	9	10	10	10	9	9	9	10	10	10	9	9	1335700	2369600	3336300	10119000	6671800	7874100	0.253	0.448	0.631	1.915	1.263	1.49	0.285	0.0111363
Q8Y4C9	N-acetylglucosaminyldiphosphoundecaprenol N-acetyl-beta-D-mannosaminyltransferase OS=Listeria monocytogenes serovar 1/2a (strain ATCC BAA-679 / EGD-e) OX=169963 GN=lmo2521 PE=3 SV=1	lmo2521	27.622	10.2	6	2	2	2	1	0	0	2	1	2	2	1	1	2	2	2	2	1	1	2	2	19167	20812	0	0	20843	16729	0.989	1.073			1.075	0.863	1.064	0.62408
Q8Y4D2	Lmo2518 protein OS=Listeria monocytogenes serovar 1/2a (strain ATCC BAA-679 / EGD-e) OX=169963 GN=lmo2518 PE=4 SV=1	lmo2518	39.118	59.4	136	18	18	24	20	22	21	25	24	18	17	18	17	16	17	18	17	18	17	16	17	3332700	3386000	2637100	5512000	4502000	4467100	0.839	0.852	0.664	1.387	1.133	1.124	0.646	0.0144758
Q8Y4D4	Lmo2516 protein OS=Listeria monocytogenes serovar 1/2a (strain ATCC BAA-679 / EGD-e) OX=169963 GN=lmo2516 PE=4 SV=1	lmo2516	23.815	19.9	7	3	3	1	2	1	0	1	2	1	3	3	0	1	3	1	3	3	0	1	3	0	15183	14681	0	0	15769		0.998	0.965			1.037	0.946
Q8Y4D5	DegV domain-containing protein lmo2514 OS=Listeria monocytogenes serovar 1/2a (strain ATCC BAA-679 / EGD-e) OX=169963 GN=lmo2514 PE=3 SV=1	lmo2514	31.257	31.1	39	7	7	7	7	6	5	7	7	6	6	6	6	7	7	6	6	6	6	7	7	466240	423770	374800	462630	434960	410590	1.087	0.988	0.874	1.079	1.014	0.957	0.967	0.63944
Q8Y4D8	Peptide chain release factor 2 OS=Listeria monocytogenes serovar 1/2a (strain ATCC BAA-679 / EGD-e) OX=169963 GN=prfB PE=3 SV=2	prfB	41.996	34.7	36	10	10	7	6	6	3	8	6	9	9	7	7	9	8	9	9	7	7	9	8	253090	276150	236280	230680	260920	276380	0.99	1.08	0.924	0.903	1.021	1.081	0.996	0.96854
Q8Y4D9	Lmo2508 protein OS=Listeria monocytogenes serovar 1/2a (strain ATCC BAA-679 / EGD-e) OX=169963 GN=lmo2508 PE=4 SV=1	lmo2508	31.123	9.8	12	2	2	2	2	2	2	2	2	2	2	2	2	2	2	2	2	2	2	2	2	31802	25037	20871	38315	32145	36322	1.034	0.814	0.679	1.246	1.045	1.181	0.728	0.067416
Q8Y4E0	Cell division ATP-binding protein FtsE OS=Listeria monocytogenes serovar 1/2a (strain ATCC BAA-679 / EGD-e) OX=169963 GN=ftsE PE=3 SV=1	ftsE	25.92	48.2	71	12	12	9	13	16	10	11	12	10	11	11	11	11	11	10	11	11	11	11	11	1051700	1144100	1147800	1027100	831260	831410	1.046	1.138	1.141	1.021	0.827	0.827	1.243	0.043042
Q8Y4E1	Cell division protein FtsX OS=Listeria monocytogenes serovar 1/2a (strain ATCC BAA-679 / EGD-e) OX=169963 GN=ftsX PE=3 SV=1	ftsX	33.159	16.3	16	4	4	3	3	3	3	2	2	4	3	4	3	3	2	4	3	4	3	3	2	293540	236880	252700	305620	372920	379570	0.957	0.772	0.823	0.996	1.215	1.237	0.74	0.033297
Q8Y4E2	Lmo2504 protein OS=Listeria monocytogenes serovar 1/2a (strain ATCC BAA-679 / EGD-e) OX=169963 GN=lmo2504 PE=4 SV=1	lmo2504	47.049	29.8	47	12	12	5	6	6	11	9	10	7	6	7	9	8	10	7	6	7	9	8	10	217570	315880	435280	670160	422020	533960	0.503	0.73	1.006	1.55	0.976	1.235	0.595	0.088175
Q8Y4E3	Cardiolipin synthase OS=Listeria monocytogenes serovar 1/2a (strain ATCC BAA-679 / EGD-e) OX=169963 GN=cls PE=3 SV=1	cls	55.362	29.7	47	12	12	7	9	5	7	10	9	11	12	10	10	11	11	11	12	10	10	11	11	298470	278850	252130	248310	242840	232420	1.153	1.077	0.974	0.959	0.938	0.898	1.146	0.062981
Q8Y4E4	Lmo2502 protein OS=Listeria monocytogenes serovar 1/2a (strain ATCC BAA-679 / EGD-e) OX=169963 GN=lmo2502 PE=4 SV=1	lmo2502	44.146	3.8	3	2	2	1	1	0	0	1	0	2	2	2	1	1	2	2	2	2	1	1	2	0	0	22881	0	0	0
Q8Y4E5	Two-component response phosphate regulator OS=Listeria monocytogenes serovar 1/2a (strain ATCC BAA-679 / EGD-e) OX=169963 GN=phoP PE=4 SV=1	phoP	27.011	24.2	16	4	4	2	1	2	2	4	5	2	2	4	3	4	4	2	2	4	3	4	4	46222	44650	55475	39914	85862	50220	0.86	0.831	1.033	0.743	1.598	0.935	0.832	0.59642
Q8Y4E6	Two-component sensor histidine kinase OS=Listeria monocytogenes serovar 1/2a (strain ATCC BAA-679 / EGD-e) OX=169963 GN=phoR PE=4 SV=1	phoR	66.252	14	24	7	7	3	4	3	3	6	5	6	7	6	6	7	6	6	7	6	6	7	6	194540	187440	191520	168570	171230	163880	1.084	1.044	1.067	0.939	0.954	0.913	1.139	0.00152162
Q8Y4F0	Phosphate-specific transport system accessory protein PhoU OS=Listeria monocytogenes serovar 1/2a (strain ATCC BAA-679 / EGD-e) OX=169963 GN=lmo2494 PE=3 SV=1	lmo2494	25.008	21	9	4	4	0	1	0	4	3	1	3	1	2	4	4	3	3	1	2	4	4	3	34778	0	31261	33553	22975	28946	1.148		1.032	1.107	0.758	0.955	1.16	0.36168
Q8Y4F1	Lmo2493 protein OS=Listeria monocytogenes serovar 1/2a (strain ATCC BAA-679 / EGD-e) OX=169963 GN=lmo2493 PE=4 SV=1	lmo2493	11.928	23.8	11	2	2	2	2	2	2	1	2	2	2	2	2	2	2	2	2	2	2	2	2	40539	44102	38443	37938	37466	34694	1.043	1.135	0.989	0.976	0.964	0.893	1.118	0.085998
Q8Y4F3	Lmo2491 protein OS=Listeria monocytogenes serovar 1/2a (strain ATCC BAA-679 / EGD-e) OX=169963 GN=lmo2491 PE=4 SV=1	lmo2491	24.92	45.6	44	8	8	6	8	8	6	7	9	5	7	8	6	6	7	5	7	8	6	6	7	367400	346110	450360	517120	476150	440600	0.849	0.799	1.04	1.194	1.1	1.018	0.812	0.081562
Q8Y4F5	UvrABC system protein B OS=Listeria monocytogenes serovar 1/2a (strain ATCC BAA-679 / EGD-e) OX=169963 GN=uvrB PE=3 SV=1	uvrB	75.561	45	166	31	31	23	20	28	32	32	31	28	27	30	31	29	30	28	27	30	31	29	30	3028300	3293000	2639900	4974100	3612500	3814500	0.851	0.925	0.741	1.397	1.015	1.071	0.723	0.053984
Q8Y4F6	UvrABC system protein A OS=Listeria monocytogenes serovar 1/2a (strain ATCC BAA-679 / EGD-e) OX=169963 GN=uvrA PE=3 SV=1	uvrA	106.48	59.5	236	45	45	35	32	38	38	50	43	38	41	35	39	41	40	38	41	35	39	41	40	5162900	5049700	4454700	8321000	6415700	6811000	0.855	0.837	0.738	1.379	1.063	1.128	0.681	0.013997
Q8Y4F7	Lmo2487 protein OS=Listeria monocytogenes serovar 1/2a (strain ATCC BAA-679 / EGD-e) OX=169963 GN=lmo2487 PE=4 SV=1	lmo2487	47.323	35	60	13	13	9	7	6	10	15	13	13	11	10	12	13	13	13	11	10	12	13	13	712060	665480	666140	1471400	1295200	1274300	0.702	0.656	0.657	1.451	1.277	1.257	0.506	0.000178753
Q8Y4F8	Lmo2486 protein OS=Listeria monocytogenes serovar 1/2a (strain ATCC BAA-679 / EGD-e) OX=169963 GN=lmo2486 PE=4 SV=1	lmo2486	45.79	14.9	17	4	4	4	2	2	2	3	4	3	2	2	3	3	3	3	2	2	3	3	3	115270	72242	79668	154300	163220	158060	0.931	0.584	0.644	1.246	1.318	1.277	0.562	0.052863
Q8Y4G1	HPr kinase/phosphorylase OS=Listeria monocytogenes serovar 1/2a (strain ATCC BAA-679 / EGD-e) OX=169963 GN=hprK PE=3 SV=1	hprK	34.95	16	6	5	5	0	2	1	0	2	1	1	4	2	2	3	2	1	4	2	2	3	2	0	59937	61891	0	71968	57677		0.953	0.984		1.145	0.917	0.939	0.66442
Q8Y4G2	Phosphatidylglycerol--prolipoprotein diacylglyceryl transferase OS=Listeria monocytogenes serovar 1/2a (strain ATCC BAA-679 / EGD-e) OX=169963 GN=lgt PE=3 SV=1	lgt	31.667	9.4	11	2	2	2	1	2	2	2	2	2	2	2	2	2	2	2	2	2	2	2	2	40484	36067	35557	56228	43452	46008	0.942	0.839	0.828	1.309	1.011	1.071	0.769	0.043442
Q8Y4G3	Pyrophosphatase PpaX OS=Listeria monocytogenes serovar 1/2a (strain ATCC BAA-679 / EGD-e) OX=169963 GN=ppaX PE=3 SV=1	ppaX	24.712	55.8	66	10	9	12	15	10	11	8	10	8	10	8	7	10	9	7	9	8	7	9	8	736250	695610	1219500	591030	588250	585730	1	0.945	1.657	0.803	0.799	0.796	1.502	0.171558
Q8Y4G6	UDP-glucose 4-epimerase OS=Listeria monocytogenes serovar 1/2a (strain ATCC BAA-679 / EGD-e) OX=169963 GN=galE PE=3 SV=1	galE	36.198	53.2	70	15	15	13	10	16	11	10	10	14	12	14	13	11	12	14	12	14	13	11	12	1948400	2267700	2991400	1268600	1021400	1125800	1.1	1.281	1.69	0.717	0.577	0.636	2.109	0.0064018
Q8Y4G7	Aldose 1-epimerase OS=Listeria monocytogenes serovar 1/2a (strain ATCC BAA-679 / EGD-e) OX=169963 GN=lmo2476 PE=3 SV=1	lmo2476	39.959	18.1	13	5	5	3	3	4	0	1	2	4	4	5	1	2	3	4	4	5	1	2	3	56814	44336	88306	0	20443	13732	1.27	0.991	1.974		0.457	0.307	3.695	0.023243
Q8Y4G8	Lmo2475 protein OS=Listeria monocytogenes serovar 1/2a (strain ATCC BAA-679 / EGD-e) OX=169963 GN=lmo2475 PE=3 SV=1	lmo2475	64.113	47.4	113	23	23	21	20	22	11	21	18	21	20	21	20	22	21	21	20	21	20	22	21	1271600	1257700	1281500	839760	1163600	1057700	1.11	1.098	1.119	0.733	1.016	0.924	1.245	0.143383
Q8Y4G9	Nucleotide-binding protein lmo2474 OS=Listeria monocytogenes serovar 1/2a (strain ATCC BAA-679 / EGD-e) OX=169963 GN=lmo2474 PE=3 SV=1	lmo2474	33.552	33	35	8	8	6	6	5	5	6	7	7	7	7	7	8	8	7	7	7	7	8	8	375020	417420	448730	459060	496740	460230	0.847	0.943	1.013	1.037	1.122	1.039	0.876	0.082677
Q8Y4H0	Probable cell division protein WhiA OS=Listeria monocytogenes serovar 1/2a (strain ATCC BAA-679 / EGD-e) OX=169963 GN=whiA PE=3 SV=1	whiA	36.572	18.6	14	5	5	4	3	3	1	1	2	5	4	3	4	4	4	5	4	3	4	4	4	41790	41944	38205	48157	60954	56121	0.873	0.876	0.798	1.006	1.274	1.173	0.738	0.016496
Q8Y4H1	NADPH dehydrogenase OS=Listeria monocytogenes serovar 1/2a (strain ATCC BAA-679 / EGD-e) OX=169963 GN=namA PE=3 SV=1	namA	37.005	51.2	96	13	13	18	14	18	12	17	17	13	12	13	13	13	12	13	12	13	13	13	12	1029600	1083800	1050500	946480	1339900	1252000	0.922	0.97	0.94	0.847	1.2	1.121	0.894	0.44578
Q8Y4H4	Lmo2467 protein OS=Listeria monocytogenes serovar 1/2a (strain ATCC BAA-679 / EGD-e) OX=169963 GN=lmo2467 PE=4 SV=1	lmo2467	52.271	2.1	4	1	1	0	1	1	1	0	1	1	1	1	1	1	1	1	1	1	1	1	1	0	0	107820	0	0	0
Q8Y4H6	Lmo2465 protein OS=Listeria monocytogenes serovar 1/2a (strain ATCC BAA-679 / EGD-e) OX=169963 GN=lmo2465 PE=4 SV=1	lmo2465	15.215	9.1	6	1	1	1	1	1	1	1	1	1	1	1	1	1	1	1	1	1	1	1	1	0	0	16275	0	0	0
Q8Y4H7	Lmo2464 protein OS=Listeria monocytogenes serovar 1/2a (strain ATCC BAA-679 / EGD-e) OX=169963 GN=lmo2464 PE=4 SV=1	lmo2464	23.725	21.3	13	3	3	3	2	2	1	3	2	3	2	2	2	3	3	3	2	2	2	3	3	26863	25721	35425	26579	34936	27722	0.909	0.871	1.199	0.9	1.183	0.938	0.986	0.90386
Q8Y4H8	Lmo2463 protein OS=Listeria monocytogenes serovar 1/2a (strain ATCC BAA-679 / EGD-e) OX=169963 GN=lmo2463 PE=4 SV=1	lmo2463	81.291	25.4	53	15	15	9	12	8	6	8	10	14	14	12	15	15	15	14	14	12	15	15	15	484590	397000	349320	514170	440490	459030	1.099	0.901	0.793	1.167	0.999	1.041	0.871	0.24174
Q8Y4H9	Lmo2462 protein OS=Listeria monocytogenes serovar 1/2a (strain ATCC BAA-679 / EGD-e) OX=169963 GN=lmo2462 PE=1 SV=1	lmo2462	34.758	44.8	64	14	14	11	9	12	11	12	9	14	13	14	12	12	13	14	13	14	12	12	13	378400	424280	590910	319050	385330	326600	0.936	1.05	1.462	0.79	0.954	0.808	1.351	0.122141
Q8Y4I0	Lmo2460 protein OS=Listeria monocytogenes serovar 1/2a (strain ATCC BAA-679 / EGD-e) OX=169963 GN=lmo2460 PE=4 SV=1	lmo2460	38.337	42	59	11	11	8	10	11	9	10	11	10	11	11	11	11	11	10	11	11	11	11	11	1151900	1153500	1116300	1095500	1282400	1134900	0.997	0.998	0.966	0.948	1.11	0.982	0.974	0.64814
Q8Y4I1	Glyceraldehyde-3-phosphate dehydrogenase OS=Listeria monocytogenes serovar 1/2a (strain ATCC BAA-679 / EGD-e) OX=169963 GN=gap PE=3 SV=1	gap	36.286	77.7	333	21	21	60	49	55	50	61	58	19	20	18	20	21	21	19	20	18	20	21	21	28971000	26090000	31420000	22453000	26087000	24776000	1.088	0.98	1.18	0.843	0.98	0.93	1.18	0.077342
Q8Y4I2	Phosphoglycerate kinase OS=Listeria monocytogenes serovar 1/2a (strain ATCC BAA-679 / EGD-e) OX=169963 GN=pgk PE=3 SV=1	pgk	42.104	60.9	199	24	24	35	34	37	28	31	34	24	23	24	20	23	23	24	23	24	20	23	23	14358000	15231000	15384000	7318400	9523900	8800300	1.22	1.294	1.307	0.622	0.809	0.748	1.754	0.002176
Q8Y4I3	Triosephosphate isomerase 1 OS=Listeria monocytogenes serovar 1/2a (strain ATCC BAA-679 / EGD-e) OX=169963 GN=tpiA1 PE=3 SV=1	tpiA1	26.878	64.5	563	20	20	97	117	116	80	78	75	20	20	19	19	19	19	20	20	19	19	19	19	115530000	146130000	153400000	101960000	53351000	71045000	1.081	1.367	1.435	0.954	0.499	0.665	1.833	0.037499
Q8Y4I4	2,3-bisphosphoglycerate-independent phosphoglycerate mutase OS=Listeria monocytogenes serovar 1/2a (strain ATCC BAA-679 / EGD-e) OX=169963 GN=gpmI PE=3 SV=1	gpmI	56.139	81.6	494	37	37	97	87	113	71	67	59	36	36	37	34	33	33	36	36	37	34	33	33	74089000	80245000	128170000	56841000	33851000	42057000	1.071	1.159	1.852	0.821	0.489	0.608	2.128	0.030356
Q8Y4I5	Lmo2454 protein OS=Listeria monocytogenes serovar 1/2a (strain ATCC BAA-679 / EGD-e) OX=169963 GN=lmo2454 PE=4 SV=1	lmo2454	6.6318	22.8	3	1	1	1	1	0	0	1	0	1	1	1	0	1	0	1	1	1	0	1	0	0	0	5698.3	0	0	0
Q8Y4I7	Lmo2452 protein OS=Listeria monocytogenes serovar 1/2a (strain ATCC BAA-679 / EGD-e) OX=169963 GN=lmo2452 PE=4 SV=1	lmo2452	27.928	36.4	42	8	8	8	5	6	8	8	7	8	8	7	8	7	7	8	8	7	8	7	7	351400	323690	306770	335550	316440	313260	1.083	0.997	0.945	1.034	0.975	0.965	1.017	0.7424
Q8Y4I9	Lmo2450 protein OS=Listeria monocytogenes serovar 1/2a (strain ATCC BAA-679 / EGD-e) OX=169963 GN=lmo2450 PE=4 SV=1	lmo2450	27.826	30.2	32	6	6	5	5	4	4	8	6	5	5	5	5	6	6	5	5	5	5	6	6	112900	114730	99633	106770	140000	139140	0.95	0.965	0.838	0.898	1.178	1.171	0.848	0.186539
Q8Y4J0	Ribonuclease R OS=Listeria monocytogenes serovar 1/2a (strain ATCC BAA-679 / EGD-e) OX=169963 GN=rnr PE=3 SV=1	rnr	90.548	25.5	47	15	15	5	5	7	9	11	10	10	10	11	12	12	13	10	10	11	12	12	13	231790	257120	257070	316790	392880	332990	0.778	0.863	0.862	1.063	1.318	1.117	0.716	0.0107439
Q8Y4J4	Lmo2444 protein OS=Listeria monocytogenes serovar 1/2a (strain ATCC BAA-679 / EGD-e) OX=169963 GN=lmo2444 PE=4 SV=1	lmo2444	144.06	2.5	4	2	2	0	1	0	1	1	1	2	2	2	2	2	2	2	2	2	2	2	2	0	291700	0	552490	423570	489000		0.664		1.258	0.964	1.113	0.597
Q8Y4K1	Lmo2437 protein OS=Listeria monocytogenes serovar 1/2a (strain ATCC BAA-679 / EGD-e) OX=169963 GN=lmo2437 PE=4 SV=1	lmo2437	15.676	14.7	24	2	2	2	4	3	4	5	6	2	2	2	2	2	2	2	2	2	2	2	2	4080200	6195800	5546000	10769000	6125200	7383000	0.611	0.927	0.83	1.611	0.917	1.105	0.652	0.116022
Q8Y4K2	Lmo2436 protein OS=Listeria monocytogenes serovar 1/2a (strain ATCC BAA-679 / EGD-e) OX=169963 GN=lmo2436 PE=4 SV=1	lmo2436	33.134	9.8	7	2	2	1	1	1	1	1	2	1	1	1	1	2	2	1	1	1	1	2	2	0	0	0	0	15079	15932					0.972	1.028
Q8Y4K4	Probable glutamate decarboxylase gamma OS=Listeria monocytogenes serovar 1/2a (strain ATCC BAA-679 / EGD-e) OX=169963 GN=lmo2434 PE=3 SV=1	lmo2434	53.639	13.1	9	6	4	0	0	0	3	2	4	3	3	5	5	5	6	2	2	3	3	3	4	25955	24274	19610	33938	53141	47122	0.763	0.714	0.577	0.998	1.563	1.386	0.52	0.0153618
Q8Y4K5	Lmo2433 protein OS=Listeria monocytogenes serovar 1/2a (strain ATCC BAA-679 / EGD-e) OX=169963 GN=lmo2433 PE=4 SV=1	lmo2433	28.79	48.8	60	10	10	12	8	12	9	10	9	10	10	10	8	9	8	10	10	10	8	9	8	672080	691260	1185900	427730	398080	406300	1.066	1.097	1.882	0.679	0.632	0.645	2.068	0.065478
Q8Y4K7	Lmo2431 protein OS=Listeria monocytogenes serovar 1/2a (strain ATCC BAA-679 / EGD-e) OX=169963 GN=lmo2431 PE=4 SV=1	lmo2431	34.4	70.3	113	18	18	15	15	15	23	19	26	15	14	14	16	17	17	15	14	14	16	17	17	976400	1012100	790880	2867700	1606100	2129700	0.624	0.647	0.506	1.834	1.027	1.362	0.421	0.0101772
Q8Y4K8	Lmo2429 protein OS=Listeria monocytogenes serovar 1/2a (strain ATCC BAA-679 / EGD-e) OX=169963 GN=lmo2429 PE=4 SV=1	lmo2429	29.732	16.3	15	3	3	3	2	2	3	3	2	3	2	2	3	3	3	3	2	2	3	3	3	59484	54705	40402	55941	62778	54876	1.088	1	0.739	1.023	1.148	1.003	0.891	0.36524
Q8Y4L0	Lmo2427 protein OS=Listeria monocytogenes serovar 1/2a (strain ATCC BAA-679 / EGD-e) OX=169963 GN=lmo2427 PE=3 SV=1	lmo2427	43.695	5.1	4	1	1	1	0	1	0	1	1	1	1	1	1	1	1	1	1	1	1	1	1	0	0	10518	0	0	0
Q8Y4L1	Lmo2426 protein OS=Listeria monocytogenes serovar 1/2a (strain ATCC BAA-679 / EGD-e) OX=169963 GN=lmo2426 PE=3 SV=1	lmo2426	13.65	79.5	55	8	8	10	11	9	8	9	8	8	8	7	7	8	7	8	8	7	7	8	7	1266700	1356800	1183900	992350	1086400	1133000	1.083	1.16	1.012	0.848	0.929	0.968	1.186	0.037335
Q8Y4L2	Glycine cleavage system H protein OS=Listeria monocytogenes serovar 1/2a (strain ATCC BAA-679 / EGD-e) OX=169963 GN=gcvH PE=3 SV=1	gcvH	13.801	71.2	338	9	9	49	58	44	60	62	65	9	9	8	9	8	9	9	9	8	9	8	9	54227000	60725000	50526000	98048000	63215000	64899000	0.831	0.93	0.774	1.502	0.968	0.994	0.732	0.125059
Q8Y4L5	Lmo2422 protein OS=Listeria monocytogenes serovar 1/2a (strain ATCC BAA-679 / EGD-e) OX=169963 GN=lmo2422 PE=4 SV=1	lmo2422	26.043	26.8	24	5	5	4	3	3	3	6	5	5	5	5	5	5	5	5	5	5	5	5	5	139920	133710	168350	135700	148600	124450	0.987	0.943	1.187	0.957	1.048	0.878	1.081	0.43358
Q8Y4L6	Lmo2421 protein OS=Listeria monocytogenes serovar 1/2a (strain ATCC BAA-679 / EGD-e) OX=169963 GN=lmo2421 PE=4 SV=1	lmo2421	44.5	21.3	27	7	7	4	3	5	5	6	4	5	5	6	7	7	7	5	5	6	7	7	7	79956	65207	60729	81928	77842	80956	1.074	0.876	0.816	1.101	1.046	1.088	0.855	0.123102
Q8Y4L8	Methionine import ATP-binding protein MetN 2 OS=Listeria monocytogenes serovar 1/2a (strain ATCC BAA-679 / EGD-e) OX=169963 GN=metN2 PE=3 SV=1	metN2	38.043	22.4	31	6	6	5	6	4	4	6	6	6	6	5	5	6	5	6	6	5	5	6	5	204910	168210	145840	231870	206810	232790	1.033	0.848	0.735	1.169	1.042	1.173	0.773	0.066398
Q8Y4L9	Lmo2418 protein OS=Listeria monocytogenes serovar 1/2a (strain ATCC BAA-679 / EGD-e) OX=169963 GN=lmo2418 PE=3 SV=1	lmo2418	24.278	12.1	7	2	2	1	1	1	1	1	2	1	1	1	1	2	2	1	1	1	1	2	2	0	0	0	0	41660	39172					1.031	0.969
Q8Y4M0	Lipoprotein OS=Listeria monocytogenes serovar 1/2a (strain ATCC BAA-679 / EGD-e) OX=169963 GN=lmo2417 PE=3 SV=1	lmo2417	30.671	50	83	13	13	15	13	15	13	14	13	11	12	12	10	11	12	11	12	12	10	11	12	1217700	1061500	1303800	2646500	1949600	1856900	0.728	0.635	0.779	1.582	1.166	1.11	0.555	0.0100641
Q8Y4M1	Lmo2416 protein OS=Listeria monocytogenes serovar 1/2a (strain ATCC BAA-679 / EGD-e) OX=169963 GN=lmo2416 PE=4 SV=1	lmo2416	39.642	51.4	91	16	16	17	14	16	13	17	14	15	14	14	14	15	14	15	14	14	14	15	14	2308700	1992200	2492500	2880400	2097200	2459900	0.973	0.84	1.051	1.214	0.884	1.037	0.914	0.48654
Q8Y4M2	Lmo2415 protein OS=Listeria monocytogenes serovar 1/2a (strain ATCC BAA-679 / EGD-e) OX=169963 GN=lmo2415 PE=4 SV=1	lmo2415	29.154	65.9	193	15	15	37	33	40	27	28	28	15	14	15	15	15	14	15	14	15	15	15	14	7100500	6849500	8673400	4335600	4708600	4609300	1.174	1.133	1.435	0.717	0.779	0.762	1.657	0.0029822
Q8Y4M3	Lmo2414 protein OS=Listeria monocytogenes serovar 1/2a (strain ATCC BAA-679 / EGD-e) OX=169963 GN=lmo2414 PE=4 SV=1	lmo2414	48.101	41.6	97	16	16	18	14	16	15	20	14	15	15	15	13	15	15	15	15	15	13	15	15	1967100	1929300	1843200	1663700	2212000	2002200	1.016	0.996	0.952	0.859	1.142	1.034	0.977	0.85076
Q8Y4M4	Cysteine desulfurase OS=Listeria monocytogenes serovar 1/2a (strain ATCC BAA-679 / EGD-e) OX=169963 GN=lmo2413 PE=3 SV=1	lmo2413	44.764	35	84	13	13	17	14	14	13	14	12	13	12	12	13	12	11	13	12	12	13	12	11	2958400	2952200	4267600	1782400	1239200	1281400	1.226	1.223	1.768	0.739	0.513	0.531	2.365	0.0070424
Q8Y4M5	Lmo2412 protein OS=Listeria monocytogenes serovar 1/2a (strain ATCC BAA-679 / EGD-e) OX=169963 GN=lmo2412 PE=4 SV=1	lmo2412	16.384	44.9	11	4	4	2	2	2	1	3	1	3	3	4	2	4	3	3	3	4	2	4	3	136320	147810	143610	129100	171790	235720	0.848	0.92	0.894	0.803	1.069	1.467	0.797	0.37876
Q8Y4N0	Lmo2406 protein OS=Listeria monocytogenes serovar 1/2a (strain ATCC BAA-679 / EGD-e) OX=169963 GN=lmo2406 PE=4 SV=1	lmo2406	32.186	16.4	17	5	5	2	3	2	3	3	4	4	5	4	5	4	5	4	5	4	5	4	5	627020	736480	561020	680760	607940	775060	0.943	1.108	0.844	1.024	0.915	1.166	0.932	0.53598
Q8Y4N2	Probable membrane transporter protein OS=Listeria monocytogenes serovar 1/2a (strain ATCC BAA-679 / EGD-e) OX=169963 GN=lmo2404 PE=3 SV=1	lmo2404	29.15	6.8	8	2	2	1	1	1	2	1	2	2	2	1	2	2	2	2	2	1	2	2	2	38915	35745	0	75472	61296	63836	0.707	0.649		1.371	1.113	1.16	0.558	0.0071644
Q8Y4N3	Lmo2403 protein OS=Listeria monocytogenes serovar 1/2a (strain ATCC BAA-679 / EGD-e) OX=169963 GN=lmo2403 PE=3 SV=1	lmo2403	52.628	20.1	17	8	8	5	0	2	3	5	2	6	5	3	6	7	5	6	5	3	6	7	5	95965	77988	99736	46522	75747	61916	1.258	1.022	1.307	0.61	0.993	0.811	1.486	0.063204
Q8Y4N4	Lmo2401 protein OS=Listeria monocytogenes serovar 1/2a (strain ATCC BAA-679 / EGD-e) OX=169963 GN=lmo2401 PE=4 SV=1	lmo2401	27.894	21.2	14	4	4	2	3	2	2	3	2	2	3	3	2	4	3	2	3	3	2	4	3	248670	223430	247690	165850	195150	187970	1.176	1.057	1.171	0.784	0.923	0.889	1.311	0.0107952
Q8Y4N7	Low temperature requirement C protein, also similar to B. subtilis YutG protein OS=Listeria monocytogenes serovar 1/2a (strain ATCC BAA-679 / EGD-e) OX=169963 GN=ltrC PE=1 SV=1	ltrC	18.333	28.9	26	4	4	4	5	4	4	6	3	4	4	4	4	4	4	4	4	4	4	4	4	157960	169070	342390	196350	232720	167270	0.749	0.801	1.623	0.931	1.103	0.793	1.122	0.83314
Q8Y4N8	Lmo2397 protein OS=Listeria monocytogenes serovar 1/2a (strain ATCC BAA-679 / EGD-e) OX=169963 GN=lmo2397 PE=4 SV=1	lmo2397	8.7422	65.4	25	4	4	4	4	5	3	5	4	4	4	4	4	4	4	4	4	4	4	4	4	138730	90261	224320	118200	122280	117120	1.026	0.668	1.66	0.875	0.905	0.867	1.267	0.58794
Q8Y4P2	Lmo2393 protein OS=Listeria monocytogenes serovar 1/2a (strain ATCC BAA-679 / EGD-e) OX=169963 GN=lmo2393 PE=4 SV=1	lmo2393	12.021	18.5	3	1	1	0	0	1	0	1	1	1	0	1	1	1	1	1	0	1	1	1	1	0	0	15903	0	0	0
Q8Y4P3	UPF0349 protein lmo2392 OS=Listeria monocytogenes serovar 1/2a (strain ATCC BAA-679 / EGD-e) OX=169963 GN=lmo2392 PE=3 SV=1	lmo2392	8.4163	28.6	12	1	1	2	2	1	1	2	4	1	1	1	1	1	1	1	1	1	1	1	1	74450	67087	0	0	78713	61530	1.057	0.952			1.117	0.873	1.01	0.91732
Q8Y4P4	Lmo2391 protein OS=Listeria monocytogenes serovar 1/2a (strain ATCC BAA-679 / EGD-e) OX=169963 GN=lmo2391 PE=4 SV=1	lmo2391	22.697	32.5	23	5	5	3	4	3	4	4	5	5	5	5	5	5	5	5	5	5	5	5	5	213430	217440	212370	293500	281560	264290	0.864	0.88	0.859	1.188	1.139	1.07	0.766	0.00105722
Q8Y4P5	Ferredoxin--NADP reductase 2 OS=Listeria monocytogenes serovar 1/2a (strain ATCC BAA-679 / EGD-e) OX=169963 GN=lmo2390 PE=3 SV=1	lmo2390	36.426	63.7	64	14	14	7	10	9	12	15	11	13	11	11	12	14	11	13	11	11	12	14	11	711620	686280	611580	1134700	1031200	1049500	0.817	0.788	0.702	1.303	1.184	1.205	0.625	0.00097791
Q8Y4P6	Lmo2389 protein OS=Listeria monocytogenes serovar 1/2a (strain ATCC BAA-679 / EGD-e) OX=169963 GN=lmo2389 PE=4 SV=1	lmo2389	44.056	48.4	93	16	16	15	15	16	15	18	14	16	15	16	16	16	15	16	15	16	16	16	15	4184000	4067900	3569100	5027800	4806700	4940700	0.944	0.918	0.805	1.134	1.084	1.115	0.8	0.0114386
Q8Y4P7	Lmo2388 protein OS=Listeria monocytogenes serovar 1/2a (strain ATCC BAA-679 / EGD-e) OX=169963 GN=lmo2388 PE=4 SV=1	lmo2388	31.568	9.2	3	2	2	1	1	1	0	0	0	2	1	2	2	2	2	2	1	2	2	2	2	0	0	94348	0	0	0
Q8Y4P9	Lmo2386 protein OS=Listeria monocytogenes serovar 1/2a (strain ATCC BAA-679 / EGD-e) OX=169963 GN=lmo2386 PE=4 SV=1	lmo2386	17.136	15.3	15	2	2	3	3	2	3	2	2	2	2	1	2	2	2	2	2	1	2	2	2	78139	81056	58877	80669	75677	72686	1.049	1.088	0.79	1.083	1.016	0.975	0.952	0.61262
Q8Y4Q1	Lmo2384 protein OS=Listeria monocytogenes serovar 1/2a (strain ATCC BAA-679 / EGD-e) OX=169963 GN=lmo2384 PE=4 SV=1	lmo2384	22.756	22.8	5	2	2	1	0	0	1	2	1	1	1	1	1	2	2	1	1	1	1	2	2	0	0	0	0	32993	30912					1.033	0.967
Q8Y4Q2	Lmo2382 protein OS=Listeria monocytogenes serovar 1/2a (strain ATCC BAA-679 / EGD-e) OX=169963 GN=lmo2382 PE=4 SV=1	lmo2382	18.525	7.5	4	1	1	1	0	0	1	1	1	1	0	0	1	1	1	1	0	0	1	1	1	7766.7	0	0	0	0	0
Q8Y4Q6	Lmo2378 protein OS=Listeria monocytogenes serovar 1/2a (strain ATCC BAA-679 / EGD-e) OX=169963 GN=lmo2378 PE=4 SV=1	lmo2378	89.839	1.6	4	1	1	1	0	0	1	1	1	1	0	1	1	1	1	1	0	1	1	1	1	0	0	3345.8	0	0	0
Q8Y4Q8	Peptidyl-prolyl cis-trans isomerase OS=Listeria monocytogenes serovar 1/2a (strain ATCC BAA-679 / EGD-e) OX=169963 GN=lmo2376 PE=3 SV=1	lmo2376	21.42	55.2	97	9	9	20	19	18	14	13	13	8	8	8	8	8	8	8	8	8	8	8	8	16072000	19921000	19445000	14397000	13064000	12386000	1.012	1.254	1.224	0.907	0.823	0.78	1.39	0.0155626
Q8Y4Q9	Lmo2375 protein OS=Listeria monocytogenes serovar 1/2a (strain ATCC BAA-679 / EGD-e) OX=169963 GN=lmo2375 PE=4 SV=1	lmo2375	15.706	23.7	13	3	3	2	2	2	2	3	2	3	3	3	3	3	3	3	3	3	3	3	3	287930	384910	416020	466420	320760	346540	0.777	1.039	1.123	1.259	0.866	0.936	0.96	0.81722
Q8Y4R0	Aspartokinase OS=Listeria monocytogenes serovar 1/2a (strain ATCC BAA-679 / EGD-e) OX=169963 GN=lmo2374 PE=3 SV=1	lmo2374	49.998	7.9	3	2	2	0	0	1	1	1	0	1	1	2	1	2	1	1	1	2	1	2	1	0	0	5214.4	0	15288	0			0.509		1.491		0.341
Q8Y4R1	Lmo2373 protein OS=Listeria monocytogenes serovar 1/2a (strain ATCC BAA-679 / EGD-e) OX=169963 GN=lmo2373 PE=4 SV=1	lmo2373	11.19	57.7	29	5	5	4	3	6	4	6	6	5	5	5	5	5	5	5	5	5	5	5	5	278700	374730	294360	441540	878150	753680	0.553	0.744	0.585	0.877	1.744	1.497	0.457	0.029878
Q8Y4R2	Lmo2372 protein OS=Listeria monocytogenes serovar 1/2a (strain ATCC BAA-679 / EGD-e) OX=169963 GN=lmo2372 PE=4 SV=1	lmo2372	24.524	49.1	58	11	11	10	10	9	9	10	10	10	9	10	10	10	10	10	9	10	10	10	10	1246500	1227700	998570	1184600	1165600	1121300	1.077	1.061	0.863	1.024	1.007	0.969	1	0.9552
Q8Y4R3	Lmo2371 protein OS=Listeria monocytogenes serovar 1/2a (strain ATCC BAA-679 / EGD-e) OX=169963 GN=lmo2371 PE=4 SV=1	lmo2371	40.328	31.3	49	10	10	8	7	9	8	10	7	10	10	9	8	8	9	10	10	9	8	8	9	989340	762070	774260	1109200	1058600	961120	1.05	0.809	0.822	1.177	1.123	1.02	0.808	0.080664
Q8Y4R4	Lmo2370 protein OS=Listeria monocytogenes serovar 1/2a (strain ATCC BAA-679 / EGD-e) OX=169963 GN=lmo2370 PE=4 SV=1	lmo2370	44.19	22.2	22	8	8	4	2	2	4	6	4	8	5	7	5	7	7	8	5	7	5	7	7	120030	129990	141130	134120	138680	127260	0.91	0.986	1.07	1.017	1.052	0.965	0.978	0.67176
Q8Y4R5	Lmo2369 protein OS=Listeria monocytogenes serovar 1/2a (strain ATCC BAA-679 / EGD-e) OX=169963 GN=lmo2369 PE=4 SV=1	lmo2369	13.019	40.2	30	6	6	6	4	7	4	3	6	6	5	6	6	6	6	6	5	6	6	6	6	218600	225660	240630	234960	258630	241470	0.924	0.954	1.017	0.993	1.093	1.02	0.932	0.154699
Q8Y4R6	Lmo2368 protein OS=Listeria monocytogenes serovar 1/2a (strain ATCC BAA-679 / EGD-e) OX=169963 GN=lmo2368 PE=4 SV=1	lmo2368	15.555	17.8	2	1	1	1	0	0	0	1	0	1	1	0	0	1	1	1	1	0	0	1	1	0	4058.7	0	0	0	0
Q8Y4R7	Glucose-6-phosphate isomerase OS=Listeria monocytogenes serovar 1/2a (strain ATCC BAA-679 / EGD-e) OX=169963 GN=pgi PE=3 SV=1	pgi	49.896	36.4	101	18	18	20	14	19	14	18	16	18	17	17	15	18	18	18	17	17	15	18	18	6376600	6720800	6912200	5134500	6522000	6036200	1.015	1.07	1.1	0.817	1.038	0.961	1.131	0.161759
Q8Y4R8	Lmo2365 protein OS=Listeria monocytogenes serovar 1/2a (strain ATCC BAA-679 / EGD-e) OX=169963 GN=lmo2365 PE=4 SV=1	lmo2365	43.944	11.6	7	4	4	0	2	2	1	1	1	3	2	4	1	2	2	3	2	4	1	2	2	41771	30098	74482	78077	40490	32499	0.843	0.607	1.503	1.575	0.817	0.656	0.969	0.93776
Q8Y4S1	Lmo2362 protein OS=Listeria monocytogenes serovar 1/2a (strain ATCC BAA-679 / EGD-e) OX=169963 GN=lmo2362 PE=4 SV=1	lmo2362	55.167	7.1	14	3	3	2	2	2	3	2	3	2	3	2	3	3	3	2	3	2	3	3	3	43444	37514	109080	75518	38874	68196	0.7	0.604	1.756	1.216	0.626	1.098	1.041	0.9247
Q8Y4S2	Transmembrane protein OS=Listeria monocytogenes serovar 1/2a (strain ATCC BAA-679 / EGD-e) OX=169963 GN=lmo2360 PE=4 SV=1	lmo2360	97.193	67.1	628	52	52	76	83	82	120	141	126	41	42	45	50	50	50	41	42	45	50	50	50	48797000	67376000	48639000	115480000	73627000	83175000	0.67	0.925	0.668	1.585	1.011	1.142	0.605	0.04524
Q8Y4S3	Lmo2359 protein OS=Listeria monocytogenes serovar 1/2a (strain ATCC BAA-679 / EGD-e) OX=169963 GN=lmo2359 PE=4 SV=1	lmo2359	31.068	5.7	2	1	1	1	0	0	0	1	0	1	1	0	0	1	0	1	1	0	0	1	0	0	2619.8	0	0	0	0
Q8Y4S4	Glucosamine-6-phosphate deaminase OS=Listeria monocytogenes serovar 1/2a (strain ATCC BAA-679 / EGD-e) OX=169963 GN=lmo2358 PE=3 SV=1	lmo2358	26.975	61.3	73	13	13	15	14	16	8	11	9	13	11	11	10	13	12	13	11	11	10	13	12	1844000	1598700	1804300	702170	818930	821640	1.458	1.264	1.426	0.555	0.647	0.65	2.24	0.00029668
Q8Y4S8	Lmo2354 protein OS=Listeria monocytogenes serovar 1/2a (strain ATCC BAA-679 / EGD-e) OX=169963 GN=lmo2354 PE=4 SV=1	lmo2354	58.395	15.2	43	7	7	6	8	12	4	7	6	5	6	7	5	6	6	5	6	7	5	6	6	649310	827050	1261200	320730	246420	252200	1.095	1.395	2.127	0.541	0.416	0.425	3.341	0.0051377
Q8Y4S9	Lmo2353 protein OS=Listeria monocytogenes serovar 1/2a (strain ATCC BAA-679 / EGD-e) OX=169963 GN=lmo2353 PE=4 SV=1	lmo2353	73.415	4.6	7	2	2	0	2	1	1	1	2	1	2	1	1	1	2	1	2	1	1	1	2	0	2187400	0	0	0	1759500		1.108				0.892	1.242
Q8Y4T0	Lmo2352 protein OS=Listeria monocytogenes serovar 1/2a (strain ATCC BAA-679 / EGD-e) OX=169963 GN=lmo2352 PE=3 SV=1	lmo2352	34.099	49.5	31	11	11	4	5	5	4	7	6	7	8	8	7	10	9	7	8	8	7	10	9	583900	446070	293330	555710	556990	514260	1.187	0.907	0.597	1.13	1.133	1.046	0.813	0.34882
Q8Y4T3	Lmo2349 protein OS=Listeria monocytogenes serovar 1/2a (strain ATCC BAA-679 / EGD-e) OX=169963 GN=lmo2349 PE=1 SV=1	lmo2349	29.531	36.8	32	8	8	5	5	4	6	6	6	6	4	6	7	6	7	6	4	6	7	6	7	300630	280560	244310	444140	288250	346070	0.947	0.884	0.77	1.4	0.908	1.091	0.765	0.140977
Q8Y4U1	Lmo2341 protein OS=Listeria monocytogenes serovar 1/2a (strain ATCC BAA-679 / EGD-e) OX=169963 GN=lmo2341 PE=4 SV=1	lmo2341	40.592	15.3	8	5	5	1	1	2	2	1	1	3	4	5	4	3	3	3	4	5	4	3	3	32460	31428	22228	26323	31084	25636	1.151	1.115	0.788	0.934	1.103	0.909	1.037	0.85928
Q8Y4U2	Pseudouridine-5'-phosphate glycosidase OS=Listeria monocytogenes serovar 1/2a (strain ATCC BAA-679 / EGD-e) OX=169963 GN=psuG PE=3 SV=1	psuG	32.588	58.1	52	14	13	8	7	7	9	11	10	12	12	12	13	13	12	12	12	12	13	13	12	848590	756520	829560	873850	1074500	938460	0.957	0.853	0.935	0.985	1.212	1.058	0.843	0.075119
Q8Y4U4	Lmo2337 protein OS=Listeria monocytogenes serovar 1/2a (strain ATCC BAA-679 / EGD-e) OX=169963 GN=lmo2337 PE=4 SV=1	lmo2337	28.127	48.8	39	9	9	7	8	3	5	8	8	7	8	6	6	8	7	7	8	6	6	8	7	219020	214270	187310	239400	276220	263510	0.939	0.918	0.803	1.026	1.184	1.13	0.796	0.024063
Q8Y4U5	Tagatose-6-phosphate kinase OS=Listeria monocytogenes serovar 1/2a (strain ATCC BAA-679 / EGD-e) OX=169963 GN=fruB PE=3 SV=1	fruB	33.183	37.8	40	8	8	7	8	6	4	9	6	7	7	6	5	8	7	7	7	6	5	8	7	1010500	943420	859350	977530	1092600	1052800	1.021	0.954	0.869	0.988	1.104	1.064	0.901	0.138659
Q8Y4U6	FruA protein OS=Listeria monocytogenes serovar 1/2a (strain ATCC BAA-679 / EGD-e) OX=169963 GN=fruA PE=4 SV=1	fruA	66.215	29.9	129	13	13	22	17	18	24	26	22	13	13	13	12	13	12	13	13	13	12	13	12	5888500	5727900	4778400	7313600	7132900	7043100	0.933	0.907	0.757	1.158	1.13	1.115	0.763	0.0144785
Q8Y4U7	Lmo2334 protein OS=Listeria monocytogenes serovar 1/2a (strain ATCC BAA-679 / EGD-e) OX=169963 GN=lmo2334 PE=4 SV=1	lmo2334	13.175	30.4	7	3	3	2	2	0	1	1	1	3	2	2	1	3	2	3	2	2	1	3	2	118300	65881	62125	0	35073	65468	1.705	0.95	0.896		0.506	0.944	1.633	0.25606
Q8Y4V6	Lmo2324 protein OS=Listeria monocytogenes serovar 1/2a (strain ATCC BAA-679 / EGD-e) OX=169963 GN=lmo2324 PE=4 SV=1	lmo2324	29.912	6.2	6	2	2	1	1	0	2	1	1	2	2	2	2	2	2	2	2	2	2	2	2	59430	67604	62538	80487	53577	60983	0.927	1.055	0.976	1.256	0.836	0.951	0.972	0.91064
Q8Y4V7	Gp43 [Bacteriophage A118] OS=Listeria monocytogenes serovar 1/2a (strain ATCC BAA-679 / EGD-e) OX=169963 GN=lmo2323 PE=4 SV=1	lmo2323	19.749	22.6	12	3	3	2	2	2	2	3	1	2	3	2	3	3	1	2	3	2	3	3	1	242290	160780	107300	240490	182040	0	1.299	0.862	0.575	1.289	0.976		0.805	0.47478
Q8Y4W2	Lmo2317 protein OS=Listeria monocytogenes serovar 1/2a (strain ATCC BAA-679 / EGD-e) OX=169963 GN=lmo2317 PE=4 SV=1	lmo2317	37.482	4.3	4	1	1	1	1	1	0	0	1	1	1	1	1	1	1	1	1	1	1	1	1	0	0	10706	0	0	0
Q8Y4X1	Single-stranded DNA-binding protein 2 OS=Listeria monocytogenes serovar 1/2a (strain ATCC BAA-679 / EGD-e) OX=169963 GN=ssb2 PE=3 SV=1	ssb2	17.837	46.2	5	6	2	1	0	1	1	1	1	6	5	5	6	6	6	2	1	1	2	2	2	71850	0	0	0	0	0
Q8Y4X3	Lmo2306 protein OS=Listeria monocytogenes serovar 1/2a (strain ATCC BAA-679 / EGD-e) OX=169963 GN=lmo2306 PE=4 SV=1	lmo2306	15.884	22.4	13	3	3	3	2	3	2	1	2	3	3	3	3	3	3	3	3	3	3	3	3	160930	169500	164170	191900	123150	144150	1.012	1.066	1.033	1.207	0.775	0.907	1.077	0.55832
Q8Y4Z9	Protein gp23 [Bacteriophage A118] OS=Listeria monocytogenes serovar 1/2a (strain ATCC BAA-679 / EGD-e) OX=169963 GN=lmo2280 PE=4 SV=1	lmo2280	14.515	21.5	17	4	4	5	3	2	3	2	2	4	3	3	4	4	3	4	3	3	4	4	3	241940	169670	271890	144870	198710	271020	1.118	0.784	1.257	0.67	0.918	1.253	1.112	0.63148
Q8Y509	Lmo2269 protein OS=Listeria monocytogenes serovar 1/2a (strain ATCC BAA-679 / EGD-e) OX=169963 GN=lmo2269 PE=4 SV=1	lmo2269	9.2748	30.8	3	2	2	1	0	0	0	1	1	1	1	1	1	1	1	1	1	1	1	1	1	0	0	0	0	13436	0
Q8Y510	ATP-dependent helicase/deoxyribonuclease subunit B OS=Listeria monocytogenes serovar 1/2a (strain ATCC BAA-679 / EGD-e) OX=169963 GN=addB PE=3 SV=1	addB	132.6	33.4	115	31	31	14	18	15	20	26	22	26	26	26	28	31	28	26	26	26	28	31	28	498850	477480	478520	702090	568400	606960	0.898	0.86	0.862	1.264	1.023	1.093	0.775	0.0172611
Q8Y511	ATP-dependent helicase/nuclease subunit A OS=Listeria monocytogenes serovar 1/2a (strain ATCC BAA-679 / EGD-e) OX=169963 GN=addA PE=3 SV=1	addA	142.65	35.5	121	34	34	18	17	14	26	23	23	31	27	25	33	33	32	31	27	25	33	33	32	770690	722520	714090	1247200	967230	989070	0.855	0.801	0.792	1.383	1.073	1.097	0.689	0.0123424
Q8Y512	Lmo2266 protein OS=Listeria monocytogenes serovar 1/2a (strain ATCC BAA-679 / EGD-e) OX=169963 GN=lmo2266 PE=4 SV=1	lmo2266	30.941	22.3	13	4	4	2	2	2	2	2	3	2	2	2	3	3	3	2	2	2	3	3	3	54874	58985	75059	23011	40142	52670	1.08	1.161	1.478	0.453	0.79	1.037	1.631	0.109722
Q8Y514	Lmo2264 protein OS=Listeria monocytogenes serovar 1/2a (strain ATCC BAA-679 / EGD-e) OX=169963 GN=lmo2264 PE=4 SV=1	lmo2264	33.024	10.7	4	3	3	0	0	0	1	2	1	0	2	1	2	2	1	0	2	1	2	2	1	0	0	0	0	9968	0
Q8Y515	Lmo2263 protein OS=Listeria monocytogenes serovar 1/2a (strain ATCC BAA-679 / EGD-e) OX=169963 GN=lmo2263 PE=4 SV=1	lmo2263	30.927	26.7	32	6	6	5	5	6	5	5	6	6	6	6	6	6	6	6	6	6	6	6	6	326160	318780	255620	282980	374020	424770	0.987	0.965	0.774	0.857	1.132	1.286	0.832	0.28654
Q8Y516	Lmo2262 protein OS=Listeria monocytogenes serovar 1/2a (strain ATCC BAA-679 / EGD-e) OX=169963 GN=lmo2262 PE=4 SV=1	lmo2262	28.112	43.2	31	8	8	7	4	5	2	6	7	7	6	8	6	7	8	7	6	8	6	7	8	177390	156620	135070	108590	172310	145660	1.188	1.049	0.905	0.727	1.154	0.976	1.1	0.53218
Q8Y517	Lmo2261 protein OS=Listeria monocytogenes serovar 1/2a (strain ATCC BAA-679 / EGD-e) OX=169963 GN=lmo2261 PE=4 SV=1	lmo2261	11.307	13.7	11	1	1	1	2	3	1	2	2	1	1	1	1	1	1	1	1	1	1	1	1	0	0	94014	0	0	0
Q8Y518	Lmo2260 protein OS=Listeria monocytogenes serovar 1/2a (strain ATCC BAA-679 / EGD-e) OX=169963 GN=lmo2260 PE=4 SV=1	lmo2260	34.368	16.8	8	4	4	0	1	0	0	4	3	3	3	2	2	4	4	3	3	2	2	4	4	16604	16635	11821	12853	26968	18354	0.965	0.967	0.687	0.747	1.567	1.067	0.775	0.41064
Q8Y519	Lmo2259 protein OS=Listeria monocytogenes serovar 1/2a (strain ATCC BAA-679 / EGD-e) OX=169963 GN=lmo2259 PE=4 SV=1	lmo2259	13.576	32.8	13	3	3	3	2	2	1	3	2	3	3	3	3	3	3	3	3	3	3	3	3	57439	74791	61231	46966	53991	56666	0.982	1.278	1.046	0.803	0.923	0.968	1.227	0.107041
Q8Y520	Lmo2258 protein OS=Listeria monocytogenes serovar 1/2a (strain ATCC BAA-679 / EGD-e) OX=169963 GN=lmo2258 PE=4 SV=1	lmo2258	7.4866	36.5	8	2	2	1	1	3	1	1	1	2	1	2	2	2	1	2	1	2	2	2	1	19065	0	23325	13187	23277	0	0.967		1.183	0.669	1.181		1.162	0.6019
Q8Y523	Lmo2254 protein OS=Listeria monocytogenes serovar 1/2a (strain ATCC BAA-679 / EGD-e) OX=169963 GN=lmo2254 PE=4 SV=1	lmo2254	45.319	2.3	5	1	1	0	1	1	1	1	1	1	1	1	1	1	1	1	1	1	1	1	1	0	0	11333	0	0	0
Q8Y524	Lmo2253 protein OS=Listeria monocytogenes serovar 1/2a (strain ATCC BAA-679 / EGD-e) OX=169963 GN=lmo2253 PE=4 SV=1	lmo2253	23.28	6.7	6	1	1	1	1	1	1	1	1	1	1	1	1	1	1	1	1	1	1	1	1	0	0	60767	0	0	0
Q8Y525	Aminotransferase OS=Listeria monocytogenes serovar 1/2a (strain ATCC BAA-679 / EGD-e) OX=169963 GN=lmo2252 PE=3 SV=1	lmo2252	42.581	45.3	37	11	11	7	4	7	6	6	7	9	8	11	8	10	8	9	8	11	8	10	8	249730	174160	240320	135450	173650	170920	1.31	0.913	1.26	0.71	0.911	0.896	1.384	0.08504
Q8Y526	Lmo2251 protein OS=Listeria monocytogenes serovar 1/2a (strain ATCC BAA-679 / EGD-e) OX=169963 GN=lmo2251 PE=4 SV=1	lmo2251	26.396	30.3	23	6	6	5	4	4	2	4	4	5	6	5	4	6	5	5	6	5	4	6	5	98479	99466	87982	92537	103430	110120	0.998	1.008	0.892	0.938	1.048	1.116	0.934	0.3554
Q8Y527	ArpJ protein OS=Listeria monocytogenes serovar 1/2a (strain ATCC BAA-679 / EGD-e) OX=169963 GN=arpJ PE=3 SV=1	arpJ	53.124	30.7	34	12	11	5	1	7	5	9	7	10	9	11	12	11	11	10	8	10	11	11	10	384750	338000	301590	378240	363390	352910	1.089	0.957	0.854	1.071	1.029	0.999	0.936	0.38678
Q8Y528	Lmo2249 protein OS=Listeria monocytogenes serovar 1/2a (strain ATCC BAA-679 / EGD-e) OX=169963 GN=lmo2249 PE=4 SV=1	lmo2249	35.268	6.3	9	1	1	1	1	1	2	2	2	1	1	1	1	1	1	1	1	1	1	1	1	0	0	19134	0	0	0
Q8Y529	Lmo2247 protein OS=Listeria monocytogenes serovar 1/2a (strain ATCC BAA-679 / EGD-e) OX=169963 GN=lmo2247 PE=4 SV=1	lmo2247	33.529	23.5	16	4	4	3	2	2	3	3	3	4	4	4	4	4	4	4	4	4	4	4	4	170560	122710	157010	87583	110410	106420	1.356	0.976	1.248	0.696	0.878	0.846	1.479	0.033924
Q8Y531	Lmo2245 protein OS=Listeria monocytogenes serovar 1/2a (strain ATCC BAA-679 / EGD-e) OX=169963 GN=lmo2245 PE=4 SV=1	lmo2245	15.457	20.8	14	2	2	2	2	2	3	3	2	1	2	2	2	2	2	1	2	2	2	2	2	30692	66000	87416	30507	21171	31759	0.688	1.48	1.96	0.684	0.475	0.712	2.206	0.100975
Q8Y532	Pseudouridine synthase OS=Listeria monocytogenes serovar 1/2a (strain ATCC BAA-679 / EGD-e) OX=169963 GN=lmo2244 PE=3 SV=1	lmo2244	32.673	29.8	26	6	6	4	3	4	5	4	6	4	6	5	5	6	6	4	6	5	5	6	6	70982	58525	76753	86335	111680	108020	0.831	0.685	0.899	1.011	1.308	1.265	0.674	0.025943
Q8Y537	Lmo2239 protein OS=Listeria monocytogenes serovar 1/2a (strain ATCC BAA-679 / EGD-e) OX=169963 GN=lmo2239 PE=4 SV=1	lmo2239	40.392	4	2	1	1	0	0	0	0	1	1	0	0	0	1	1	1	0	0	0	1	1	1	0	0	0	0	0	4995.2
Q8Y542	Lmo2234 protein OS=Listeria monocytogenes serovar 1/2a (strain ATCC BAA-679 / EGD-e) OX=169963 GN=lmo2234 PE=4 SV=1	lmo2234	31.578	63.7	55	13	13	7	12	14	7	8	7	9	10	12	9	9	6	9	10	12	9	9	6	606940	863060	830250	540120	321870	411220	1.019	1.449	1.394	0.907	0.54	0.69	1.807	0.032102
Q8Y544	Lmo2232 protein OS=Listeria monocytogenes serovar 1/2a (strain ATCC BAA-679 / EGD-e) OX=169963 GN=lmo2232 PE=4 SV=1	lmo2232	49.129	17.3	21	6	6	4	4	3	3	3	4	5	6	6	5	6	6	5	6	6	5	6	6	155440	146340	124880	194040	183070	190040	0.938	0.884	0.754	1.171	1.105	1.147	0.753	0.0128649
Q8Y546	Lmo2230 protein OS=Listeria monocytogenes serovar 1/2a (strain ATCC BAA-679 / EGD-e) OX=169963 GN=lmo2230 PE=3 SV=1	lmo2230	15.921	20.6	10	2	2	1	2	2	1	2	2	2	2	2	1	2	2	2	2	2	1	2	2	21090	12322	17114	0	20286	20397	1.156	0.675	0.938		1.112	1.118	0.828	0.30704
Q8Y547	Lmo2229 protein OS=Listeria monocytogenes serovar 1/2a (strain ATCC BAA-679 / EGD-e) OX=169963 GN=lmo2229 PE=1 SV=1	lmo2229	77.854	41	82	20	20	11	16	10	12	17	16	13	17	16	16	19	19	13	17	16	16	19	19	962110	908450	690060	1012700	919610	921800	1.066	1.007	0.765	1.122	1.019	1.021	0.898	0.33576
Q8Y551	Fumarate hydratase class II OS=Listeria monocytogenes serovar 1/2a (strain ATCC BAA-679 / EGD-e) OX=169963 GN=fumC PE=3 SV=1	fumC	49.625	27.3	35	8	8	6	7	7	2	7	6	7	7	8	6	7	6	7	7	8	6	7	6	170490	147450	166100	78040	125930	112510	1.278	1.105	1.245	0.585	0.944	0.843	1.53	0.042804
Q8Y552	UPF0754 membrane protein lmo2224 OS=Listeria monocytogenes serovar 1/2a (strain ATCC BAA-679 / EGD-e) OX=169963 GN=lmo2224 PE=3 SV=1	lmo2224	43.187	16.7	19	5	5	3	2	3	4	2	5	5	4	4	4	5	5	5	4	4	4	5	5	43553	36167	32550	57661	46442	49969	0.981	0.815	0.733	1.299	1.046	1.126	0.729	0.039563
Q8Y553	UPF0342 protein lmo2223 OS=Listeria monocytogenes serovar 1/2a (strain ATCC BAA-679 / EGD-e) OX=169963 GN=lmo2223 PE=3 SV=1	lmo2223	13.502	85.5	77	9	9	13	11	17	12	11	13	9	9	9	7	7	7	9	9	9	7	7	7	8181200	6388400	8574900	4841700	4601900	4658700	1.318	1.029	1.381	0.78	0.741	0.75	1.642	0.0062201
Q8Y554	Lmo2222 protein OS=Listeria monocytogenes serovar 1/2a (strain ATCC BAA-679 / EGD-e) OX=169963 GN=lmo2222 PE=4 SV=1	lmo2222	47.15	14.6	16	4	4	3	2	1	4	3	3	4	3	3	4	4	4	4	3	3	4	4	4	434760	287010	304270	603160	444310	476430	1.023	0.675	0.716	1.419	1.045	1.121	0.673	0.064356
Q8Y555	Lmo2221 protein OS=Listeria monocytogenes serovar 1/2a (strain ATCC BAA-679 / EGD-e) OX=169963 GN=lmo2221 PE=4 SV=1	lmo2221	105.86	28.8	105	24	24	16	13	16	19	21	20	22	23	22	24	24	24	22	23	22	24	24	24	769160	697860	547150	953480	683760	745840	1.05	0.952	0.747	1.301	0.933	1.018	0.845	0.30234
Q8Y556	3'-5' exoribonuclease YhaM OS=Listeria monocytogenes serovar 1/2a (strain ATCC BAA-679 / EGD-e) OX=169963 GN=yhaM PE=3 SV=1	yhaM	35.356	41.9	51	9	9	7	9	7	7	12	9	8	9	7	7	9	8	8	9	7	7	9	8	414660	395520	412090	554410	518260	470820	0.9	0.858	0.894	1.203	1.124	1.021	0.792	0.0097967
Q8Y557	Foldase protein PrsA 2 OS=Listeria monocytogenes serovar 1/2a (strain ATCC BAA-679 / EGD-e) OX=169963 GN=prsA2 PE=3 SV=1	prsA2	32.697	45.1	96	14	14	18	16	14	17	14	17	14	13	14	13	13	13	14	13	14	13	13	13	3533700	3685700	2980300	2756500	2436000	2419100	1.19	1.242	1.004	0.929	0.821	0.815	1.34	0.020179
Q8Y559	Lmo2217 protein OS=Listeria monocytogenes serovar 1/2a (strain ATCC BAA-679 / EGD-e) OX=169963 GN=lmo2217 PE=4 SV=1	lmo2217	13.096	45.8	18	4	4	3	3	3	2	3	4	4	3	4	3	4	4	4	3	4	3	4	4	187220	166320	187540	143590	285960	208370	0.953	0.846	0.954	0.731	1.455	1.06	0.848	0.5639
Q8Y560	Lmo2216 protein OS=Listeria monocytogenes serovar 1/2a (strain ATCC BAA-679 / EGD-e) OX=169963 GN=lmo2216 PE=4 SV=1	lmo2216	16.134	51.4	37	6	6	5	5	10	5	7	5	5	4	6	5	5	5	5	4	6	5	5	5	2887500	3144700	5002100	2677200	2150200	2464100	0.945	1.03	1.638	0.877	0.704	0.807	1.513	0.100741
Q8Y561	Lmo2215 protein OS=Listeria monocytogenes serovar 1/2a (strain ATCC BAA-679 / EGD-e) OX=169963 GN=lmo2215 PE=4 SV=1	lmo2215	28.454	27.6	37	5	5	7	6	7	3	9	5	4	4	4	4	5	4	4	4	4	4	5	4	274280	270580	237950	202470	189930	167070	1.226	1.209	1.064	0.905	0.849	0.747	1.399	0.0095553
Q8Y562	Lmo2214 protein OS=Listeria monocytogenes serovar 1/2a (strain ATCC BAA-679 / EGD-e) OX=169963 GN=lmo2214 PE=4 SV=1	lmo2214	47.78	7.6	13	3	3	2	2	1	2	3	3	3	3	2	3	3	3	3	3	2	3	3	3	41967	45949	53853	94580	56255	53461	0.728	0.797	0.934	1.64	0.975	0.927	0.694	0.162763
Q8Y563	Lmo2213 protein OS=Listeria monocytogenes serovar 1/2a (strain ATCC BAA-679 / EGD-e) OX=169963 GN=lmo2213 PE=1 SV=1	lmo2213	19.466	34.7	28	5	5	6	6	3	4	5	4	5	5	5	5	5	5	5	5	5	5	5	5	316200	313860	250240	199070	204930	206160	1.273	1.263	1.007	0.801	0.825	0.83	1.443	0.043315
Q8Y564	Uroporphyrinogen decarboxylase OS=Listeria monocytogenes serovar 1/2a (strain ATCC BAA-679 / EGD-e) OX=169963 GN=hemE PE=3 SV=1	hemE	39.928	26.9	35	8	8	6	7	7	3	6	6	8	7	8	8	8	8	8	7	8	8	8	8	485130	430320	390750	229190	380880	324980	1.299	1.152	1.046	0.614	1.02	0.87	1.397	0.096317
Q8Y565	Ferrochelatase OS=Listeria monocytogenes serovar 1/2a (strain ATCC BAA-679 / EGD-e) OX=169963 GN=hemH PE=3 SV=1	hemH	35.343	58.6	190	14	14	36	35	29	33	27	30	14	14	14	14	13	13	14	14	14	14	13	13	33544000	37980000	26673000	26709000	13747000	19235000	1.275	1.443	1.014	1.015	0.522	0.731	1.646	0.074062
Q8Y567	Lmo2209 protein OS=Listeria monocytogenes serovar 1/2a (strain ATCC BAA-679 / EGD-e) OX=169963 GN=lmo2209 PE=4 SV=1	lmo2209	29.85	37.9	26	9	9	2	3	6	4	5	6	6	7	7	9	9	8	6	7	7	9	9	8	161760	108470	139300	142140	148400	141000	1.154	0.774	0.994	1.014	1.059	1.006	0.949	0.6341
Q8Y568	Lmo2208 protein OS=Listeria monocytogenes serovar 1/2a (strain ATCC BAA-679 / EGD-e) OX=169963 GN=lmo2208 PE=4 SV=1	lmo2208	28.548	41	26	9	8	5	4	5	4	5	3	7	7	7	5	8	7	7	7	6	4	7	7	233670	168170	224060	212230	219340	196390	1.118	0.805	1.072	1.016	1.05	0.94	0.996	0.91106
Q8Y570	Chaperone protein ClpB OS=Listeria monocytogenes serovar 1/2a (strain ATCC BAA-679 / EGD-e) OX=169963 GN=clpB PE=1 SV=1	clpB	97.562	55.2	271	42	39	38	45	43	43	50	52	39	39	38	39	41	41	36	36	35	36	38	38	3786600	4563300	3530600	5343000	4986800	4720100	0.844	1.017	0.787	1.19	1.111	1.052	0.79	0.046321
Q8Y571	2,3-bisphosphoglycerate-dependent phosphoglycerate mutase OS=Listeria monocytogenes serovar 1/2a (strain ATCC BAA-679 / EGD-e) OX=169963 GN=gpmA PE=3 SV=1	gpmA	26.417	52	68	10	10	11	11	10	12	12	12	10	9	10	9	10	10	10	9	10	9	10	10	1353900	1443800	1346600	1555400	1620900	1633300	0.907	0.967	0.902	1.042	1.086	1.094	0.862	0.0052214
Q8Y572	Lmo2203 protein OS=Listeria monocytogenes serovar 1/2a (strain ATCC BAA-679 / EGD-e) OX=169963 GN=lmo2203 PE=4 SV=1	lmo2203	41.729	5.3	1	1	1	0	0	0	1	0	0	0	0	0	1	0	0	0	0	0	1	0	0	0	0	0	3203.5	0	0				1
Q8Y573	3-oxoacyl-[acyl-carrier-protein] synthase 3 OS=Listeria monocytogenes serovar 1/2a (strain ATCC BAA-679 / EGD-e) OX=169963 GN=fabH PE=3 SV=1	fabH	33.97	32.1	65	9	9	11	8	12	11	13	10	7	7	7	9	8	9	7	7	7	9	8	9	742000	686870	1007200	620230	774150	787100	0.964	0.893	1.309	0.806	1.006	1.023	1.117	0.50564
Q8Y574	3-oxoacyl-[acyl-carrier-protein] synthase 2 OS=Listeria monocytogenes serovar 1/2a (strain ATCC BAA-679 / EGD-e) OX=169963 GN=lmo2201 PE=1 SV=1	lmo2201	44.279	52.1	97	15	15	14	16	13	15	21	18	14	14	14	13	15	14	14	14	14	13	15	14	2987900	3318700	3341900	2625100	3871700	3507400	0.912	1.013	1.02	0.801	1.182	1.071	0.964	0.85136
Q8Y575	Lmo2200 protein OS=Listeria monocytogenes serovar 1/2a (strain ATCC BAA-679 / EGD-e) OX=169963 GN=lmo2200 PE=4 SV=1	lmo2200	17.524	8.7	4	1	1	1	1	1	1	0	0	1	1	1	1	1	1	1	1	1	1	1	1	0	0	20146	0	0	0
Q8Y576	Lmo2199 protein OS=Listeria monocytogenes serovar 1/2a (strain ATCC BAA-679 / EGD-e) OX=169963 GN=lmo2199 PE=4 SV=1	lmo2199	14.503	46.4	51	8	8	10	11	8	9	8	5	6	6	6	5	7	5	6	6	6	5	7	5	3103300	4643600	3752400	2373300	2151100	2012000	1.032	1.545	1.248	0.79	0.716	0.669	1.759	0.0118202
Q8Y577	Tryptophan--tRNA ligase OS=Listeria monocytogenes serovar 1/2a (strain ATCC BAA-679 / EGD-e) OX=169963 GN=trpS PE=3 SV=1	trpS	36.892	31.7	50	9	9	10	7	5	8	10	10	9	7	5	8	8	9	9	7	5	8	8	9	594360	554030	532760	495980	701540	657520	1.008	0.94	0.904	0.842	1.19	1.116	0.906	0.46794
Q8Y579	Lmo2195 protein OS=Listeria monocytogenes serovar 1/2a (strain ATCC BAA-679 / EGD-e) OX=169963 GN=lmo2195 PE=3 SV=1	lmo2195	34.041	9.1	14	2	2	2	2	2	3	2	3	1	1	2	1	2	1	1	1	2	1	2	1	219490	214680	184590	193830	185890	214450	1.086	1.062	0.913	0.959	0.92	1.061	1.041	0.6002
Q8Y580	Lmo2194 protein OS=Listeria monocytogenes serovar 1/2a (strain ATCC BAA-679 / EGD-e) OX=169963 GN=lmo2194 PE=3 SV=1	lmo2194	37.971	30.2	43	9	9	7	7	7	7	6	9	8	7	7	7	6	7	8	7	7	7	6	7	748880	650900	658460	813450	855290	927100	0.965	0.839	0.849	1.049	1.103	1.195	0.793	0.0165617
Q8Y581	Lmo2192 protein OS=Listeria monocytogenes serovar 1/2a (strain ATCC BAA-679 / EGD-e) OX=169963 GN=lmo2192 PE=3 SV=1	lmo2192	36.62	42.5	86	14	14	13	15	11	13	17	17	14	13	14	12	13	13	14	13	14	12	13	13	1750400	1529400	1405200	1718000	1922600	1821700	1.035	0.904	0.831	1.016	1.137	1.077	0.858	0.09424
Q8Y583	Lmo2188 protein OS=Listeria monocytogenes serovar 1/2a (strain ATCC BAA-679 / EGD-e) OX=169963 GN=lmo2188 PE=3 SV=1	lmo2188	68.573	39.4	120	20	20	20	18	25	16	21	20	17	18	18	16	19	20	17	18	18	16	19	20	2562100	2299400	3123200	1525600	1890400	1565300	1.186	1.064	1.445	0.706	0.875	0.724	1.603	0.01402
Q8Y585	Hemin/hemoglobin-binding protein 1 OS=Listeria monocytogenes serovar 1/2a (strain ATCC BAA-679 / EGD-e) OX=169963 GN=hbp1 PE=1 SV=1	hbp1	22.267	36.2	56	7	7	8	6	7	10	14	11	7	7	7	7	7	7	7	7	7	7	7	7	1129900	1086000	737170	4838900	4611900	4384800	0.404	0.388	0.263	1.729	1.648	1.567	0.213	0.00036262
Q8Y588	Sortase B OS=Listeria monocytogenes serovar 1/2a (strain ATCC BAA-679 / EGD-e) OX=169963 GN=srtB PE=1 SV=1	srtB	28.627	10.2	3	2	2	0	0	0	0	2	1	0	0	0	2	2	2	0	0	0	2	2	2	0	0	0	18655	24629	20087				0.883	1.166	0.951
Q8Y591	Putative peptidoglycan bound protein (LPXTG motif) OS=Listeria monocytogenes serovar 1/2a (strain ATCC BAA-679 / EGD-e) OX=169963 GN=lmo2178 PE=4 SV=1	lmo2178	175.07	5.3	9	5	5	1	0	0	2	1	5	2	1	1	4	4	5	2	1	1	4	4	5	23001	0	0	32534	25106	26035	0.862			1.22	0.941	0.976	0.824
Q8Y594	Lmo2175 protein OS=Listeria monocytogenes serovar 1/2a (strain ATCC BAA-679 / EGD-e) OX=169963 GN=lmo2175 PE=4 SV=1	lmo2175	26.396	7.5	7	2	2	1	1	1	1	1	2	2	2	2	2	2	2	2	2	2	2	2	2	22405	26869	24392	22866	21125	16450	1.002	1.202	1.091	1.023	0.945	0.736	1.219	0.142697
Q8Y5A1	Lmo2168 protein OS=Listeria monocytogenes serovar 1/2a (strain ATCC BAA-679 / EGD-e) OX=169963 GN=lmo2168 PE=4 SV=1	lmo2168	14.751	58.9	141	9	9	20	19	19	26	28	29	8	8	8	9	9	9	8	8	8	9	9	9	18899000	21611000	17383000	41954000	25145000	32530000	0.72	0.823	0.662	1.598	0.958	1.239	0.581	0.030839
Q8Y5A2	Lmo2167 protein OS=Listeria monocytogenes serovar 1/2a (strain ATCC BAA-679 / EGD-e) OX=169963 GN=lmo2167 PE=4 SV=1	lmo2167	22.849	73.2	60	8	7	8	10	10	10	11	11	6	6	7	6	6	5	6	6	7	6	6	5	6950300	7299900	7545900	11676000	7062300	10394000	0.819	0.86	0.889	1.376	0.832	1.225	0.748	0.2229
Q8Y5A3	Lmo2166 protein OS=Listeria monocytogenes serovar 1/2a (strain ATCC BAA-679 / EGD-e) OX=169963 GN=lmo2166 PE=4 SV=1	lmo2166	26.078	18.8	7	3	3	0	0	1	0	3	3	1	1	2	2	3	3	1	1	2	2	3	3	0	0	51787	37784	68184	71033			0.905	0.661	1.192	1.242	0.877
Q8Y5A5	Lmo2163 protein OS=Listeria monocytogenes serovar 1/2a (strain ATCC BAA-679 / EGD-e) OX=169963 GN=lmo2163 PE=4 SV=1	lmo2163	39.231	14	9	3	3	1	1	1	1	3	2	2	1	2	2	3	2	2	1	2	2	3	2	10056	0	10394	10120	25051	23145	0.638		0.66	0.642	1.59	1.469	0.526	0.22702
Q8Y5A6	Lmo2162 protein OS=Listeria monocytogenes serovar 1/2a (strain ATCC BAA-679 / EGD-e) OX=169963 GN=lmo2162 PE=4 SV=1	lmo2162	27.809	19.9	5	3	3	0	1	1	0	2	1	2	1	2	1	2	2	2	1	2	1	2	2	0	0	12398	0	5394.6	7161.7			1.49		0.649	0.861	1.974
Q8Y5A7	Lmo2161 protein OS=Listeria monocytogenes serovar 1/2a (strain ATCC BAA-679 / EGD-e) OX=169963 GN=lmo2161 PE=4 SV=1	lmo2161	27.591	21.2	7	4	4	1	1	2	1	0	2	2	2	4	1	2	3	2	2	4	1	2	3	17181	20859	39750	0	0	19254	0.708	0.86	1.638			0.794	1.346
Q8Y5A8	Lmo2160 protein OS=Listeria monocytogenes serovar 1/2a (strain ATCC BAA-679 / EGD-e) OX=169963 GN=lmo2160 PE=4 SV=1	lmo2160	35.751	10.9	3	2	2	1	0	1	0	0	1	1	1	2	1	2	2	1	1	2	1	2	2	0	0	29386	0	0	0
Q8Y5A9	Lmo2159 protein OS=Listeria monocytogenes serovar 1/2a (strain ATCC BAA-679 / EGD-e) OX=169963 GN=lmo2159 PE=4 SV=1	lmo2159	38.466	34.4	34	8	8	6	7	10	3	4	4	6	6	8	6	5	7	6	6	8	6	5	7	282620	409350	548190	169360	114700	112820	1.036	1.5	2.009	0.621	0.42	0.414	3.124	0.0085832
Q8Y5B0	SepA protein OS=Listeria monocytogenes serovar 1/2a (strain ATCC BAA-679 / EGD-e) OX=169963 GN=sepA PE=4 SV=1	sepA	71.419	38.1	71	19	19	13	12	12	8	13	13	16	18	17	15	16	19	16	18	17	15	16	19	1069800	729450	828910	476310	689540	613780	1.456	0.993	1.128	0.648	0.939	0.835	1.477	0.068462
Q8Y5B2	Ribonucleoside-diphosphate reductase OS=Listeria monocytogenes serovar 1/2a (strain ATCC BAA-679 / EGD-e) OX=169963 GN=lmo2155 PE=3 SV=1	lmo2155	87.394	58.2	239	42	42	35	35	38	38	50	43	41	35	37	38	42	40	41	35	37	38	42	40	3197900	3000600	2924500	3408500	3956700	3585100	0.956	0.897	0.874	1.019	1.183	1.072	0.833	0.02398
Q8Y5B3	Ribonucleoside-diphosphate reductase subunit beta OS=Listeria monocytogenes serovar 1/2a (strain ATCC BAA-679 / EGD-e) OX=169963 GN=lmo2154 PE=3 SV=1	lmo2154	40.217	40.4	70	12	12	12	11	12	12	13	10	12	10	11	11	12	11	12	10	11	11	12	11	1117300	1066700	929070	834010	955610	857170	1.164	1.111	0.968	0.869	0.995	0.893	1.176	0.080155
Q8Y5B4	Lmo2153 protein OS=Listeria monocytogenes serovar 1/2a (strain ATCC BAA-679 / EGD-e) OX=169963 GN=lmo2153 PE=4 SV=1	lmo2153	16.403	42.1	35	5	5	6	7	7	4	4	7	5	4	4	4	5	5	5	4	4	4	5	5	3232200	3993200	3478700	5277100	2880100	3719100	0.859	1.061	0.924	1.402	0.765	0.988	0.901	0.70188
Q8Y5B6	Lmo2149 protein OS=Listeria monocytogenes serovar 1/2a (strain ATCC BAA-679 / EGD-e) OX=169963 GN=lmo2149 PE=4 SV=1	lmo2149	11.972	72.4	26	6	6	3	5	4	3	6	5	4	4	5	4	6	5	4	4	5	4	6	5	150470	140200	162640	81233	100010	83905	1.257	1.171	1.358	0.678	0.835	0.701	1.71	0.0022421
Q8Y5C1	Lmo2144 protein OS=Listeria monocytogenes serovar 1/2a (strain ATCC BAA-679 / EGD-e) OX=169963 GN=lmo2144 PE=4 SV=1	lmo2144	28.559	18	18	4	4	3	3	3	4	2	3	4	4	4	4	4	4	4	4	4	4	4	4	64364	68951	56300	54677	72771	69524	0.999	1.07	0.874	0.849	1.129	1.079	0.963	0.76628
Q8Y5C3	Lmo2142 protein OS=Listeria monocytogenes serovar 1/2a (strain ATCC BAA-679 / EGD-e) OX=169963 GN=lmo2142 PE=4 SV=1	lmo2142	25.561	19	8	3	3	2	2	1	1	1	1	3	3	3	2	2	2	3	3	3	2	2	2	52018	76535	64888	50259	50323	49812	0.908	1.336	1.132	0.877	0.878	0.869	1.287	0.165541
Q8Y5C5	Lmo2140 protein OS=Listeria monocytogenes serovar 1/2a (strain ATCC BAA-679 / EGD-e) OX=169963 GN=lmo2140 PE=4 SV=1	lmo2140	45.156	10.5	6	3	3	2	0	1	0	2	1	2	2	2	1	2	2	2	2	2	1	2	2	26305	0	14535	0	0	20374	1.289		0.712			0.998	1.003
Q8Y5C6	Lmo2139 protein OS=Listeria monocytogenes serovar 1/2a (strain ATCC BAA-679 / EGD-e) OX=169963 GN=lmo2139 PE=4 SV=1	lmo2139	33.485	34.7	28	7	7	5	5	5	3	6	4	6	7	6	6	7	5	6	7	6	6	7	5	111520	97552	75237	69344	90306	86620	1.261	1.103	0.851	0.784	1.021	0.98	1.154	0.3878
Q8Y5C7	Lmo2138 protein OS=Listeria monocytogenes serovar 1/2a (strain ATCC BAA-679 / EGD-e) OX=169963 GN=lmo2138 PE=4 SV=1	lmo2138	56.403	1.6	1	1	1	0	0	0	0	0	1	1	0	1	1	0	1	1	0	1	1	0	1	0	0	29169	0	0	0
Q8Y5D5	Lmo2130 protein OS=Listeria monocytogenes serovar 1/2a (strain ATCC BAA-679 / EGD-e) OX=169963 GN=lmo2130 PE=4 SV=1	lmo2130	66.698	3.5	3	2	2	0	0	0	1	0	2	1	1	0	2	2	2	1	1	0	2	2	2	0	0	0	11725	14720	18651				0.78	0.979	1.241
Q8Y5D7	Lmo2128 protein OS=Listeria monocytogenes serovar 1/2a (strain ATCC BAA-679 / EGD-e) OX=169963 GN=lmo2128 PE=4 SV=1	lmo2128	35.969	12.1	9	3	3	2	2	1	0	3	1	2	3	2	2	3	2	2	3	2	2	3	2	28837	25224	26415	18837	32273	28615	1.08	0.945	0.989	0.706	1.209	1.072	1.009	0.8548
Q8Y5E4	Diadenylate cyclase OS=Listeria monocytogenes serovar 1/2a (strain ATCC BAA-679 / EGD-e) OX=169963 GN=dacA PE=1 SV=1	dacA	30.444	20.5	25	4	4	5	4	4	4	4	4	4	3	4	4	4	4	4	3	4	4	4	4	143890	140350	121610	151830	150240	143740	1.014	0.989	0.857	1.07	1.058	1.013	0.911	0.155383
Q8Y5E5	Lmo2119 protein OS=Listeria monocytogenes serovar 1/2a (strain ATCC BAA-679 / EGD-e) OX=169963 GN=lmo2119 PE=1 SV=1	lmo2119	48.748	7.1	6	3	3	0	1	1	1	1	2	2	2	2	3	3	3	2	2	2	3	3	3	0	109720	72428	90342	86541	58824		1.313	0.867	1.081	1.036	0.704	1.159	0.58234
Q8Y5E6	Phosphoglucosamine mutase OS=Listeria monocytogenes serovar 1/2a (strain ATCC BAA-679 / EGD-e) OX=169963 GN=glmM PE=3 SV=1	glmM	48.487	38.2	76	18	18	14	13	10	12	13	14	16	16	15	15	17	16	16	16	15	15	17	16	1402700	1323800	1078700	1392800	1344900	1364900	1.064	1.004	0.818	1.057	1.02	1.036	0.927	0.41596
Q8Y5F0	Lmo2114 protein OS=Listeria monocytogenes serovar 1/2a (strain ATCC BAA-679 / EGD-e) OX=169963 GN=lmo2114 PE=4 SV=1	lmo2114	28.313	27.5	34	6	6	6	4	6	6	6	6	6	6	6	6	6	5	6	6	6	6	6	5	2340800	2053000	1753700	2514400	2300100	2330500	1.057	0.927	0.792	1.135	1.038	1.052	0.861	0.150657
Q8Y5F1	Putative heme-dependent peroxidase lmo2113 OS=Listeria monocytogenes serovar 1/2a (strain ATCC BAA-679 / EGD-e) OX=169963 GN=lmo2113 PE=1 SV=1	lmo2113	28.851	25.1	37	5	5	8	6	7	4	6	6	5	5	5	5	5	5	5	5	5	5	5	5	454870	495190	517860	365360	403870	404450	1.033	1.125	1.176	0.83	0.917	0.919	1.251	0.0117004
Q8Y5F4	Mannose-6-phosphate isomerase OS=Listeria monocytogenes serovar 1/2a (strain ATCC BAA-679 / EGD-e) OX=169963 GN=lmo2110 PE=3 SV=1	lmo2110	35.365	39.9	66	8	8	12	12	13	11	9	9	7	6	7	8	6	7	7	6	7	8	6	7	3576500	4803000	5746100	2213500	1722200	1835300	1.079	1.448	1.733	0.668	0.519	0.553	2.448	0.0049822
Q8Y5F8	Lmo2106 protein OS=Listeria monocytogenes serovar 1/2a (strain ATCC BAA-679 / EGD-e) OX=169963 GN=lmo2106 PE=4 SV=1	lmo2106	32.025	5.3	7	1	1	2	1	2	0	1	1	1	1	1	1	1	1	1	1	1	1	1	1	41948	39250	43768	49603	47934	34965	0.978	0.915	1.02	1.156	1.117	0.815	0.943	0.70266
Q8Y5F9	Ferrous iron transport protein B OS=Listeria monocytogenes serovar 1/2a (strain ATCC BAA-679 / EGD-e) OX=169963 GN=lmo2105 PE=3 SV=1	lmo2105	73.007	4.1	3	2	2	2	0	0	0	1	0	2	1	1	1	2	1	2	1	1	1	2	1	16219	0	0	0	11499	0	1.17				0.83		1.41
Q8Y5G0	Pta protein OS=Listeria monocytogenes serovar 1/2a (strain ATCC BAA-679 / EGD-e) OX=169963 GN=pta PE=4 SV=1	pta	34.413	46.8	77	11	11	14	12	12	12	13	14	10	10	10	10	10	11	10	10	10	10	10	11	1252000	1005500	1086000	744610	1418500	1187300	1.122	0.901	0.973	0.667	1.271	1.064	0.998	0.89364
Q8Y5G1	Pyridoxal 5'-phosphate synthase subunit PdxT OS=Listeria monocytogenes serovar 1/2a (strain ATCC BAA-679 / EGD-e) OX=169963 GN=pdxT PE=3 SV=1	pdxT	20.5	19.7	9	2	2	2	0	2	2	1	2	2	1	2	2	1	2	2	1	2	2	1	2	38344	0	31047	23657	0	32531	1.221		0.989	0.754		1.036	1.235	0.37156
Q8Y5G2	Pyridoxal 5'-phosphate synthase subunit PdxS OS=Listeria monocytogenes serovar 1/2a (strain ATCC BAA-679 / EGD-e) OX=169963 GN=pdxS PE=3 SV=1	pdxS	31.72	49.2	90	11	11	16	14	16	10	17	17	11	10	10	9	11	11	11	10	10	9	11	11	1588300	1436200	1997900	1395800	1981200	1729500	0.941	0.851	1.183	0.827	1.174	1.024	0.983	0.91464
Q8Y5G6	Lmo2097 protein OS=Listeria monocytogenes serovar 1/2a (strain ATCC BAA-679 / EGD-e) OX=169963 GN=lmo2097 PE=4 SV=1	lmo2097	9.8224	23.1	4	2	2	0	1	1	0	1	1	1	2	2	1	1	1	1	2	2	1	1	1	0	0	57115	0	0	0
Q8Y5H3	Lmo2089 protein OS=Listeria monocytogenes serovar 1/2a (strain ATCC BAA-679 / EGD-e) OX=169963 GN=lmo2089 PE=4 SV=1	lmo2089	38.456	36.3	64	10	10	10	10	8	10	13	13	10	10	10	9	10	10	10	10	10	9	10	10	768080	734070	687140	867270	966030	982980	0.921	0.88	0.824	1.04	1.158	1.178	0.778	0.0077032
Q8Y5H4	Lmo2088 protein OS=Listeria monocytogenes serovar 1/2a (strain ATCC BAA-679 / EGD-e) OX=169963 GN=lmo2088 PE=4 SV=1	lmo2088	22.841	32.1	10	5	5	4	2	1	1	0	2	5	3	5	3	3	3	5	3	5	3	3	3	74319	50590	86915	48317	41888	47071	1.277	0.869	1.494	0.83	0.72	0.809	1.543	0.069501
Q8Y5H5	Lmo2087 protein OS=Listeria monocytogenes serovar 1/2a (strain ATCC BAA-679 / EGD-e) OX=169963 GN=lmo2087 PE=4 SV=1	lmo2087	48.553	2.5	4	1	1	1	0	0	1	1	1	1	0	1	1	1	1	1	0	1	1	1	1	0	0	6960.6	0	0	0
Q8Y5H7	Putative peptidoglycan bound protein (LPXTG motif) OS=Listeria monocytogenes serovar 1/2a (strain ATCC BAA-679 / EGD-e) OX=169963 GN=lmo2085 PE=4 SV=1	lmo2085	60.457	15.3	24	7	7	4	5	2	6	3	4	7	7	5	7	7	7	7	7	5	7	7	7	201310	236670	118780	558560	410180	467440	0.606	0.713	0.358	1.682	1.235	1.407	0.388	0.0123773
Q8Y5H9	Lmo2083 protein OS=Listeria monocytogenes serovar 1/2a (strain ATCC BAA-679 / EGD-e) OX=169963 GN=lmo2083 PE=4 SV=1	lmo2083	24.406	28.4	16	4	4	4	3	2	1	3	3	4	4	4	3	4	4	4	4	4	3	4	4	91931	92555	102910	84716	77686	90811	1.02	1.027	1.142	0.94	0.862	1.008	1.135	0.094081
Q8Y5I2	Lmo2080 protein OS=Listeria monocytogenes serovar 1/2a (strain ATCC BAA-679 / EGD-e) OX=169963 GN=lmo2080 PE=4 SV=1	lmo2080	13.295	21.4	15	2	2	2	3	3	2	2	3	2	2	2	2	2	2	2	2	2	2	2	2	84272	69308	61988	130870	120740	110610	0.875	0.72	0.644	1.359	1.254	1.149	0.595	0.006738
Q8Y5I3	Lmo2079 protein OS=Listeria monocytogenes serovar 1/2a (strain ATCC BAA-679 / EGD-e) OX=169963 GN=lmo2079 PE=4 SV=1	lmo2079	41.789	46.7	84	16	16	17	13	17	13	13	11	16	15	16	14	13	15	16	15	16	14	13	15	1884400	1548800	1470700	1352500	1055900	1119400	1.341	1.102	1.047	0.962	0.751	0.797	1.39	0.036038
Q8Y5I4	Lmo2078 protein OS=Listeria monocytogenes serovar 1/2a (strain ATCC BAA-679 / EGD-e) OX=169963 GN=lmo2078 PE=4 SV=1	lmo2078	17.509	41.2	22	6	6	2	5	5	5	2	3	6	6	6	6	6	6	6	6	6	6	6	6	314020	299450	319770	326670	286520	267730	1.039	0.99	1.058	1.08	0.948	0.885	1.06	0.3781
Q8Y5I5	Lmo2077 protein OS=Listeria monocytogenes serovar 1/2a (strain ATCC BAA-679 / EGD-e) OX=169963 GN=lmo2077 PE=4 SV=1	lmo2077	24.736	33	19	6	6	5	5	3	2	2	2	6	6	5	4	4	4	6	6	5	4	4	4	237650	211960	238040	180210	205760	215240	1.106	0.987	1.108	0.839	0.958	1.002	1.144	0.107676
Q8Y5I6	[Ribosomal protein S18]-alanine N-acetyltransferase OS=Listeria monocytogenes serovar 1/2a (strain ATCC BAA-679 / EGD-e) OX=169963 GN=lmo2076 PE=3 SV=1	lmo2076	17.354	19.2	11	3	3	3	2	0	1	2	3	3	3	1	3	3	3	3	3	1	3	3	3	39252	33919	0	41592	35815	36464	1.049	0.907		1.112	0.957	0.975	0.964	0.67954
Q8Y5I7	tRNA N6-adenosine threonylcarbamoyltransferase OS=Listeria monocytogenes serovar 1/2a (strain ATCC BAA-679 / EGD-e) OX=169963 GN=tsaD PE=3 SV=1	tsaD	36.86	35.2	36	9	9	2	5	6	7	8	8	6	7	7	7	8	8	6	7	7	7	8	8	196470	176040	165280	233930	246160	242220	0.935	0.838	0.787	1.114	1.172	1.153	0.744	0.0047953
Q8Y5I8	Lmo2074 protein OS=Listeria monocytogenes serovar 1/2a (strain ATCC BAA-679 / EGD-e) OX=169963 GN=lmo2074 PE=4 SV=1	lmo2074	35.596	22.3	13	5	5	3	2	0	2	3	3	4	4	4	5	4	3	4	4	4	5	4	3	48252	57119	44526	73945	55924	64557	0.841	0.995	0.776	1.289	0.975	1.125	0.771	0.075857
Q8Y5I9	Lmo2073 protein OS=Listeria monocytogenes serovar 1/2a (strain ATCC BAA-679 / EGD-e) OX=169963 GN=lmo2073 PE=4 SV=1	lmo2073	74.387	29.5	44	15	15	8	7	9	5	9	6	13	14	12	14	14	13	13	14	12	14	14	13	421110	446680	409940	416560	451890	408900	0.989	1.049	0.963	0.978	1.061	0.96	1.001	0.98158
Q8Y5J3	Lmo2067 protein OS=Listeria monocytogenes serovar 1/2a (strain ATCC BAA-679 / EGD-e) OX=169963 GN=lmo2067 PE=4 SV=1	lmo2067	36.848	29.2	22	6	6	2	3	3	5	3	6	4	4	4	4	4	6	4	4	4	4	4	6	44827	52574	48248	71038	76253	82262	0.717	0.841	0.772	1.136	1.219	1.315	0.635	0.0018999
Q8Y5J6	Large-conductance mechanosensitive channel OS=Listeria monocytogenes serovar 1/2a (strain ATCC BAA-679 / EGD-e) OX=169963 GN=mscL PE=3 SV=1	mscL	14.239	20.3	12	3	3	3	2	2	2	1	2	3	3	3	3	2	3	3	3	3	3	2	3	962320	853010	743660	768030	864830	907680	1.132	1.004	0.875	0.904	1.018	1.068	1.007	0.96716
Q8Y5J8	Lmo2062 protein OS=Listeria monocytogenes serovar 1/2a (strain ATCC BAA-679 / EGD-e) OX=169963 GN=lmo2062 PE=4 SV=1	lmo2062	59.269	12.9	5	4	4	1	0	1	0	1	2	1	1	1	2	3	4	1	1	1	2	3	4	0	0	0	0	30662	30806					0.998	1.002
Q8Y5J9	Lmo2061 protein OS=Listeria monocytogenes serovar 1/2a (strain ATCC BAA-679 / EGD-e) OX=169963 GN=lmo2061 PE=4 SV=1	lmo2061	22.093	17.1	15	3	3	1	1	2	4	3	4	3	3	2	3	3	3	3	3	2	3	3	3	56115	31690	89814	134010	115130	146930	0.587	0.331	0.939	1.402	1.204	1.537	0.448	0.046096
Q8Y5K0	Lmo2060 protein OS=Listeria monocytogenes serovar 1/2a (strain ATCC BAA-679 / EGD-e) OX=169963 GN=lmo2060 PE=4 SV=1	lmo2060	24.259	16.9	10	3	3	2	2	2	1	2	1	3	3	3	2	2	3	3	3	3	2	2	3	38130	46924	61625	17423	14329	16485	1.174	1.444	1.897	0.536	0.441	0.507	3.042	0.00188494
Q8Y5K1	Lmo2059 protein OS=Listeria monocytogenes serovar 1/2a (strain ATCC BAA-679 / EGD-e) OX=169963 GN=lmo2059 PE=1 SV=1	lmo2059	28.602	4	4	1	1	1	0	1	1	0	1	1	0	1	1	1	1	1	0	1	1	1	1	0	0	5277.7	0	0	0
Q8Y5K2	Heme A synthase OS=Listeria monocytogenes serovar 1/2a (strain ATCC BAA-679 / EGD-e) OX=169963 GN=ctaA PE=3 SV=1	ctaA	34.552	8.9	7	2	2	1	1	1	1	2	1	1	1	1	1	2	1	1	1	1	1	2	1	0	0	0	0	27075	0
Q8Y5K4	Lmo2056 protein OS=Listeria monocytogenes serovar 1/2a (strain ATCC BAA-679 / EGD-e) OX=169963 GN=lmo2056 PE=4 SV=1	lmo2056	40.035	45.6	56	13	13	10	6	7	10	10	13	9	8	8	12	12	13	9	8	8	12	12	13	217360	233020	173700	388640	322650	390140	0.756	0.81	0.604	1.351	1.122	1.357	0.567	0.0062042
Q8Y5K5	Lmo2055 protein OS=Listeria monocytogenes serovar 1/2a (strain ATCC BAA-679 / EGD-e) OX=169963 GN=lmo2055 PE=3 SV=1	lmo2055	16.599	22.1	10	3	3	2	2	2	1	2	1	3	3	3	3	2	3	3	3	3	3	2	3	70461	63336	64813	57607	45785	52509	1.193	1.072	1.097	0.975	0.775	0.889	1.274	0.029683
Q8Y5K6	Lmo2053 protein OS=Listeria monocytogenes serovar 1/2a (strain ATCC BAA-679 / EGD-e) OX=169963 GN=lmo2053 PE=4 SV=1	lmo2053	20.764	21.6	15	3	3	3	3	3	1	2	3	3	3	3	3	3	3	3	3	3	3	3	3	124630	137400	162250	79327	125730	111040	1.01	1.113	1.315	0.643	1.019	0.9	1.342	0.123937
Q8Y5K7	Phosphopantetheine adenylyltransferase OS=Listeria monocytogenes serovar 1/2a (strain ATCC BAA-679 / EGD-e) OX=169963 GN=coaD PE=3 SV=1	coaD	17.77	15.6	3	2	2	0	0	1	0	2	0	2	1	1	1	2	0	2	1	1	1	2	0	152420	0	0	0	39161	0	1.591				0.409		3.89
Q8Y5K8	Endopeptidase La OS=Listeria monocytogenes serovar 1/2a (strain ATCC BAA-679 / EGD-e) OX=169963 GN=lmo2051 PE=1 SV=1	lmo2051	38.115	36.7	49	12	12	4	5	6	13	11	10	10	10	9	11	12	12	10	10	9	11	12	12	169090	213310	172370	724820	456270	536290	0.447	0.563	0.455	1.914	1.205	1.416	0.323	0.00194214
Q8Y5K9	Lmo2050 protein OS=Listeria monocytogenes serovar 1/2a (strain ATCC BAA-679 / EGD-e) OX=169963 GN=lmo2050 PE=4 SV=1	lmo2050	82.504	25.9	50	15	15	7	4	2	12	13	12	13	11	10	14	15	14	13	11	10	14	15	14	183300	170140	112260	338730	276960	287230	0.804	0.746	0.492	1.485	1.214	1.259	0.516	0.0145576
Q8Y5L0	tRNA(Met) cytidine acetate ligase OS=Listeria monocytogenes serovar 1/2a (strain ATCC BAA-679 / EGD-e) OX=169963 GN=tmcAL PE=3 SV=1	tmcAL	43.652	4.4	2	1	1	0	1	1	0	0	0	1	1	1	1	1	1	1	1	1	1	1	1	0	0	401970	0	0	0
Q8Y5L1	Lmo2048 protein OS=Listeria monocytogenes serovar 1/2a (strain ATCC BAA-679 / EGD-e) OX=169963 GN=lmo2048 PE=4 SV=1	lmo2048	20.688	41	39	7	7	7	8	7	6	6	5	7	6	7	7	6	6	7	6	7	7	6	6	1424500	1621300	1898300	925500	877360	861080	1.123	1.279	1.497	0.73	0.692	0.679	1.856	0.0020563
Q8Y5L2	Putative 2-dehydropantoate 2-reductase OS=Listeria monocytogenes serovar 1/2a (strain ATCC BAA-679 / EGD-e) OX=169963 GN=lmo2046 PE=3 SV=1	lmo2046	33.042	26.3	13	6	6	1	2	2	1	4	3	5	3	5	3	5	5	5	3	5	3	5	5	36415	48912	41365	45340	42999	43349	0.846	1.136	0.961	1.053	0.999	1.007	0.962	0.62674
Q8Y5L6	Transcriptional regulator MraZ OS=Listeria monocytogenes serovar 1/2a (strain ATCC BAA-679 / EGD-e) OX=169963 GN=mraZ PE=3 SV=1	mraZ	16.608	36.4	18	4	4	3	1	3	3	3	5	3	4	4	3	3	4	3	4	4	3	3	4	88253	76679	82557	81710	86777	82898	1.061	0.922	0.993	0.983	1.044	0.997	0.984	0.71676
Q8Y5L7	Ribosomal RNA small subunit methyltransferase H OS=Listeria monocytogenes serovar 1/2a (strain ATCC BAA-679 / EGD-e) OX=169963 GN=rsmH PE=3 SV=1	rsmH	35.429	32.1	27	8	8	4	4	3	4	7	5	6	7	5	6	8	7	6	7	5	6	8	7	155500	139060	139330	178510	147000	141760	1.035	0.926	0.928	1.189	0.979	0.944	0.928	0.43064
Q8Y5L8	PbpB protein OS=Listeria monocytogenes serovar 1/2a (strain ATCC BAA-679 / EGD-e) OX=169963 GN=pbpB PE=4 SV=1	pbpB	81.898	32.2	74	20	19	13	10	16	15	10	10	17	19	19	16	18	18	17	18	18	16	17	17	1034900	967620	1060300	877100	705170	744860	1.152	1.077	1.18	0.976	0.785	0.829	1.316	0.0171621
Q8Y5L9	UDP-N-acetylmuramoyl-L-alanyl-D-glutamate--2,6-diaminopimelate ligase OS=Listeria monocytogenes serovar 1/2a (strain ATCC BAA-679 / EGD-e) OX=169963 GN=murE PE=3 SV=1	murE	53.747	29.5	47	11	11	6	6	7	9	9	10	10	9	10	9	9	11	10	9	10	9	9	11	345710	318720	308470	396420	446530	446240	0.917	0.845	0.818	1.051	1.184	1.184	0.755	0.0057772
Q8Y5M1	UDP-N-acetylmuramoylalanine--D-glutamate ligase OS=Listeria monocytogenes serovar 1/2a (strain ATCC BAA-679 / EGD-e) OX=169963 GN=murD PE=3 SV=1	murD	50.43	35.2	56	11	11	8	9	10	9	9	11	9	9	10	9	10	9	9	9	10	9	10	9	413440	398920	411740	408780	493270	471710	0.955	0.921	0.951	0.944	1.139	1.089	0.891	0.124218
Q8Y5M2	UDP-N-acetylglucosamine--N-acetylmuramyl-(pentapeptide) pyrophosphoryl-undecaprenol N-acetylglucosamine transferase OS=Listeria monocytogenes serovar 1/2a (strain ATCC BAA-679 / EGD-e) OX=169963 GN=murG PE=3 SV=1	murG	39.015	43.8	65	11	11	9	10	12	9	14	11	8	7	9	9	11	10	8	7	9	9	11	10	398590	316080	337530	387590	447140	417270	1.038	0.823	0.879	1.009	1.164	1.087	0.84	0.092759
Q8Y5M3	Cell division protein DivIB OS=Listeria monocytogenes serovar 1/2a (strain ATCC BAA-679 / EGD-e) OX=169963 GN=divIB PE=3 SV=1	divIB	30.497	25.6	11	5	5	1	1	1	2	3	3	5	2	2	5	5	3	5	2	2	5	5	3	36285	38004	48426	51322	59967	75942	0.702	0.736	0.937	0.994	1.161	1.47	0.655	0.044617
Q8Y5M4	Cell division protein FtsA OS=Listeria monocytogenes serovar 1/2a (strain ATCC BAA-679 / EGD-e) OX=169963 GN=ftsA PE=3 SV=1	ftsA	45.93	52.3	79	16	16	15	14	12	8	15	15	16	16	14	15	14	15	16	16	14	15	14	15	1542900	1452800	1398300	1417000	1541800	1505200	1.045	0.984	0.947	0.96	1.044	1.02	0.984	0.692
Q8Y5M5	Cell division protein FtsZ OS=Listeria monocytogenes serovar 1/2a (strain ATCC BAA-679 / EGD-e) OX=169963 GN=ftsZ PE=3 SV=1	ftsZ	41.35	50.1	131	18	18	26	18	22	19	26	20	17	16	17	18	17	16	17	16	17	18	17	16	3267200	3089600	2746900	2738600	3333800	3116200	1.072	1.013	0.901	0.898	1.094	1.022	0.991	0.91666
Q8Y5M6	Pyridoxal phosphate homeostasis protein OS=Listeria monocytogenes serovar 1/2a (strain ATCC BAA-679 / EGD-e) OX=169963 GN=lmo2031 PE=3 SV=1	lmo2031	25.89	45.4	53	8	8	8	9	9	9	9	9	7	8	8	8	8	8	7	8	8	8	8	8	475010	504110	601740	297040	314830	307110	1.14	1.21	1.444	0.713	0.756	0.737	1.72	0.00181586
Q8Y5M7	Cell division protein SepF OS=Listeria monocytogenes serovar 1/2a (strain ATCC BAA-679 / EGD-e) OX=169963 GN=sepF PE=3 SV=1	sepF	17.513	39.5	15	5	5	5	3	4	1	1	1	5	4	4	2	3	3	5	4	4	2	3	3	687140	439150	625360	301390	225000	228470	1.645	1.051	1.497	0.721	0.539	0.547	2.32	0.0073834
Q8Y5M8	Lmo2029 protein OS=Listeria monocytogenes serovar 1/2a (strain ATCC BAA-679 / EGD-e) OX=169963 GN=lmo2029 PE=4 SV=1	lmo2029	11.416	10.4	5	1	1	0	1	1	1	1	1	1	1	1	1	1	1	1	1	1	1	1	1	0	0	35244	0	0	0
Q8Y5M9	Lmo2028 protein OS=Listeria monocytogenes serovar 1/2a (strain ATCC BAA-679 / EGD-e) OX=169963 GN=lmo2028 PE=4 SV=1	lmo2028	29.682	21.3	17	5	5	3	4	1	2	2	5	4	5	4	4	5	5	4	5	4	4	5	5	62648	70049	50791	57120	62772	57571	1.041	1.164	0.844	0.949	1.043	0.957	1.034	0.809
Q8Y5N6	Lmo2021 protein OS=Listeria monocytogenes serovar 1/2a (strain ATCC BAA-679 / EGD-e) OX=169963 GN=lmo2021 PE=4 SV=1	lmo2021	19.157	39.9	16	5	5	4	3	4	2	2	1	5	4	5	2	4	2	5	4	5	2	4	2	81822	92471	120150	59010	68202	79849	0.979	1.106	1.437	0.706	0.816	0.955	1.422	0.072399
Q8Y5N7	DivIVA protein OS=Listeria monocytogenes serovar 1/2a (strain ATCC BAA-679 / EGD-e) OX=169963 GN=divIVA PE=4 SV=1	divIVA	20.349	71.4	116	14	14	21	18	21	19	18	19	14	14	12	13	13	13	14	14	12	13	13	13	5405300	5121300	6990600	3874100	3847800	3557900	1.126	1.067	1.457	0.807	0.802	0.741	1.553	0.0124807
Q8Y5N8	Isoleucine--tRNA ligase OS=Listeria monocytogenes serovar 1/2a (strain ATCC BAA-679 / EGD-e) OX=169963 GN=ileS PE=3 SV=1	ileS	103.85	39.1	145	26	26	23	26	28	18	24	26	22	23	23	20	23	25	22	23	23	20	23	25	1098900	1132200	1095100	813190	1091200	1100200	1.041	1.073	1.038	0.771	1.034	1.043	1.107	0.38272
Q8Y5N9	Diaminopimelate epimerase OS=Listeria monocytogenes serovar 1/2a (strain ATCC BAA-679 / EGD-e) OX=169963 GN=dapF PE=3 SV=1	dapF	36.07	41.9	63	12	12	14	14	15	4	8	8	11	12	12	9	11	10	11	12	12	9	11	10	1295400	1484900	1585800	360160	475020	454250	1.374	1.575	1.682	0.382	0.504	0.482	3.385	0.00030264
Q8Y5P0	Lmo2017 protein OS=Listeria monocytogenes serovar 1/2a (strain ATCC BAA-679 / EGD-e) OX=169963 GN=lmo2017 PE=4 SV=1	lmo2017	25.625	3.5	6	1	1	1	1	1	1	1	1	1	1	1	1	1	1	1	1	1	1	1	1	0	0	60814	0	0	0
Q8Y5P9	Lmo2007 protein OS=Listeria monocytogenes serovar 1/2a (strain ATCC BAA-679 / EGD-e) OX=169963 GN=lmo2007 PE=4 SV=1	lmo2007	55.214	16.1	12	6	6	0	1	1	5	2	3	3	4	3	6	5	5	3	4	3	6	5	5	27298	14455	22431	97116	34160	57377	0.648	0.343	0.532	2.305	0.811	1.362	0.34	0.045041
Q8Y5Q0	AlsS protein OS=Listeria monocytogenes serovar 1/2a (strain ATCC BAA-679 / EGD-e) OX=169963 GN=alsS PE=3 SV=1	alsS	61.711	37.5	55	15	15	6	5	12	9	14	9	13	11	12	12	15	13	13	11	12	12	15	13	921720	883850	899410	879550	931500	826280	1.035	0.993	1.01	0.988	1.046	0.928	1.026	0.51086
Q8Y5Q1	Lmo2005 protein OS=Listeria monocytogenes serovar 1/2a (strain ATCC BAA-679 / EGD-e) OX=169963 GN=lmo2005 PE=4 SV=1	lmo2005	37.832	23.3	13	6	6	1	2	1	1	4	4	5	4	2	4	6	6	5	4	2	4	6	6	25356	35605	30879	26450	50906	53755	0.682	0.958	0.831	0.712	1.37	1.447	0.7	0.26878
Q8Y5Q2	Lmo2004 protein OS=Listeria monocytogenes serovar 1/2a (strain ATCC BAA-679 / EGD-e) OX=169963 GN=lmo2004 PE=4 SV=1	lmo2004	28.103	19.8	8	4	4	2	1	1	0	3	1	4	3	3	1	4	2	4	3	3	1	4	2	42600	46658	38720	0	39327	39041	1.032	1.131	0.938		0.953	0.946	1.089	0.32466
Q8Y5Q3	Lmo2003 protein OS=Listeria monocytogenes serovar 1/2a (strain ATCC BAA-679 / EGD-e) OX=169963 GN=lmo2003 PE=4 SV=1	lmo2003	26.792	11.2	6	2	2	1	1	1	1	1	1	2	2	2	2	2	2	2	2	2	2	2	2	19858	19210	21394	15641	23734	18538	1.007	0.974	1.084	0.793	1.203	0.94	1.044	0.67342
Q8Y5Q4	Lmo2002 protein OS=Listeria monocytogenes serovar 1/2a (strain ATCC BAA-679 / EGD-e) OX=169963 GN=lmo2002 PE=4 SV=1	lmo2002	17.254	31.6	15	4	4	3	2	3	2	4	1	4	4	3	3	4	4	4	4	3	3	4	4	51532	129510	78332	105850	90069	70128	0.588	1.479	0.895	1.209	1.029	0.801	0.975	0.7921
Q8Y5Q8	Fructosamine deglycase OS=Listeria monocytogenes serovar 1/2a (strain ATCC BAA-679 / EGD-e) OX=169963 GN=lmo1998 PE=4 SV=1	lmo1998	38.138	12.1	7	3	3	2	1	1	1	1	1	3	2	2	1	2	3	3	2	2	1	2	3	23657	22187	20532	0	21547	17711	1.12	1.05	0.972		1.02	0.838	1.127	0.26648
Q8Y5Q9	Lmo1997 protein OS=Listeria monocytogenes serovar 1/2a (strain ATCC BAA-679 / EGD-e) OX=169963 GN=lmo1997 PE=4 SV=1	lmo1997	15.074	58	47	6	6	7	5	6	10	10	9	6	5	5	6	6	6	6	5	5	6	6	6	2938000	2927900	2200200	4094800	3471500	3599600	0.917	0.913	0.686	1.277	1.083	1.123	0.722	0.037543
Q8Y5R0	Lmo1996 protein OS=Listeria monocytogenes serovar 1/2a (strain ATCC BAA-679 / EGD-e) OX=169963 GN=lmo1996 PE=4 SV=1	lmo1996	35.023	14.9	3	3	3	1	0	0	0	1	1	1	2	1	1	3	2	1	2	1	1	3	2	0	0	0	0	16835	17445					0.982	1.018
Q8Y5R1	Deoxyribose-phosphate aldolase OS=Listeria monocytogenes serovar 1/2a (strain ATCC BAA-679 / EGD-e) OX=169963 GN=deoC PE=3 SV=1	deoC	23.537	64.6	89	12	12	15	17	16	11	14	16	12	12	12	10	11	11	12	12	12	10	11	11	6833600	7644500	12403000	3892300	2949400	3295600	1.108	1.239	2.01	0.631	0.478	0.534	2.652	0.0090395
Q8Y5R3	Pdp protein OS=Listeria monocytogenes serovar 1/2a (strain ATCC BAA-679 / EGD-e) OX=169963 GN=pdp PE=3 SV=1	pdp	46.086	42.3	94	13	13	18	16	14	14	18	14	11	12	12	12	13	13	11	12	12	12	13	13	953430	931590	752800	657050	792380	742000	1.185	1.157	0.935	0.816	0.984	0.922	1.204	0.121
Q8Y5R4	Alpha-acetolactate decarboxylase OS=Listeria monocytogenes serovar 1/2a (strain ATCC BAA-679 / EGD-e) OX=169963 GN=lmo1992 PE=3 SV=1	lmo1992	26.769	34.7	16	4	4	1	2	3	2	3	5	4	4	4	2	4	4	4	4	4	2	4	4	162420	124510	120820	139080	127120	164700	1.162	0.891	0.864	0.995	0.909	1.178	0.946	0.65498
Q8Y5S0	Ketol-acid reductoisomerase (NADP(+)) OS=Listeria monocytogenes serovar 1/2a (strain ATCC BAA-679 / EGD-e) OX=169963 GN=ilvC PE=3 SV=1	ilvC	36.383	13	9	3	3	1	1	1	2	2	2	1	2	1	2	2	2	1	2	1	2	2	2	0	21337	0	0	23395	28512		0.874			0.958	1.168	0.822
Q8Y5S6	Lmo1979 protein OS=Listeria monocytogenes serovar 1/2a (strain ATCC BAA-679 / EGD-e) OX=169963 GN=lmo1979 PE=4 SV=1	lmo1979	16.663	28	8	3	3	0	3	1	2	1	1	2	3	3	2	3	1	2	3	3	2	3	1	87776	93606	87483	66592	79023	0	1.059	1.129	1.055	0.803	0.953		1.231	0.056623
Q8Y5S7	Glucose-6-phosphate 1-dehydrogenase OS=Listeria monocytogenes serovar 1/2a (strain ATCC BAA-679 / EGD-e) OX=169963 GN=zwf PE=3 SV=1	zwf	56.198	60.3	119	26	26	21	19	18	17	23	21	24	23	24	24	25	23	24	23	24	24	25	23	1329000	1317300	1140800	1151000	1508000	1432200	1.012	1.003	0.869	0.877	1.148	1.091	0.926	0.4896
Q8Y5S8	Ribonuclease Z OS=Listeria monocytogenes serovar 1/2a (strain ATCC BAA-679 / EGD-e) OX=169963 GN=rnz PE=3 SV=1	rnz	33.746	19.6	15	5	5	4	4	2	1	3	1	5	5	5	4	5	5	5	5	5	4	5	5	173300	159060	138780	159440	202290	184600	1.022	0.938	0.818	0.94	1.193	1.089	0.862	0.195062
Q8Y5S9	Lmo1976 protein OS=Listeria monocytogenes serovar 1/2a (strain ATCC BAA-679 / EGD-e) OX=169963 GN=lmo1976 PE=3 SV=1	lmo1976	29.035	22.1	16	5	5	2	2	3	3	4	2	4	4	5	3	4	4	4	4	5	3	4	4	394960	300390	312500	327540	411510	401790	1.103	0.839	0.873	0.915	1.149	1.122	0.884	0.32234
Q8Y5T8	Uncharacterized protein Lmo1967 OS=Listeria monocytogenes serovar 1/2a (strain ATCC BAA-679 / EGD-e) OX=169963 GN=lmo1967 PE=3 SV=1	lmo1967	45.491	57.4	93	19	19	17	17	13	15	14	17	17	17	14	16	16	15	17	17	14	16	16	15	1833300	1797000	1374600	1865200	1763200	1768500	1.057	1.037	0.793	1.076	1.017	1.02	0.927	0.42782
Q8Y5T9	Lmo1966 protein OS=Listeria monocytogenes serovar 1/2a (strain ATCC BAA-679 / EGD-e) OX=169963 GN=lmo1966 PE=4 SV=1	lmo1966	25.252	21	22	6	6	4	3	2	4	4	5	5	5	3	5	6	6	5	5	3	5	6	6	134100	129840	120520	248950	180250	194220	0.798	0.773	0.717	1.482	1.073	1.156	0.617	0.0098384
Q8Y5U0	Lmo1965 protein OS=Listeria monocytogenes serovar 1/2a (strain ATCC BAA-679 / EGD-e) OX=169963 GN=lmo1965 PE=4 SV=1	lmo1965	21.305	37.8	24	5	5	5	6	5	2	3	3	5	5	5	4	4	4	5	5	5	4	4	4	527500	490220	651300	183130	163810	149240	1.462	1.358	1.805	0.507	0.454	0.414	3.364	0.00030317
Q8Y5U1	Lmo1964 protein OS=Listeria monocytogenes serovar 1/2a (strain ATCC BAA-679 / EGD-e) OX=169963 GN=lmo1964 PE=4 SV=1	lmo1964	33.292	28.5	26	7	7	4	5	4	1	6	6	7	6	6	5	7	7	7	6	6	5	7	7	81968	80565	66081	76661	79323	75052	1.07	1.052	0.863	1.001	1.035	0.98	0.99	0.8454
Q8Y5U3	Lmo1962 protein OS=Listeria monocytogenes serovar 1/2a (strain ATCC BAA-679 / EGD-e) OX=169963 GN=lmo1962 PE=4 SV=1	lmo1962	23.431	10.2	4	1	1	1	1	1	0	0	1	1	1	1	0	1	1	1	1	1	0	1	1	0	0	12815	0	0	0
Q8Y5U4	Ferredoxin--NADP reductase 1 OS=Listeria monocytogenes serovar 1/2a (strain ATCC BAA-679 / EGD-e) OX=169963 GN=lmo1961 PE=3 SV=1	lmo1961	36.394	14.8	8	3	3	3	0	0	1	2	2	3	0	1	1	2	3	3	0	1	1	2	3	21259	0	0	0	15056	10488	1.363				0.965	0.672	1.665
Q8Y5U5	FhuC protein OS=Listeria monocytogenes serovar 1/2a (strain ATCC BAA-679 / EGD-e) OX=169963 GN=fhuC PE=4 SV=1	fhuC	30.349	17.2	9	3	3	1	2	1	1	3	1	2	3	1	1	3	3	2	3	1	1	3	3	46457	52244	0	0	46137	47714	0.965	1.085			0.958	0.991	1.052	0.5065
Q8Y5U6	Lmo1959 protein OS=Listeria monocytogenes serovar 1/2a (strain ATCC BAA-679 / EGD-e) OX=169963 GN=lmo1959 PE=4 SV=1	lmo1959	34.421	48.6	72	14	14	11	7	10	14	13	17	12	10	13	14	14	14	12	10	13	14	14	14	563480	466640	351250	1428000	955930	1033600	0.705	0.583	0.439	1.785	1.195	1.292	0.404	0.0078979
Q8Y5U9	Fur protein OS=Listeria monocytogenes serovar 1/2a (strain ATCC BAA-679 / EGD-e) OX=169963 GN=fur PE=3 SV=1	fur	17.328	47.3	40	8	8	5	6	6	8	8	7	6	6	5	7	7	6	6	6	5	7	7	6	357170	403370	340530	341610	350470	307890	1.02	1.152	0.972	0.976	1.001	0.879	1.101	0.21356
Q8Y5V1	Phosphopentomutase OS=Listeria monocytogenes serovar 1/2a (strain ATCC BAA-679 / EGD-e) OX=169963 GN=deoB PE=3 SV=1	deoB	43.745	65.5	368	27	27	66	73	75	52	55	47	27	27	26	26	26	26	27	27	26	26	26	26	48964000	57918000	55625000	35233000	20601000	25178000	1.206	1.427	1.371	0.868	0.508	0.62	2.006	0.0119589
Q8Y5V2	Purine nucleoside phosphorylase OS=Listeria monocytogenes serovar 1/2a (strain ATCC BAA-679 / EGD-e) OX=169963 GN=pnp PE=3 SV=1	pnp	29.475	45.6	67	8	8	15	13	15	7	10	7	8	8	8	7	7	7	8	8	8	7	7	7	1670100	1661900	4119000	638810	834270	697350	1.041	1.036	2.569	0.398	0.52	0.435	3.434	0.021559
Q8Y5V3	Diaminopimelate decarboxylase OS=Listeria monocytogenes serovar 1/2a (strain ATCC BAA-679 / EGD-e) OX=169963 GN=lysA PE=3 SV=1	lysA	47.983	27.1	31	8	8	4	4	6	5	6	6	5	5	7	6	8	7	5	5	7	6	8	7	113080	101770	138910	84412	108310	107080	1.038	0.934	1.275	0.775	0.994	0.983	1.18	0.25236
Q8Y5V4	Segregation and condensation protein A OS=Listeria monocytogenes serovar 1/2a (strain ATCC BAA-679 / EGD-e) OX=169963 GN=scpA PE=3 SV=1	scpA	29.156	8.4	8	2	2	2	1	2	1	1	1	2	2	2	2	2	2	2	2	2	2	2	2	22817	20294	26516	24041	23836	23708	0.969	0.862	1.127	1.021	1.013	1.007	0.973	0.70676
Q8Y5V5	Segregation and condensation protein B OS=Listeria monocytogenes serovar 1/2a (strain ATCC BAA-679 / EGD-e) OX=169963 GN=scpB PE=3 SV=1	scpB	21.969	13.6	4	2	2	0	1	1	0	1	1	2	1	2	0	2	2	2	1	2	0	2	2	0	0	26350	0	0	0
Q8Y5V6	Pseudouridine synthase OS=Listeria monocytogenes serovar 1/2a (strain ATCC BAA-679 / EGD-e) OX=169963 GN=lmo1949 PE=3 SV=1	lmo1949	27.798	34.4	38	9	9	6	7	7	6	7	5	6	8	8	9	8	7	6	8	8	9	8	7	194170	191560	207560	193440	266290	251000	0.893	0.881	0.955	0.89	1.225	1.155	0.835	0.164438
Q8Y5V7	ResD protein OS=Listeria monocytogenes serovar 1/2a (strain ATCC BAA-679 / EGD-e) OX=169963 GN=resD PE=4 SV=1	resD	27.453	39.9	51	8	8	7	9	9	9	8	9	8	8	8	8	7	8	8	8	8	8	7	8	689970	708110	704370	660050	686310	745230	0.987	1.013	1.008	0.944	0.982	1.066	1.005	0.86674
Q8Y5V8	ResE protein OS=Listeria monocytogenes serovar 1/2a (strain ATCC BAA-679 / EGD-e) OX=169963 GN=resE PE=4 SV=1	resE	66.699	20.5	29	9	9	7	2	5	5	7	3	9	5	7	5	8	6	9	5	7	5	8	6	76232	58053	63363	88447	93608	97003	0.959	0.731	0.798	1.113	1.178	1.221	0.708	0.0142388
Q8Y5V9	Lmo1946 protein OS=Listeria monocytogenes serovar 1/2a (strain ATCC BAA-679 / EGD-e) OX=169963 GN=lmo1946 PE=4 SV=1	lmo1946	19.143	57.6	39	7	7	7	6	6	6	6	8	7	5	7	6	7	7	7	5	7	6	7	7	260950	246650	242470	254060	398180	333280	0.902	0.853	0.838	0.878	1.377	1.152	0.761	0.125144
Q8Y5W4	Lmo1941 protein OS=Listeria monocytogenes serovar 1/2a (strain ATCC BAA-679 / EGD-e) OX=169963 GN=lmo1941 PE=4 SV=1	lmo1941	25.836	25.1	40	6	6	7	6	6	6	7	8	6	6	5	6	6	6	6	6	5	6	6	6	810570	911260	551610	800890	725780	846320	1.047	1.177	0.712	1.034	0.937	1.093	0.958	0.71246
Q8Y5W5	Lmo1940 protein OS=Listeria monocytogenes serovar 1/2a (strain ATCC BAA-679 / EGD-e) OX=169963 GN=lmo1940 PE=4 SV=1	lmo1940	34.925	26.9	18	7	7	2	2	3	2	5	4	4	5	6	6	7	5	4	5	6	6	7	5	111210	91541	110280	136240	140620	134190	0.922	0.759	0.914	1.129	1.165	1.112	0.762	0.0131824
Q8Y5W6	Cytidylate kinase OS=Listeria monocytogenes serovar 1/2a (strain ATCC BAA-679 / EGD-e) OX=169963 GN=cmk PE=3 SV=1	cmk	24.817	66.5	67	14	14	11	8	12	12	14	10	13	12	14	13	13	13	13	12	14	13	13	13	518950	507870	575210	489240	688240	605210	0.92	0.9	1.02	0.867	1.22	1.073	0.899	0.40862
Q8Y5W7	Lmo1938 protein OS=Listeria monocytogenes serovar 1/2a (strain ATCC BAA-679 / EGD-e) OX=169963 GN=lmo1938 PE=4 SV=1	lmo1938	41.431	55.1	106	18	18	20	17	15	16	19	19	18	17	15	17	17	17	18	17	15	17	17	17	3808700	3580900	3504600	3370600	4091400	3894400	1.027	0.966	0.945	0.909	1.103	1.05	0.96	0.57368
Q8Y5W8	GTPase Der OS=Listeria monocytogenes serovar 1/2a (strain ATCC BAA-679 / EGD-e) OX=169963 GN=der PE=3 SV=1	der	49.143	47.9	82	18	18	15	14	13	14	12	14	16	17	16	17	17	17	16	17	16	17	17	17	1088000	1074200	1082100	1175300	1364600	1265300	0.926	0.914	0.921	1	1.161	1.077	0.853	0.067839
Q8Y5W9	Glycerol-3-phosphate dehydrogenase [NAD(P)+] OS=Listeria monocytogenes serovar 1/2a (strain ATCC BAA-679 / EGD-e) OX=169963 GN=gpsA PE=3 SV=1	gpsA	36.497	49.7	75	14	14	13	12	12	13	14	11	13	11	10	11	11	11	13	11	10	11	11	11	862130	913730	737720	692820	1113400	872170	0.996	1.056	0.853	0.801	1.287	1.008	0.938	0.76198
Q8Y5X0	Lmo1935 protein OS=Listeria monocytogenes serovar 1/2a (strain ATCC BAA-679 / EGD-e) OX=169963 GN=lmo1935 PE=4 SV=1	lmo1935	36.634	43.6	37	11	11	7	6	7	3	8	6	9	8	10	9	10	10	9	8	10	9	10	10	264380	270760	231650	194360	251630	227760	1.101	1.128	0.965	0.81	1.048	0.949	1.138	0.2124
Q8Y5X1	GTP cyclohydrolase 1 OS=Listeria monocytogenes serovar 1/2a (strain ATCC BAA-679 / EGD-e) OX=169963 GN=folE PE=1 SV=1	folE	21.321	16.4	17	4	4	2	2	3	2	5	3	4	4	4	3	4	4	4	4	4	3	4	4	190870	238520	215910	128300	191760	192520	0.989	1.236	1.119	0.665	0.994	0.998	1.259	0.178824
Q8Y5X2	Lmo1932 protein OS=Listeria monocytogenes serovar 1/2a (strain ATCC BAA-679 / EGD-e) OX=169963 GN=lmo1932 PE=4 SV=1	lmo1932	29.152	22.4	19	5	5	4	3	2	3	4	3	5	4	4	5	5	5	5	4	4	5	5	5	132850	119610	133110	89543	131480	141060	1.066	0.96	1.068	0.719	1.055	1.132	1.065	0.60958
Q8Y5X3	Lmo1930 protein OS=Listeria monocytogenes serovar 1/2a (strain ATCC BAA-679 / EGD-e) OX=169963 GN=lmo1930 PE=3 SV=1	lmo1930	35.754	30.8	22	7	7	3	4	4	2	6	3	5	6	5	5	6	4	5	6	5	5	6	4	185960	173770	141760	102720	161650	125580	1.252	1.17	0.954	0.691	1.088	0.845	1.287	0.164539
Q8Y5X4	Nucleoside diphosphate kinase OS=Listeria monocytogenes serovar 1/2a (strain ATCC BAA-679 / EGD-e) OX=169963 GN=ndk PE=3 SV=1	ndk	16.422	51	47	6	6	8	8	8	5	10	8	6	5	6	5	6	6	6	5	6	5	6	6	493820	631590	621020	403860	606280	515670	0.905	1.158	1.139	0.741	1.112	0.946	1.144	0.37468
Q8Y5X5	Chorismate synthase OS=Listeria monocytogenes serovar 1/2a (strain ATCC BAA-679 / EGD-e) OX=169963 GN=aroC PE=3 SV=1	aroC	42.172	51	77	16	16	10	11	13	13	15	15	15	16	14	16	15	15	15	16	14	16	15	15	743440	727360	703730	766150	916150	857040	0.946	0.926	0.896	0.975	1.166	1.091	0.856	0.048998
Q8Y5X6	3-dehydroquinate synthase OS=Listeria monocytogenes serovar 1/2a (strain ATCC BAA-679 / EGD-e) OX=169963 GN=aroB PE=3 SV=1	aroB	41.127	27.1	29	7	7	4	4	6	4	5	6	6	5	6	6	7	7	6	5	6	6	7	7	423060	373120	408190	422770	527660	532510	0.945	0.833	0.911	0.944	1.178	1.189	0.812	0.07262
Q8Y5X7	Chorismate mutase AroH OS=Listeria monocytogenes serovar 1/2a (strain ATCC BAA-679 / EGD-e) OX=169963 GN=lmo1926 PE=4 SV=1	lmo1926	13.711	14.5	3	1	1	0	0	0	1	1	1	1	1	0	1	1	1	1	1	0	1	1	1	0	30677	0	0	0	0
Q8Y5X8	Histidinol-phosphate aminotransferase OS=Listeria monocytogenes serovar 1/2a (strain ATCC BAA-679 / EGD-e) OX=169963 GN=hisC PE=3 SV=1	hisC	40.112	14.7	9	4	4	2	2	2	0	2	1	3	3	3	1	3	2	3	3	3	1	3	2	60966	50133	48888	0	66513	61343	1.059	0.871	0.849		1.155	1.066	0.834	0.145719
Q8Y5X9	TyrA protein OS=Listeria monocytogenes serovar 1/2a (strain ATCC BAA-679 / EGD-e) OX=169963 GN=tyrA PE=4 SV=1	tyrA	40.433	26.7	24	9	9	4	3	5	3	4	5	7	5	8	5	7	8	7	5	8	5	7	8	106870	85165	88155	78754	108460	106290	1.118	0.891	0.922	0.824	1.134	1.112	0.955	0.75892
Q8Y5Y0	3-phosphoshikimate 1-carboxyvinyltransferase OS=Listeria monocytogenes serovar 1/2a (strain ATCC BAA-679 / EGD-e) OX=169963 GN=aroA PE=3 SV=1	aroA	46.077	42.1	48	13	13	9	9	6	5	9	10	11	9	9	9	13	11	11	9	9	9	13	11	278770	265680	281110	234530	327820	323460	0.977	0.931	0.986	0.822	1.149	1.134	0.932	0.6221
Q8Y5Y1	Lmo1922 protein OS=Listeria monocytogenes serovar 1/2a (strain ATCC BAA-679 / EGD-e) OX=169963 GN=lmo1922 PE=4 SV=1	lmo1922	47.69	41.5	78	13	13	13	9	14	11	14	17	12	11	11	11	13	13	12	11	11	11	13	13	1525400	1469400	1376400	1365800	1415800	1341100	1.078	1.038	0.972	0.965	1	0.947	1.06	0.164941
Q8Y5Y2	UPF0302 protein lmo1921 OS=Listeria monocytogenes serovar 1/2a (strain ATCC BAA-679 / EGD-e) OX=169963 GN=lmo1921 PE=3 SV=1	lmo1921	21.211	21.5	5	3	2	2	1	1	0	1	0	3	1	2	1	2	0	2	1	2	0	1	0	29961	0	21607	0	0	0	1.162		0.838
Q8Y5Y4	Lmo1919 protein OS=Listeria monocytogenes serovar 1/2a (strain ATCC BAA-679 / EGD-e) OX=169963 GN=lmo1919 PE=4 SV=1	lmo1919	24.821	24.7	18	3	3	3	3	3	3	3	3	3	3	3	3	3	3	3	3	3	3	3	3	505710	441150	416490	469840	467150	476000	1.093	0.953	0.9	1.015	1.01	1.029	0.965	0.56708
Q8Y5Y5	Lmo1918 protein OS=Listeria monocytogenes serovar 1/2a (strain ATCC BAA-679 / EGD-e) OX=169963 GN=lmo1918 PE=4 SV=1	lmo1918	45.993	15.9	21	6	6	4	3	3	4	4	3	6	5	5	5	6	6	6	5	5	5	6	6	116170	98135	97441	103310	133460	110020	1.058	0.894	0.888	0.941	1.216	1.002	0.899	0.34114
Q8Y5Y6	PflA protein OS=Listeria monocytogenes serovar 1/2a (strain ATCC BAA-679 / EGD-e) OX=169963 GN=pflA PE=4 SV=1	pflA	85.506	23.6	55	13	13	11	7	14	1	10	12	11	9	12	5	12	11	11	9	12	5	12	11	342620	242080	466040	76858	210490	167350	1.366	0.965	1.857	0.306	0.839	0.667	2.311	0.068999
Q8Y5Y7	Lmo1916 protein OS=Listeria monocytogenes serovar 1/2a (strain ATCC BAA-679 / EGD-e) OX=169963 GN=lmo1916 PE=4 SV=1	lmo1916	37.842	17.3	15	4	4	1	3	2	3	2	4	4	3	3	4	3	4	4	3	3	4	3	4	35163	29850	29760	26695	39499	38364	1.058	0.899	0.896	0.804	1.189	1.155	0.906	0.56366
Q8Y5Y8	Lmo1915 protein OS=Listeria monocytogenes serovar 1/2a (strain ATCC BAA-679 / EGD-e) OX=169963 GN=lmo1915 PE=3 SV=1	lmo1915	60.037	26.9	53	11	11	9	9	9	4	11	11	9	9	8	8	11	10	9	9	8	8	11	10	182080	187670	209470	133510	203820	190110	0.987	1.017	1.136	0.724	1.105	1.031	1.098	0.47694
Q8Y5Y9	Lmo1914 protein OS=Listeria monocytogenes serovar 1/2a (strain ATCC BAA-679 / EGD-e) OX=169963 GN=lmo1914 PE=4 SV=1	lmo1914	26.772	16.3	13	3	3	3	2	2	1	2	3	3	3	3	3	3	3	3	3	3	3	3	3	56294	62011	69289	38884	34391	34068	1.145	1.262	1.41	0.791	0.7	0.693	1.748	0.00164189
Q8Y5Z3	Lmo1910 protein OS=Listeria monocytogenes serovar 1/2a (strain ATCC BAA-679 / EGD-e) OX=169963 GN=lmo1910 PE=4 SV=1	lmo1910	39.691	32.3	26	9	9	4	3	6	3	5	5	6	6	8	4	7	6	6	6	8	4	7	6	99872	75260	66159	71519	72581	76215	1.298	0.978	0.86	0.93	0.943	0.991	1.095	0.59986
Q8Y5Z5	Lmo1908 protein OS=Listeria monocytogenes serovar 1/2a (strain ATCC BAA-679 / EGD-e) OX=169963 GN=lmo1908 PE=4 SV=1	lmo1908	12.733	9	5	1	1	0	1	1	1	1	1	1	1	1	1	1	1	1	1	1	1	1	1	0	0	677330	0	0	0
Q8Y5Z6	4-hydroxy-tetrahydrodipicolinate reductase OS=Listeria monocytogenes serovar 1/2a (strain ATCC BAA-679 / EGD-e) OX=169963 GN=dapB PE=3 SV=1	dapB	28.9	42.6	41	8	8	6	6	6	6	10	7	7	7	8	7	8	7	7	7	8	7	8	7	421800	384390	359340	310340	477620	324760	1.111	1.012	0.946	0.817	1.258	0.855	1.047	0.68268
Q8Y5Z7	Methylglyoxal synthase OS=Listeria monocytogenes serovar 1/2a (strain ATCC BAA-679 / EGD-e) OX=169963 GN=mgsA PE=3 SV=1	mgsA	14.883	38.1	15	4	4	3	2	1	2	3	4	4	4	2	3	3	4	4	4	2	3	3	4	27622	24638	21241	24544	33494	28585	1.035	0.923	0.796	0.92	1.255	1.071	0.848	0.23996
Q8Y5Z8	CCA-adding enzyme OS=Listeria monocytogenes serovar 1/2a (strain ATCC BAA-679 / EGD-e) OX=169963 GN=cca PE=3 SV=1	cca	44.948	21.6	17	6	6	3	2	1	2	4	5	5	5	4	4	6	5	5	5	4	4	6	5	32895	26872	33764	28038	51498	46369	0.899	0.735	0.923	0.767	1.408	1.268	0.743	0.25052
Q8Y5Z9	Bifunctional ligase/repressor BirA OS=Listeria monocytogenes serovar 1/2a (strain ATCC BAA-679 / EGD-e) OX=169963 GN=birA PE=3 SV=1	birA	36.236	12	6	4	4	3	0	1	1	1	0	4	3	4	1	3	1	4	3	4	1	3	1	817620	655130	533870	0	470650	0	1.32	1.058	0.862		0.76		1.421
Q8Y600	Lmo1903 protein OS=Listeria monocytogenes serovar 1/2a (strain ATCC BAA-679 / EGD-e) OX=169963 GN=lmo1903 PE=4 SV=1	lmo1903	17.618	17.2	6	2	2	2	1	1	1	0	1	2	1	1	2	2	1	2	1	1	2	2	1	14278	0	0	30249	26117	0	0.606			1.285	1.109		0.506
Q8Y601	3-methyl-2-oxobutanoate hydroxymethyltransferase OS=Listeria monocytogenes serovar 1/2a (strain ATCC BAA-679 / EGD-e) OX=169963 GN=panB PE=3 SV=1	panB	29.855	35.4	27	7	7	3	3	5	4	6	6	6	5	6	6	7	7	6	5	6	6	7	7	221580	157320	200630	260610	351010	325200	0.877	0.622	0.794	1.031	1.389	1.287	0.619	0.023637
Q8Y602	Pantothenate synthetase OS=Listeria monocytogenes serovar 1/2a (strain ATCC BAA-679 / EGD-e) OX=169963 GN=panC PE=3 SV=1	panC	32.128	22.1	17	6	6	2	3	2	2	3	5	3	3	4	3	6	5	3	3	4	3	6	5	50037	48541	50060	66410	74556	68195	0.839	0.814	0.839	1.114	1.25	1.144	0.71	0.00071663
Q8Y603	Aspartate 1-decarboxylase OS=Listeria monocytogenes serovar 1/2a (strain ATCC BAA-679 / EGD-e) OX=169963 GN=panD PE=3 SV=1	panD	13.959	26.8	10	2	2	2	2	1	2	1	2	1	1	1	1	2	2	1	1	1	1	2	2	0	0	0	0	118290	126010					0.968	1.032
Q8Y604	3'-5' exonuclease DinG OS=Listeria monocytogenes serovar 1/2a (strain ATCC BAA-679 / EGD-e) OX=169963 GN=dinG PE=3 SV=1	dinG	106.06	2.5	5	2	2	2	0	0	2	0	1	2	2	2	2	2	2	2	2	2	2	2	2	24795	22282	21066	19036	26163	23761	1.085	0.975	0.922	0.833	1.145	1.04	0.988	0.96014
Q8Y605	Lmo1898 protein OS=Listeria monocytogenes serovar 1/2a (strain ATCC BAA-679 / EGD-e) OX=169963 GN=lmo1898 PE=4 SV=1	lmo1898	22.809	27.3	20	5	5	3	2	3	2	5	5	5	4	4	5	5	5	5	4	4	5	5	5	191390	179100	110530	230690	225300	255550	0.963	0.901	0.556	1.161	1.134	1.286	0.676	0.077659
Q8Y606	Aminotransferase OS=Listeria monocytogenes serovar 1/2a (strain ATCC BAA-679 / EGD-e) OX=169963 GN=aspB PE=3 SV=1	aspB	43.358	50.4	70	13	13	15	9	10	11	13	12	12	11	11	11	12	12	12	11	11	11	12	12	959860	831680	775060	850430	942070	874260	1.1	0.954	0.889	0.975	1.08	1.002	0.963	0.58774
Q8Y607	DnaD protein OS=Listeria monocytogenes serovar 1/2a (strain ATCC BAA-679 / EGD-e) OX=169963 GN=dnaD PE=4 SV=1	dnaD	27.453	31	25	6	6	5	3	5	3	6	3	6	6	6	6	6	5	6	6	6	6	6	5	162210	146710	158950	130590	162540	175820	1.039	0.94	1.018	0.836	1.041	1.126	0.998	0.96154
Q8Y609	Lmo1893 protein OS=Listeria monocytogenes serovar 1/2a (strain ATCC BAA-679 / EGD-e) OX=169963 GN=lmo1893 PE=4 SV=1	lmo1893	18.992	14.7	9	2	2	1	1	2	2	2	1	2	2	2	2	2	2	2	2	2	2	2	2	23583	26624	22619	18007	24600	23919	1.015	1.146	0.974	0.775	1.059	1.03	1.095	0.42912
Q8Y610	PbpA protein OS=Listeria monocytogenes serovar 1/2a (strain ATCC BAA-679 / EGD-e) OX=169963 GN=pbpA PE=4 SV=1	pbpA	90.876	42.2	158	29	29	26	31	22	29	27	23	26	27	25	27	24	24	26	27	25	27	24	24	2062900	2396500	2017800	3124100	2290000	2887000	0.838	0.973	0.819	1.268	0.93	1.172	0.78	0.087283
Q8Y614	Cell cycle protein GpsB OS=Listeria monocytogenes serovar 1/2a (strain ATCC BAA-679 / EGD-e) OX=169963 GN=gpsB PE=1 SV=1	gpsB	12.883	74.3	55	7	7	10	10	10	6	11	8	7	6	7	6	7	6	7	6	7	6	7	6	1115900	926430	1148300	683360	1299300	1077600	1.071	0.889	1.102	0.656	1.247	1.034	1.043	0.74044
Q8Y615	Lmo1887 protein OS=Listeria monocytogenes serovar 1/2a (strain ATCC BAA-679 / EGD-e) OX=169963 GN=lmo1887 PE=3 SV=1	lmo1887	43.066	25.1	21	7	7	3	3	2	5	4	4	6	5	6	7	6	6	6	5	6	7	6	6	84134	77559	95660	89139	136270	123750	0.832	0.767	0.946	0.882	1.348	1.224	0.737	0.108056
Q8Y616	Metal-dependent carboxypeptidase OS=Listeria monocytogenes serovar 1/2a (strain ATCC BAA-679 / EGD-e) OX=169963 GN=lmo1886 PE=3 SV=1	lmo1886	57.355	30.1	65	12	12	12	12	10	9	11	11	12	11	11	11	11	12	12	11	11	11	11	12	979730	946170	984980	652590	875880	789450	1.124	1.086	1.13	0.749	1.005	0.906	1.256	0.114219
Q8Y617	Xanthine phosphoribosyltransferase OS=Listeria monocytogenes serovar 1/2a (strain ATCC BAA-679 / EGD-e) OX=169963 GN=xpt PE=3 SV=1	xpt	20.916	44.3	15	6	6	5	3	2	1	2	2	6	5	4	4	6	4	6	5	4	4	6	4	233230	215830	170080	146550	155020	139050	1.32	1.222	0.963	0.83	0.878	0.787	1.405	0.029362
Q8Y619	Lmo1883 protein OS=Listeria monocytogenes serovar 1/2a (strain ATCC BAA-679 / EGD-e) OX=169963 GN=lmo1883 PE=3 SV=1	lmo1883	37.92	32.1	29	9	8	3	7	1	4	7	7	6	7	2	8	8	8	6	7	2	7	8	8	126810	197960	12648	365050	377890	358990	0.529	0.825	0.053	1.522	1.575	1.496	0.306	0.186815
Q8Y621	Lmo1881 protein OS=Listeria monocytogenes serovar 1/2a (strain ATCC BAA-679 / EGD-e) OX=169963 GN=lmo1881 PE=4 SV=1	lmo1881	32.421	29.3	18	6	6	4	2	3	2	3	4	4	4	5	3	5	5	4	4	5	3	5	5	98095	75317	77406	102520	100080	105080	1.054	0.809	0.832	1.101	1.075	1.129	0.815	0.068179
Q8Y622	Lmo1880 protein OS=Listeria monocytogenes serovar 1/2a (strain ATCC BAA-679 / EGD-e) OX=169963 GN=lmo1880 PE=4 SV=1	lmo1880	14.635	30.1	11	4	4	2	1	2	2	3	1	4	3	4	2	4	4	4	3	4	2	4	4	45690	54346	41355	36684	45997	46389	1.014	1.206	0.917	0.814	1.02	1.029	1.096	0.45934
Q8Y623	HTH-type transcriptional regulator MntR OS=Listeria monocytogenes serovar 1/2a (strain ATCC BAA-679 / EGD-e) OX=169963 GN=mntR PE=3 SV=1	mntR	16.392	44.4	33	5	5	5	4	3	7	6	8	3	5	4	5	5	5	3	5	4	5	5	5	317480	250330	339110	163310	239350	217070	1.248	0.984	1.333	0.642	0.941	0.853	1.463	0.058865
Q8Y624	Formate--tetrahydrofolate ligase OS=Listeria monocytogenes serovar 1/2a (strain ATCC BAA-679 / EGD-e) OX=169963 GN=fhs PE=3 SV=2	fhs	60.085	35.4	65	16	16	12	9	14	8	14	8	14	13	15	13	15	12	14	13	15	13	15	12	934020	1067800	989350	824160	959290	886300	0.99	1.132	1.049	0.874	1.017	0.939	1.12	0.122685
Q8Y625	Lmo1875 protein OS=Listeria monocytogenes serovar 1/2a (strain ATCC BAA-679 / EGD-e) OX=169963 GN=lmo1875 PE=4 SV=1	lmo1875	71.192	14.4	28	7	7	5	2	5	5	5	6	6	6	6	5	7	7	6	6	6	5	7	7	103230	91432	86528	99004	88615	86011	1.116	0.989	0.936	1.071	0.958	0.93	1.028	0.71452
Q8Y626	Thymidylate synthase OS=Listeria monocytogenes serovar 1/2a (strain ATCC BAA-679 / EGD-e) OX=169963 GN=thyA PE=3 SV=1	thyA	36.163	17.5	24	5	5	4	4	5	2	4	5	5	5	5	5	5	5	5	5	5	5	5	5	298790	303050	266190	151390	161950	188030	1.309	1.328	1.166	0.663	0.71	0.824	1.731	0.00194118
Q8Y627	Dihydrofolate reductase OS=Listeria monocytogenes serovar 1/2a (strain ATCC BAA-679 / EGD-e) OX=169963 GN=lmo1873 PE=3 SV=1	lmo1873	18.418	28.8	23	4	4	3	4	4	4	4	4	2	3	3	4	4	3	2	3	3	4	4	3	201180	217170	266010	236250	168880	193220	0.941	1.016	1.244	1.105	0.79	0.904	1.144	0.3463
Q8Y628	Lmo1872 protein OS=Listeria monocytogenes serovar 1/2a (strain ATCC BAA-679 / EGD-e) OX=169963 GN=lmo1872 PE=4 SV=1	lmo1872	32.709	7.2	4	1	1	1	1	0	0	1	1	1	1	0	1	1	1	1	1	0	1	1	1	0	2244.7	0	0	0	0
Q8Y629	Lmo1871 protein OS=Listeria monocytogenes serovar 1/2a (strain ATCC BAA-679 / EGD-e) OX=169963 GN=lmo1871 PE=4 SV=1	lmo1871	54.619	19.1	32	7	7	6	6	5	5	5	5	6	7	6	6	6	6	6	7	6	6	6	6	175760	193890	173540	132360	146540	136740	1.1	1.213	1.086	0.828	0.917	0.856	1.307	0.0043979
Q8Y632	Lmo1868 protein OS=Listeria monocytogenes serovar 1/2a (strain ATCC BAA-679 / EGD-e) OX=169963 GN=lmo1868 PE=4 SV=1	lmo1868	14.156	46.4	87	5	5	18	9	11	18	16	15	5	5	5	5	5	5	5	5	5	5	5	5	13432000	13310000	13464000	23383000	15234000	17189000	0.839	0.832	0.841	1.461	0.952	1.074	0.72	0.134762
Q8Y634	Putative pyruvate, phosphate dikinase regulatory protein 2 OS=Listeria monocytogenes serovar 1/2a (strain ATCC BAA-679 / EGD-e) OX=169963 GN=lmo1866 PE=3 SV=1	lmo1866	30.02	29.6	19	6	6	4	3	2	2	5	3	6	6	5	5	6	5	6	6	5	5	6	5	52121	40695	42879	60962	62834	63538	0.968	0.756	0.796	1.132	1.167	1.18	0.724	0.0126433
Q8Y635	Lmo1865 protein OS=Listeria monocytogenes serovar 1/2a (strain ATCC BAA-679 / EGD-e) OX=169963 GN=lmo1865 PE=4 SV=1	lmo1865	22.688	7.3	3	1	1	0	0	1	0	1	1	0	0	1	0	1	1	0	0	1	0	1	1	0	0	5596.7	0	0	0
Q8Y637	DegV domain-containing protein lmo1863 OS=Listeria monocytogenes serovar 1/2a (strain ATCC BAA-679 / EGD-e) OX=169963 GN=lmo1863 PE=3 SV=1	lmo1863	30.96	33.7	47	7	7	9	9	7	7	7	8	7	7	6	7	6	7	7	7	6	7	6	7	667870	655700	655620	547160	599160	585200	1.08	1.06	1.06	0.885	0.969	0.946	1.143	0.0085022
Q8Y638	Lmo1862 protein OS=Listeria monocytogenes serovar 1/2a (strain ATCC BAA-679 / EGD-e) OX=169963 GN=lmo1862 PE=4 SV=1	lmo1862	29.467	18	12	4	4	2	3	3	2	1	1	2	4	4	3	3	3	2	4	4	3	3	3	161710	167650	108670	155110	122260	119400	1.162	1.205	0.781	1.115	0.879	0.858	1.104	0.61774
Q8Y639	Lmo1861 protein OS=Listeria monocytogenes serovar 1/2a (strain ATCC BAA-679 / EGD-e) OX=169963 GN=lmo1861 PE=4 SV=1	lmo1861	23.251	12.7	10	2	2	2	2	2	2	0	2	2	2	2	2	2	2	2	2	2	2	2	2	93561	95176	78421	102800	82725	86169	1.042	1.06	0.873	1.145	0.921	0.959	0.983	0.8702
Q8Y640	Peptide methionine sulfoxide reductase MsrA OS=Listeria monocytogenes serovar 1/2a (strain ATCC BAA-679 / EGD-e) OX=169963 GN=msrA PE=3 SV=1	msrA	19.933	77.4	67	12	12	11	12	12	8	11	13	12	11	11	9	11	11	12	11	11	9	11	11	956410	998400	1097200	995650	982760	1009800	0.95	0.992	1.09	0.989	0.976	1.003	1.022	0.65798
Q8Y641	Peptide methionine sulfoxide reductase MsrB OS=Listeria monocytogenes serovar 1/2a (strain ATCC BAA-679 / EGD-e) OX=169963 GN=msrB PE=3 SV=1	msrB	16.521	24.8	16	3	3	3	2	3	3	2	3	2	2	2	3	3	3	2	2	2	3	3	3	187560	199000	184390	136400	159770	171470	1.084	1.15	1.065	0.788	0.923	0.991	1.221	0.046715
Q8Y642	Lmo1858 protein OS=Listeria monocytogenes serovar 1/2a (strain ATCC BAA-679 / EGD-e) OX=169963 GN=lmo1858 PE=4 SV=1	lmo1858	34.272	15.9	14	4	4	3	1	1	3	4	2	4	3	2	4	4	3	4	3	2	4	4	3	72798	75123	71027	77954	89377	82666	0.931	0.961	0.909	0.997	1.144	1.058	0.876	0.0376
Q8Y643	UPF0346 protein lmo1857 OS=Listeria monocytogenes serovar 1/2a (strain ATCC BAA-679 / EGD-e) OX=169963 GN=lmo1857 PE=3 SV=1	lmo1857	9.4024	24.7	2	2	2	0	1	1	0	0	0	1	1	2	2	2	1	1	1	2	2	2	1	0	0	43182	0	0	0
Q8Y644	Purine nucleoside phosphorylase DeoD-type OS=Listeria monocytogenes serovar 1/2a (strain ATCC BAA-679 / EGD-e) OX=169963 GN=deoD PE=3 SV=1	deoD	25.357	52.4	71	10	10	15	14	16	8	8	10	10	10	10	9	9	9	10	10	10	9	9	9	3301900	3024800	6419600	1561000	1353500	1443100	1.158	1.061	2.252	0.548	0.475	0.506	2.924	0.013615
Q8Y645	Lmo1855 protein OS=Listeria monocytogenes serovar 1/2a (strain ATCC BAA-679 / EGD-e) OX=169963 GN=lmo1855 PE=4 SV=1	lmo1855	31.079	23	30	5	5	5	4	5	5	4	7	5	4	4	5	5	5	5	4	4	5	5	5	109430	99329	165190	184390	152950	176370	0.74	0.671	1.117	1.246	1.034	1.192	0.728	0.110257
Q8Y646	Lmo1854 protein OS=Listeria monocytogenes serovar 1/2a (strain ATCC BAA-679 / EGD-e) OX=169963 GN=lmo1854 PE=4 SV=1	lmo1854	11.062	33	3	2	2	0	0	1	0	1	1	1	2	2	1	1	2	1	2	2	1	1	2	0	0	16307	0	0	7643.7			1.362			0.638	2.135
Q8Y647	Lmo1853 protein OS=Listeria monocytogenes serovar 1/2a (strain ATCC BAA-679 / EGD-e) OX=169963 GN=lmo1853 PE=3 SV=1	lmo1853	79.939	16.4	42	10	10	9	6	9	3	9	6	9	8	9	5	9	7	9	8	9	5	9	7	196370	190500	170400	212540	205610	208530	0.995	0.965	0.864	1.077	1.042	1.057	0.889	0.053358
Q8Y648	Lmo1852 protein OS=Listeria monocytogenes serovar 1/2a (strain ATCC BAA-679 / EGD-e) OX=169963 GN=lmo1852 PE=4 SV=1	lmo1852	7.2341	23.5	3	1	1	1	0	1	0	1	0	1	1	1	1	1	1	1	1	1	1	1	1	0	0	26312	0	0	0
Q8Y649	Lmo1851 protein OS=Listeria monocytogenes serovar 1/2a (strain ATCC BAA-679 / EGD-e) OX=169963 GN=lmo1851 PE=3 SV=1	lmo1851	54.137	51.8	105	19	19	18	16	17	16	21	17	16	15	15	17	18	16	16	15	15	17	18	16	922020	767040	721780	1349800	1060700	1105200	0.933	0.777	0.731	1.367	1.074	1.119	0.686	0.022598
Q8Y650	Lmo1850 protein OS=Listeria monocytogenes serovar 1/2a (strain ATCC BAA-679 / EGD-e) OX=169963 GN=lmo1850 PE=4 SV=1	lmo1850	16.002	31.9	7	4	4	0	3	2	0	2	0	3	4	4	3	4	3	3	4	4	3	4	3	198230	220850	228770	156100	151980	158620	1.067	1.189	1.232	0.84	0.818	0.854	1.389	0.00191931
Q8Y651	Manganese transport system ATP-binding protein MntB OS=Listeria monocytogenes serovar 1/2a (strain ATCC BAA-679 / EGD-e) OX=169963 GN=mntB PE=3 SV=1	mntB	26.495	47.9	59	10	10	12	12	13	7	8	7	10	10	10	7	8	7	10	10	10	7	8	7	1055500	1140800	1395900	759770	469320	583480	1.172	1.266	1.55	0.843	0.521	0.648	1.982	0.0126995
Q8Y653	Manganese-binding lipoprotein MntA OS=Listeria monocytogenes serovar 1/2a (strain ATCC BAA-679 / EGD-e) OX=169963 GN=mntA PE=1 SV=1	mntA	34.417	45.2	96	13	13	16	15	19	18	13	15	13	13	13	13	13	13	13	13	13	13	13	13	3017900	3240600	4654700	6592800	2376600	3902400	0.761	0.817	1.174	1.663	0.6	0.984	0.848	0.77522
Q8Y657	Pseudouridine synthase OS=Listeria monocytogenes serovar 1/2a (strain ATCC BAA-679 / EGD-e) OX=169963 GN=lmo1843 PE=3 SV=1	lmo1843	33.987	28.7	21	7	7	3	3	4	3	4	4	6	6	7	6	6	7	6	6	7	6	6	7	114930	104920	116590	99838	129880	130320	0.99	0.904	1.004	0.86	1.119	1.123	0.934	0.54956
Q8Y660	Bifunctional protein PyrR OS=Listeria monocytogenes serovar 1/2a (strain ATCC BAA-679 / EGD-e) OX=169963 GN=pyrR PE=3 SV=1	pyrR	20.503	37.2	37	7	7	4	6	7	5	9	6	6	6	7	7	7	7	6	6	7	7	7	7	174790	177350	181400	162410	176480	164250	1.012	1.026	1.05	0.94	1.021	0.951	1.06	0.10168
Q8Y663	Dihydroorotase OS=Listeria monocytogenes serovar 1/2a (strain ATCC BAA-679 / EGD-e) OX=169963 GN=pyrC PE=3 SV=1	pyrC	46.159	8.7	6	2	2	1	0	3	0	1	1	1	0	2	1	1	1	1	0	2	1	1	1	0	0	24271	0	0	0
Q8Y664	Carbamoyl-phosphate synthase small chain OS=Listeria monocytogenes serovar 1/2a (strain ATCC BAA-679 / EGD-e) OX=169963 GN=carA PE=3 SV=1	carA	40.055	13.5	9	3	3	1	1	2	1	3	1	2	2	2	1	3	2	2	2	2	1	3	2	15162	14092	18198	0	26135	18414	0.824	0.766	0.989		1.42	1.001	0.71	0.133918
Q8Y665	Carbamoyl-phosphate synthase large chain OS=Listeria monocytogenes serovar 1/2a (strain ATCC BAA-679 / EGD-e) OX=169963 GN=carB PE=3 SV=1	carB	117.77	8.7	14	6	6	1	1	1	2	5	4	3	4	5	4	6	4	3	4	5	4	6	4	38684	26111	17597	33518	38587	43292	1.173	0.792	0.534	1.017	1.171	1.313	0.714	0.18442
Q8Y668	Orotate phosphoribosyltransferase OS=Listeria monocytogenes serovar 1/2a (strain ATCC BAA-679 / EGD-e) OX=169963 GN=pyrE PE=3 SV=1	pyrE	22.834	11.5	3	2	2	0	0	0	0	2	1	1	1	1	1	2	2	1	1	1	1	2	2	0	0	0	0	18711	18150					1.015	0.985
Q8Y669	Lmo1830 protein OS=Listeria monocytogenes serovar 1/2a (strain ATCC BAA-679 / EGD-e) OX=169963 GN=lmo1830 PE=4 SV=1	lmo1830	20.917	44.7	31	6	6	4	5	5	5	7	5	5	5	5	5	6	6	5	5	5	5	6	6	209990	214330	233180	238580	333210	310010	0.819	0.835	0.909	0.93	1.299	1.208	0.746	0.055604
Q8Y670	Lmo1829 protein OS=Listeria monocytogenes serovar 1/2a (strain ATCC BAA-679 / EGD-e) OX=169963 GN=lmo1829 PE=4 SV=1	lmo1829	65.161	17	21	7	7	3	1	2	3	6	6	5	4	5	6	6	7	5	4	5	6	6	7	69103	57537	64049	95077	117590	107980	0.811	0.675	0.752	1.116	1.38	1.267	0.595	0.0031225
Q8Y671	Lmo1828 protein OS=Listeria monocytogenes serovar 1/2a (strain ATCC BAA-679 / EGD-e) OX=169963 GN=lmo1828 PE=4 SV=1	lmo1828	33.855	9.3	4	3	3	0	0	0	0	3	1	2	3	2	3	3	3	2	3	2	3	3	3	21822	17142	20408	17699	27512	20143	1.05	0.825	0.982	0.851	1.323	0.969	0.909	0.60828
Q8Y672	Guanylate kinase OS=Listeria monocytogenes serovar 1/2a (strain ATCC BAA-679 / EGD-e) OX=169963 GN=gmk PE=1 SV=1	gmk	23.281	32.2	31	6	6	6	4	6	4	6	5	6	5	6	4	5	5	6	5	6	4	5	5	308930	350100	375970	344780	355450	335740	0.895	1.014	1.089	0.999	1.03	0.973	0.999	0.94576
Q8Y673	DNA-directed RNA polymerase subunit omega OS=Listeria monocytogenes serovar 1/2a (strain ATCC BAA-679 / EGD-e) OX=169963 GN=rpoZ PE=3 SV=1	rpoZ	7.5837	83.6	33	7	7	6	5	6	5	6	5	6	6	6	6	7	7	6	6	6	6	7	7	753050	678540	564470	254590	412370	338420	1.505	1.356	1.128	0.509	0.824	0.677	1.985	0.012924
Q8Y674	Coenzyme A biosynthesis bifunctional protein CoaBC OS=Listeria monocytogenes serovar 1/2a (strain ATCC BAA-679 / EGD-e) OX=169963 GN=lmo1825 PE=3 SV=1	lmo1825	43.365	34.8	39	10	10	5	8	5	8	6	7	10	8	7	9	8	7	10	8	7	9	8	7	248310	270750	239700	365330	374140	376480	0.795	0.867	0.767	1.169	1.197	1.205	0.68	0.00050031
Q8Y675	Primosomal protein N' OS=Listeria monocytogenes serovar 1/2a (strain ATCC BAA-679 / EGD-e) OX=169963 GN=priA PE=3 SV=1	priA	91.042	22.7	39	13	13	4	5	5	5	11	9	12	9	8	11	11	11	12	9	8	11	11	11	126740	139940	138570	145690	201710	174280	0.82	0.906	0.897	0.943	1.306	1.128	0.777	0.069363
Q8Y676	Methionyl-tRNA formyltransferase OS=Listeria monocytogenes serovar 1/2a (strain ATCC BAA-679 / EGD-e) OX=169963 GN=fmt PE=3 SV=1	fmt	34.143	33.3	29	8	8	5	5	4	5	6	4	7	8	7	6	7	7	7	8	7	6	7	7	264510	272780	255190	183260	222960	234260	1.108	1.142	1.069	0.767	0.934	0.981	1.238	0.048145
Q8Y677	Lmo1822 protein OS=Listeria monocytogenes serovar 1/2a (strain ATCC BAA-679 / EGD-e) OX=169963 GN=lmo1822 PE=3 SV=1	lmo1822	49.927	43.5	97	16	16	15	14	17	16	16	19	15	15	15	15	15	16	15	15	15	15	15	16	822600	807410	735090	872430	1011600	936060	0.952	0.934	0.851	1.01	1.171	1.083	0.839	0.033219
Q8Y678	Serine/threonine phosphatase stp OS=Listeria monocytogenes serovar 1/2a (strain ATCC BAA-679 / EGD-e) OX=169963 GN=stp PE=1 SV=1	stp	28.025	38.9	34	7	7	7	7	5	4	7	4	7	7	5	7	7	4	7	7	5	7	7	4	155500	155410	176680	126200	130050	132060	1.065	1.065	1.21	0.864	0.891	0.905	1.256	0.0071838
Q8Y679	Lmo1820 protein OS=Listeria monocytogenes serovar 1/2a (strain ATCC BAA-679 / EGD-e) OX=169963 GN=lmo1820 PE=4 SV=1	lmo1820	72.186	35.9	93	19	19	18	16	14	15	16	14	19	19	18	18	19	19	19	19	18	18	19	19	3581900	3673800	2116300	1508500	1631700	1530000	1.53	1.57	0.904	0.645	0.697	0.654	2.006	0.066761
Q8Y680	Small ribosomal subunit biogenesis GTPase RsgA 2 OS=Listeria monocytogenes serovar 1/2a (strain ATCC BAA-679 / EGD-e) OX=169963 GN=rsgA2 PE=3 SV=1	rsgA2	32.744	39.9	27	9	9	7	5	2	2	5	6	9	8	8	8	9	9	9	8	8	8	9	9	173420	168650	163460	159010	191880	182280	1.002	0.974	0.944	0.919	1.108	1.053	0.948	0.43554
Q8Y681	Ribulose-phosphate 3-epimerase OS=Listeria monocytogenes serovar 1/2a (strain ATCC BAA-679 / EGD-e) OX=169963 GN=lmo1818 PE=3 SV=1	lmo1818	23.833	7.8	6	1	1	1	1	1	1	1	1	1	1	1	1	1	1	1	1	1	1	1	1	0	0	170670	0	0	0
Q8Y682	Lmo1817 protein OS=Listeria monocytogenes serovar 1/2a (strain ATCC BAA-679 / EGD-e) OX=169963 GN=lmo1817 PE=4 SV=1	lmo1817	23.716	29.4	23	5	5	5	3	4	3	3	5	5	5	5	5	5	5	5	5	5	5	5	5	149360	166330	171800	110460	148470	116770	1.038	1.156	1.194	0.768	1.032	0.812	1.297	0.055999
Q8Y683	Lmo1814 protein OS=Listeria monocytogenes serovar 1/2a (strain ATCC BAA-679 / EGD-e) OX=169963 GN=lmo1814 PE=4 SV=1	lmo1814	59.353	50.5	153	21	21	23	27	23	27	27	26	19	20	20	20	21	21	19	20	20	20	21	21	2426500	2435700	1926100	2188000	2415200	2276800	1.065	1.069	0.846	0.96	1.06	0.999	0.987	0.83812
Q8Y684	Lmo1813 protein OS=Listeria monocytogenes serovar 1/2a (strain ATCC BAA-679 / EGD-e) OX=169963 GN=lmo1813 PE=4 SV=1	lmo1813	23.832	55.9	30	7	7	3	5	5	3	7	7	3	4	6	5	6	7	3	4	6	5	6	7	136160	132990	118710	153880	163550	151040	0.954	0.932	0.832	1.078	1.146	1.058	0.828	0.0175586
Q8Y685	Lmo1812 protein OS=Listeria monocytogenes serovar 1/2a (strain ATCC BAA-679 / EGD-e) OX=169963 GN=lmo1812 PE=4 SV=1	lmo1812	30.857	56.8	74	15	15	11	11	10	13	13	16	14	12	13	15	13	15	14	12	13	15	13	15	495700	556690	507840	461670	619060	527120	0.939	1.054	0.962	0.874	1.172	0.998	0.971	0.80902
Q8Y686	ATP-dependent DNA helicase RecG OS=Listeria monocytogenes serovar 1/2a (strain ATCC BAA-679 / EGD-e) OX=169963 GN=recG PE=3 SV=1	recG	78.021	9.1	14	5	5	3	1	0	2	4	4	4	4	2	4	5	5	4	4	2	4	5	5	33924	26575	33206	47255	55214	61648	0.789	0.618	0.773	1.1	1.285	1.435	0.571	0.0069447
Q8Y687	Transcription factor FapR OS=Listeria monocytogenes serovar 1/2a (strain ATCC BAA-679 / EGD-e) OX=169963 GN=fapR PE=3 SV=1	fapR	21.296	35.4	17	6	6	5	2	3	2	3	2	6	5	5	5	6	4	6	5	5	5	6	4	70719	61916	65265	46734	45693	39853	1.285	1.125	1.186	0.849	0.83	0.724	1.496	0.0030389
Q8Y688	Phosphate acyltransferase OS=Listeria monocytogenes serovar 1/2a (strain ATCC BAA-679 / EGD-e) OX=169963 GN=plsX PE=3 SV=1	plsX	36.407	33.8	59	9	9	12	9	9	9	10	10	9	8	8	8	8	8	9	8	8	8	8	8	696100	768880	735540	502600	571650	522520	1.1	1.215	1.162	0.794	0.903	0.826	1.378	0.0025237
Q8Y689	Malonyl CoA-acyl carrier protein transacylase OS=Listeria monocytogenes serovar 1/2a (strain ATCC BAA-679 / EGD-e) OX=169963 GN=fabD PE=3 SV=1	fabD	32.933	51.8	54	11	11	9	8	9	7	11	10	9	8	8	8	10	9	9	8	8	8	10	9	717330	636910	657230	396700	660680	544430	1.191	1.058	1.091	0.659	1.097	0.904	1.256	0.179844
Q8Y690	FabG protein OS=Listeria monocytogenes serovar 1/2a (strain ATCC BAA-679 / EGD-e) OX=169963 GN=fabG PE=1 SV=1	fabG	26.248	55.1	69	9	9	11	13	14	8	11	12	8	7	8	7	8	7	8	7	8	7	8	7	1388500	1311600	1283200	930530	1256900	1125100	1.142	1.079	1.055	0.765	1.034	0.925	1.203	0.103203
Q8Y691	Ribonuclease 3 OS=Listeria monocytogenes serovar 1/2a (strain ATCC BAA-679 / EGD-e) OX=169963 GN=rnc PE=3 SV=1	rnc	25.917	23.1	19	4	4	3	2	5	4	3	2	4	4	4	4	4	4	4	4	4	4	4	4	169780	157640	187180	133910	162370	158090	1.051	0.976	1.159	0.829	1.005	0.979	1.133	0.183405
Q8Y692	Chromosome partition protein Smc OS=Listeria monocytogenes serovar 1/2a (strain ATCC BAA-679 / EGD-e) OX=169963 GN=smc PE=3 SV=1	smc	134.06	29.5	109	28	28	16	21	16	19	20	17	24	26	24	25	26	25	24	26	24	25	26	25	1292300	1226600	1059600	1292500	1563700	1449600	0.983	0.933	0.806	0.984	1.19	1.103	0.831	0.083602
Q8Y693	Signal recognition particle receptor FtsY OS=Listeria monocytogenes serovar 1/2a (strain ATCC BAA-679 / EGD-e) OX=169963 GN=ftsY PE=3 SV=1	ftsY	36.406	37.5	41	10	10	6	7	7	6	7	8	10	9	8	9	10	9	10	9	8	9	10	9	598160	639110	572330	534570	573090	563560	1.031	1.102	0.987	0.921	0.988	0.971	1.083	0.107183
Q8Y694	UPF0122 protein lmo1802 OS=Listeria monocytogenes serovar 1/2a (strain ATCC BAA-679 / EGD-e) OX=169963 GN=lmo1802 PE=3 SV=1	lmo1802	13.406	20.9	7	3	3	2	0	1	1	2	1	2	2	2	2	2	1	2	2	2	2	2	1	28473	30567	35312	0	0	0	0.905	0.972	1.123
Q8Y695	Signal recognition particle protein OS=Listeria monocytogenes serovar 1/2a (strain ATCC BAA-679 / EGD-e) OX=169963 GN=ffh PE=3 SV=1	ffh	49.714	45.8	103	19	19	19	18	20	12	17	17	16	15	16	13	17	16	16	15	16	13	17	16	720720	755070	764430	503490	669950	539870	1.094	1.146	1.16	0.764	1.017	0.819	1.308	0.035116
Q8Y696	Lmo1800 protein OS=Listeria monocytogenes serovar 1/2a (strain ATCC BAA-679 / EGD-e) OX=169963 GN=lmo1800 PE=4 SV=1	lmo1800	32.585	31.2	14	7	7	0	0	0	5	4	5	1	1	3	7	7	7	1	1	3	7	7	7	0	0	24743	66180	59183	66131			0.458	1.224	1.095	1.223	0.388
Q8Y697	Putative peptidoglycan bound protein (LPXTG motif) OS=Listeria monocytogenes serovar 1/2a (strain ATCC BAA-679 / EGD-e) OX=169963 GN=lmo1799 PE=4 SV=1	lmo1799	89.279	3.8	11	2	2	2	2	1	2	1	3	2	2	2	2	2	2	2	2	2	2	2	2	28851	31081	20950	85818	40375	57222	0.655	0.706	0.476	1.948	0.917	1.299	0.441	0.034417
Q8Y698	Lmo1798 protein OS=Listeria monocytogenes serovar 1/2a (strain ATCC BAA-679 / EGD-e) OX=169963 GN=lmo1798 PE=4 SV=1	lmo1798	64.106	2.4	5	2	2	2	0	1	2	0	0	1	1	2	2	2	2	1	1	2	2	2	2	236520	0	274710	438790	0	0	0.747		0.867	1.386			0.582
Q8Y699	30S ribosomal protein S16 OS=Listeria monocytogenes serovar 1/2a (strain ATCC BAA-679 / EGD-e) OX=169963 GN=rpsP PE=3 SV=1	rpsP	10.365	23.3	19	2	2	2	4	1	3	4	5	1	2	1	2	2	2	1	2	1	2	2	2	0	3281500	0	2345600	2751300	2928800		1.161		0.83	0.973	1.036	1.227
Q8Y6A1	Lmo1794 protein OS=Listeria monocytogenes serovar 1/2a (strain ATCC BAA-679 / EGD-e) OX=169963 GN=lmo1794 PE=4 SV=1	lmo1794	15.531	18	6	2	2	1	1	1	1	0	2	1	1	2	2	0	2	1	1	2	2	0	2	0	0	16265	17776	0	44302			0.623	0.681		1.696	0.524
Q8Y6A2	Ribosome maturation factor RimM OS=Listeria monocytogenes serovar 1/2a (strain ATCC BAA-679 / EGD-e) OX=169963 GN=rimM PE=3 SV=1	rimM	19.753	20.3	20	3	3	3	3	4	3	4	3	3	3	3	3	3	3	3	3	3	3	3	3	370030	373350	392490	309830	336680	313860	1.059	1.069	1.123	0.887	0.964	0.898	1.183	0.0060647
Q8Y6A3	tRNA (guanine-N(1)-)-methyltransferase OS=Listeria monocytogenes serovar 1/2a (strain ATCC BAA-679 / EGD-e) OX=169963 GN=trmD PE=3 SV=1	trmD	27.927	16.7	7	3	3	1	1	2	0	2	1	2	2	3	2	2	2	2	2	3	2	2	2	41773	52767	59250	50762	63804	56407	0.772	0.975	1.095	0.938	1.179	1.042	0.9	0.4123
Q8Y6A4	Lmo1791 protein OS=Listeria monocytogenes serovar 1/2a (strain ATCC BAA-679 / EGD-e) OX=169963 GN=lmo1791 PE=4 SV=1	lmo1791	14.687	9.3	7	2	2	1	1	1	0	2	2	1	1	1	1	2	2	1	1	1	1	2	2	0	0	0	0	30509	25586					1.088	0.912
Q8Y6A8	Internalin C OS=Listeria monocytogenes serovar 1/2a (strain ATCC BAA-679 / EGD-e) OX=169963 GN=inlC PE=1 SV=1	inlC	33.078	6.4	3	1	1	0	1	0	1	0	1	0	1	1	1	1	1	0	1	1	1	1	1	0	0	4610.6	0	0	0
Q8Y6A9	Lmo1782 protein OS=Listeria monocytogenes serovar 1/2a (strain ATCC BAA-679 / EGD-e) OX=169963 GN=lmo1782 PE=4 SV=1	lmo1782	29.099	29.9	31	6	6	6	4	5	4	6	6	6	6	6	6	6	6	6	6	6	6	6	6	164930	134970	144550	145990	167500	155430	1.083	0.887	0.95	0.959	1.1	1.021	0.948	0.47846
Q8Y6B1	Peptidase T OS=Listeria monocytogenes serovar 1/2a (strain ATCC BAA-679 / EGD-e) OX=169963 GN=pepT PE=3 SV=1	pepT	45.733	52.2	91	17	17	18	10	16	14	18	15	16	15	17	16	17	17	16	15	17	16	17	17	1134400	1068000	1499400	695720	906480	756030	1.123	1.057	1.485	0.689	0.898	0.749	1.569	0.027083
Q8Y6B5	UPF0316 protein lmo1776 OS=Listeria monocytogenes serovar 1/2a (strain ATCC BAA-679 / EGD-e) OX=169963 GN=lmo1776 PE=3 SV=1	lmo1776	19.72	19.5	15	3	3	2	2	2	3	3	3	2	3	2	3	3	3	2	3	2	3	3	3	71449	60829	73492	96809	68976	73214	0.964	0.821	0.991	1.306	0.93	0.988	0.861	0.30258
Q8Y6B6	N5-carboxyaminoimidazole ribonucleotide mutase OS=Listeria monocytogenes serovar 1/2a (strain ATCC BAA-679 / EGD-e) OX=169963 GN=purE PE=3 SV=1	purE	16.988	37.7	5	4	4	0	1	0	0	2	2	4	2	2	1	3	3	4	2	2	1	3	3	25823	40685	0	0	28219	41961	0.756	1.191			0.826	1.228	0.948	0.86166
Q8Y6B7	N5-carboxyaminoimidazole ribonucleotide synthase OS=Listeria monocytogenes serovar 1/2a (strain ATCC BAA-679 / EGD-e) OX=169963 GN=purK PE=3 SV=1	purK	41.407	35.8	44	8	8	7	6	7	6	10	8	6	6	6	6	8	7	6	6	6	6	8	7	238610	204070	253610	214450	310790	271760	0.959	0.82	1.019	0.862	1.249	1.092	0.874	0.36874
Q8Y6B8	Adenylosuccinate lyase OS=Listeria monocytogenes serovar 1/2a (strain ATCC BAA-679 / EGD-e) OX=169963 GN=purB PE=3 SV=1	purB	49.084	43.3	69	16	16	13	11	10	8	15	12	14	12	15	14	16	14	14	12	15	14	16	14	545880	519950	514020	522560	591810	557560	1.007	0.959	0.948	0.964	1.092	1.029	0.945	0.23822
Q8Y6B9	Phosphoribosylaminoimidazole-succinocarboxamide synthase OS=Listeria monocytogenes serovar 1/2a (strain ATCC BAA-679 / EGD-e) OX=169963 GN=purC PE=3 SV=1	purC	26.841	6.3	5	1	1	1	1	1	0	1	1	1	1	1	1	1	1	1	1	1	1	1	1	0	0	30352	0	0	0
Q8Y6C0	Phosphoribosylformylglycinamidine synthase subunit PurQ OS=Listeria monocytogenes serovar 1/2a (strain ATCC BAA-679 / EGD-e) OX=169963 GN=purQ PE=3 SV=1	purQ	24.971	15.4	9	3	3	3	1	2	1	1	1	3	3	3	3	3	3	3	3	3	3	3	3	58197	44728	52086	33168	31420	31960	1.388	1.067	1.242	0.791	0.749	0.762	1.606	0.0038595
Q8Y6C1	Phosphoribosylformylglycinamidine synthase subunit PurL OS=Listeria monocytogenes serovar 1/2a (strain ATCC BAA-679 / EGD-e) OX=169963 GN=purL PE=3 SV=1	purL	80.168	28.3	46	16	16	7	6	9	7	9	8	14	12	15	13	15	13	14	12	15	13	15	13	195440	167760	200410	219620	265030	295720	0.873	0.749	0.895	0.98	1.183	1.32	0.723	0.036122
Q8Y6C2	Amidophosphoribosyltransferase OS=Listeria monocytogenes serovar 1/2a (strain ATCC BAA-679 / EGD-e) OX=169963 GN=purF PE=3 SV=1	purF	52.201	10.9	14	4	4	1	2	2	1	4	4	3	3	3	4	4	4	3	3	3	4	4	4	17588	39859	29082	26119	40984	36903	0.554	1.255	0.916	0.822	1.291	1.162	0.832	0.46716
Q8Y6C3	Phosphoribosylformylglycinamidine cyclo-ligase OS=Listeria monocytogenes serovar 1/2a (strain ATCC BAA-679 / EGD-e) OX=169963 GN=purM PE=3 SV=1	purM	37.342	12.9	9	3	2	1	2	1	1	2	2	3	3	2	3	3	3	2	2	2	2	2	2	59414	63857	46350	50765	72564	73536	0.973	1.045	0.759	0.831	1.188	1.204	0.862	0.40654
Q8Y6C5	Bifunctional purine biosynthesis protein PurH OS=Listeria monocytogenes serovar 1/2a (strain ATCC BAA-679 / EGD-e) OX=169963 GN=purH PE=3 SV=1	purH	54.999	17.9	36	6	6	4	4	7	4	9	8	6	5	6	6	6	6	6	5	6	6	6	6	168400	205890	208440	247100	239030	246120	0.768	0.939	0.951	1.127	1.091	1.123	0.796	0.079424
Q8Y6C6	Phosphoribosylamine--glycine ligase OS=Listeria monocytogenes serovar 1/2a (strain ATCC BAA-679 / EGD-e) OX=169963 GN=purD PE=3 SV=1	purD	45.382	9.5	9	4	4	1	2	0	3	1	2	4	2	3	4	3	3	4	2	3	4	3	3	72634	66650	80895	138830	117630	117010	0.734	0.674	0.818	1.403	1.189	1.183	0.59	0.0026361
Q8Y6C8	Heptaprenylglyceryl phosphate synthase OS=Listeria monocytogenes serovar 1/2a (strain ATCC BAA-679 / EGD-e) OX=169963 GN=pcrB PE=1 SV=1	pcrB	25.36	22.7	12	5	5	4	4	3	0	1	0	4	5	4	2	4	2	4	5	4	2	4	2	199100	183840	242260	89559	31514	66270	1.47	1.358	1.789	0.661	0.233	0.489	3.338	0.0159412
Q8Y6C9	ATP-dependent DNA helicase OS=Listeria monocytogenes serovar 1/2a (strain ATCC BAA-679 / EGD-e) OX=169963 GN=pcrA PE=3 SV=1	pcrA	83.163	55	148	35	35	27	21	23	26	25	26	32	32	32	32	33	32	32	32	32	32	33	32	2175000	1936800	1836800	2717900	2337600	2375100	0.975	0.869	0.824	1.219	1.048	1.065	0.801	0.032201
Q8Y6D0	DNA ligase OS=Listeria monocytogenes serovar 1/2a (strain ATCC BAA-679 / EGD-e) OX=169963 GN=ligA PE=3 SV=1	ligA	74.854	44.4	136	31	31	16	19	18	24	29	30	30	28	27	29	30	30	30	28	27	29	30	30	1507500	1577600	1381100	2014500	1701800	1701900	0.915	0.958	0.838	1.223	1.033	1.033	0.824	0.049223
Q8Y6D1	Lmo1757 protein OS=Listeria monocytogenes serovar 1/2a (strain ATCC BAA-679 / EGD-e) OX=169963 GN=lmo1757 PE=1 SV=1	lmo1757	41.277	58.2	105	19	19	19	20	20	16	15	15	19	18	17	16	18	16	19	18	17	16	18	16	5790200	5754600	3861900	4568500	3000900	3524900	1.311	1.303	0.874	1.034	0.679	0.798	1.389	0.146498
Q8Y6D2	Glutamyl-tRNA(Gln) amidotransferase subunit A OS=Listeria monocytogenes serovar 1/2a (strain ATCC BAA-679 / EGD-e) OX=169963 GN=gatA PE=3 SV=1	gatA	52.351	40.8	92	15	15	16	13	16	14	18	15	15	15	14	14	14	13	15	15	14	14	14	13	1501000	1452900	1483900	1349400	1531600	1528200	1.018	0.985	1.006	0.915	1.039	1.036	1.006	0.8619
Q8Y6D3	Aspartyl/glutamyl-tRNA(Asn/Gln) amidotransferase subunit B OS=Listeria monocytogenes serovar 1/2a (strain ATCC BAA-679 / EGD-e) OX=169963 GN=gatB PE=3 SV=1	gatB	53.236	68.1	164	26	26	30	24	24	26	30	30	25	24	25	25	25	26	25	24	25	25	25	26	2517700	2497800	2506000	2605300	2797200	2650400	0.97	0.962	0.965	1.004	1.078	1.021	0.934	0.08726
Q8Y6D4	Lmo1753 protein OS=Listeria monocytogenes serovar 1/2a (strain ATCC BAA-679 / EGD-e) OX=169963 GN=lmo1753 PE=4 SV=1	lmo1753	34.023	27.7	24	7	7	3	4	5	4	5	3	6	7	6	5	6	6	6	7	6	5	6	6	154210	194260	214800	254410	245930	173700	0.748	0.942	1.042	1.234	1.193	0.842	0.836	0.32764
Q8Y6D5	Lmo1752 protein OS=Listeria monocytogenes serovar 1/2a (strain ATCC BAA-679 / EGD-e) OX=169963 GN=lmo1752 PE=4 SV=1	lmo1752	28.714	34.7	46	10	10	9	7	3	8	9	10	9	8	6	9	9	9	9	8	6	9	9	9	827250	767010	299970	2072700	1343100	1589400	0.719	0.667	0.261	1.802	1.168	1.382	0.378	0.039957
Q8Y6D6	Uncharacterized RNA methyltransferase lmo1751 OS=Listeria monocytogenes serovar 1/2a (strain ATCC BAA-679 / EGD-e) OX=169963 GN=lmo1751 PE=3 SV=1	lmo1751	50.611	17.2	22	6	6	3	5	3	4	4	3	6	6	6	5	6	6	6	6	6	5	6	6	74818	77528	78111	63809	82298	79298	0.985	1.02	1.028	0.84	1.083	1.044	1.022	0.74552
Q8Y6D7	Lmo1750 protein OS=Listeria monocytogenes serovar 1/2a (strain ATCC BAA-679 / EGD-e) OX=169963 GN=lmo1750 PE=4 SV=1	lmo1750	21.059	49.5	35	8	8	6	6	7	5	5	6	6	7	6	6	7	8	6	7	6	6	7	8	271020	380780	438900	151170	153940	161880	1.044	1.467	1.691	0.582	0.593	0.624	2.336	0.029098
Q8Y6D8	Shikimate kinase OS=Listeria monocytogenes serovar 1/2a (strain ATCC BAA-679 / EGD-e) OX=169963 GN=aroK PE=3 SV=1	aroK	17.657	45.9	29	6	6	6	4	7	4	4	4	6	5	6	4	5	6	6	5	6	4	5	6	226870	270560	440430	151940	118840	121620	1.023	1.22	1.987	0.685	0.536	0.549	2.39	0.0172357
Q8Y6D9	Lmo1748 protein OS=Listeria monocytogenes serovar 1/2a (strain ATCC BAA-679 / EGD-e) OX=169963 GN=lmo1748 PE=4 SV=1	lmo1748	19.386	20.1	6	3	3	2	1	1	0	1	1	3	2	2	3	3	2	3	2	2	3	3	2	109340	58650	0	25196	41783	46018	1.946	1.044		0.448	0.744	0.819	2.23	0.100325
Q8Y6E0	Lmo1747 protein OS=Listeria monocytogenes serovar 1/2a (strain ATCC BAA-679 / EGD-e) OX=169963 GN=lmo1747 PE=4 SV=1	lmo1747	28.023	25.9	22	5	5	4	3	5	2	4	4	5	5	5	5	5	5	5	5	5	5	5	5	93626	92585	73062	100430	91886	96618	1.025	1.013	0.8	1.099	1.006	1.057	0.898	0.2502
Q8Y6E1	Lmo1746 protein OS=Listeria monocytogenes serovar 1/2a (strain ATCC BAA-679 / EGD-e) OX=169963 GN=lmo1746 PE=4 SV=1	lmo1746	75.714	6.7	8	3	2	1	1	1	1	3	1	1	2	2	1	3	2	0	1	1	0	2	1	0	40756	46879	0	84565	54927		0.718	0.826		1.489	0.967	0.629	0.189844
Q8Y6E2	Lmo1745 protein OS=Listeria monocytogenes serovar 1/2a (strain ATCC BAA-679 / EGD-e) OX=169963 GN=lmo1745 PE=4 SV=1	lmo1745	26.414	17.3	19	4	4	4	2	3	3	4	3	4	4	4	4	4	4	4	4	4	4	4	4	191430	191710	228530	179900	197200	172990	0.989	0.99	1.18	0.929	1.018	0.893	1.112	0.21178
Q8Y6E3	Lmo1744 protein OS=Listeria monocytogenes serovar 1/2a (strain ATCC BAA-679 / EGD-e) OX=169963 GN=lmo1744 PE=4 SV=1	lmo1744	32.74	23.4	31	7	7	4	3	4	5	8	7	5	6	5	7	7	7	5	6	5	7	7	7	98021	108860	50141	167710	170970	174250	0.764	0.848	0.391	1.307	1.332	1.358	0.501	0.091922
Q8Y6E4	Lmo1743 protein OS=Listeria monocytogenes serovar 1/2a (strain ATCC BAA-679 / EGD-e) OX=169963 GN=lmo1743 PE=4 SV=1	lmo1743	17.533	27	33	5	5	5	5	6	5	6	6	5	5	5	5	5	5	5	5	5	5	5	5	358570	432390	395220	414290	323390	352040	0.945	1.14	1.042	1.092	0.853	0.928	1.088	0.39032
Q8Y6E5	Adenine deaminase OS=Listeria monocytogenes serovar 1/2a (strain ATCC BAA-679 / EGD-e) OX=169963 GN=ade PE=3 SV=1	ade	62.124	22.2	39	9	9	6	6	11	3	6	7	8	8	9	6	7	7	8	8	9	6	7	7	345460	351400	677300	186220	220610	193750	1.05	1.068	2.058	0.566	0.67	0.589	2.288	0.026665
Q8Y6E6	Lmo1741 protein OS=Listeria monocytogenes serovar 1/2a (strain ATCC BAA-679 / EGD-e) OX=169963 GN=lmo1741 PE=4 SV=1	lmo1741	40.595	29.5	26	8	8	4	3	4	4	4	7	6	6	5	6	6	7	6	6	5	6	6	7	146000	99546	92665	150230	165830	136690	1.108	0.755	0.703	1.14	1.258	1.037	0.747	0.111423
Q8Y6E8	Lmo1739 protein OS=Listeria monocytogenes serovar 1/2a (strain ATCC BAA-679 / EGD-e) OX=169963 GN=lmo1739 PE=4 SV=1	lmo1739	23.6	28.4	13	4	4	2	1	2	3	3	2	4	4	4	4	4	3	4	4	4	4	4	3	80231	82643	83121	82977	94930	91562	0.934	0.962	0.968	0.966	1.105	1.066	0.913	0.098042
Q8Y6E9	Lmo1738 protein OS=Listeria monocytogenes serovar 1/2a (strain ATCC BAA-679 / EGD-e) OX=169963 GN=lmo1738 PE=4 SV=1	lmo1738	30.866	24.4	14	6	6	1	2	3	3	1	4	5	5	6	6	6	6	5	5	6	6	6	6	129840	109030	115760	383290	137060	227700	0.706	0.593	0.63	2.086	0.746	1.239	0.474	0.092517
Q8Y6F0	Lmo1737 protein OS=Listeria monocytogenes serovar 1/2a (strain ATCC BAA-679 / EGD-e) OX=169963 GN=lmo1737 PE=4 SV=1	lmo1737	40.443	23.4	30	7	7	5	4	5	6	5	5	6	7	6	6	7	6	6	7	6	6	7	6	172150	164650	139700	103170	110230	114740	1.284	1.228	1.042	0.769	0.822	0.856	1.452	0.0063788
Q8Y6F1	Lmo1736 protein OS=Listeria monocytogenes serovar 1/2a (strain ATCC BAA-679 / EGD-e) OX=169963 GN=lmo1736 PE=4 SV=1	lmo1736	19.244	11.6	3	3	3	0	0	2	1	0	0	1	1	3	1	1	2	1	1	3	1	1	2	0	0	167000	0	0	0
Q8Y6F2	Transcription activator of glutamate synthase operon GltC OS=Listeria monocytogenes serovar 1/2a (strain ATCC BAA-679 / EGD-e) OX=169963 GN=gltC PE=3 SV=1	gltC	33.352	13.6	7	3	3	0	2	0	2	2	1	2	3	0	3	3	2	2	3	0	3	3	2	0	16258	0	17662	16184	16626		0.975		1.059	0.97	0.997	0.967
Q8Y6F7	Lmo1730 protein OS=Listeria monocytogenes serovar 1/2a (strain ATCC BAA-679 / EGD-e) OX=169963 GN=lmo1730 PE=4 SV=1	lmo1730	46.085	6	5	2	2	1	0	1	0	1	2	1	1	1	1	1	2	1	1	1	1	1	2	0	0	0	0	0	50275
Q8Y6G1	Lmo1726 protein OS=Listeria monocytogenes serovar 1/2a (strain ATCC BAA-679 / EGD-e) OX=169963 GN=lmo1726 PE=4 SV=1	lmo1726	36.771	45.9	45	10	10	8	5	8	6	9	9	8	7	9	9	9	10	8	7	9	9	9	10	466300	519390	461580	367860	442370	407560	1.05	1.169	1.039	0.828	0.996	0.918	1.188	0.056478
Q8Y6G5	Lmo1722 protein OS=Listeria monocytogenes serovar 1/2a (strain ATCC BAA-679 / EGD-e) OX=169963 GN=lmo1722 PE=4 SV=1	lmo1722	50.116	23.1	29	9	9	3	7	3	4	7	5	8	9	9	8	9	9	8	9	9	8	9	9	181480	162820	198620	216990	333300	263460	0.803	0.72	0.878	0.96	1.474	1.165	0.667	0.04528
Q8Y6G6	Lmo1721 protein OS=Listeria monocytogenes serovar 1/2a (strain ATCC BAA-679 / EGD-e) OX=169963 GN=lmo1721 PE=4 SV=1	lmo1721	101.43	23.7	54	15	15	8	8	7	5	16	10	12	9	11	12	15	14	12	9	11	12	15	14	236060	240010	224320	290400	361110	325580	0.844	0.858	0.802	1.039	1.292	1.165	0.716	0.0075351
Q8Y6G7	Lmo1720 protein OS=Listeria monocytogenes serovar 1/2a (strain ATCC BAA-679 / EGD-e) OX=169963 GN=lmo1720 PE=4 SV=1	lmo1720	11.109	50	15	4	4	2	3	2	2	3	3	4	3	4	4	4	4	4	3	4	4	4	4	140690	170400	192480	153360	152300	134050	0.895	1.084	1.224	0.975	0.969	0.853	1.145	0.26994
Q8Y6G8	Lmo1718 protein OS=Listeria monocytogenes serovar 1/2a (strain ATCC BAA-679 / EGD-e) OX=169963 GN=lmo1718 PE=4 SV=1	lmo1718	41.076	24	30	7	7	5	5	4	5	7	4	5	5	4	5	7	6	5	5	4	5	7	6	73255	86675	70077	74587	108080	91017	0.873	1.032	0.835	0.888	1.287	1.084	0.841	0.25462
Q8Y6H3	Cell shape-determining protein MreB OS=Listeria monocytogenes serovar 1/2a (strain ATCC BAA-679 / EGD-e) OX=169963 GN=mreB PE=3 SV=1	mreB	34.951	33.6	22	7	7	3	2	2	3	8	4	4	3	4	5	6	4	4	3	4	5	6	4	63725	53793	68182	78830	82305	77271	0.902	0.761	0.965	1.115	1.164	1.093	0.779	0.025476
Q8Y6H5	Methionine aminopeptidase OS=Listeria monocytogenes serovar 1/2a (strain ATCC BAA-679 / EGD-e) OX=169963 GN=map PE=3 SV=1	map	27.882	58.3	62	9	9	12	9	14	10	9	8	8	8	9	7	8	7	8	8	9	7	8	7	2128600	2133200	2649400	1412500	1614400	1474600	1.119	1.121	1.393	0.743	0.849	0.775	1.535	0.0068167
Q8Y6H7	UPF0435 protein lmo1707 OS=Listeria monocytogenes serovar 1/2a (strain ATCC BAA-679 / EGD-e) OX=169963 GN=lmo1707 PE=3 SV=1	lmo1707	8.6399	42.5	11	2	2	2	2	3	0	2	2	1	1	2	1	2	2	1	1	2	1	2	2	0	0	160080	0	178570	90868			1.118		1.247	0.635	1.188
Q8Y6H9	Lmo1705 protein OS=Listeria monocytogenes serovar 1/2a (strain ATCC BAA-679 / EGD-e) OX=169963 GN=lmo1705 PE=4 SV=1	lmo1705	24.934	35	26	6	6	5	4	5	4	4	4	5	5	5	5	5	6	5	5	5	5	5	6	156320	173520	214240	197170	228660	213170	0.793	0.88	1.087	1	1.16	1.081	0.852	0.176442
Q8Y6I1	Uncharacterized RNA methyltransferase lmo1703 OS=Listeria monocytogenes serovar 1/2a (strain ATCC BAA-679 / EGD-e) OX=169963 GN=lmo1703 PE=3 SV=1	lmo1703	51.325	18.5	19	6	6	4	3	3	1	4	4	5	4	5	4	6	5	5	4	5	4	6	5	61960	46441	60120	38437	54947	53371	1.179	0.884	1.144	0.731	1.046	1.016	1.148	0.38578
Q8Y6I3	Lmo1701 protein OS=Listeria monocytogenes serovar 1/2a (strain ATCC BAA-679 / EGD-e) OX=169963 GN=lmo1701 PE=4 SV=1	lmo1701	13.805	26.5	12	2	2	1	2	3	2	2	2	2	2	2	2	2	2	2	2	2	2	2	2	319370	265780	389770	354880	401730	395650	0.901	0.75	1.099	1.001	1.133	1.116	0.846	0.20346
Q8Y6I6	Lmo1698 protein OS=Listeria monocytogenes serovar 1/2a (strain ATCC BAA-679 / EGD-e) OX=169963 GN=lmo1698 PE=4 SV=1	lmo1698	20.628	12.8	8	2	2	1	1	1	2	2	1	2	2	2	2	2	2	2	2	2	2	2	2	26470	23316	19522	18007	16240	19739	1.288	1.135	0.95	0.876	0.79	0.961	1.284	0.079337
Q8Y6I9	Phosphatidylglycerol lysyltransferase OS=Listeria monocytogenes serovar 1/2a (strain ATCC BAA-679 / EGD-e) OX=169963 GN=mprF PE=3 SV=1	mprF	97.606	13.9	41	11	11	5	5	5	7	9	10	10	10	11	10	11	11	10	10	11	10	11	11	177550	162840	141770	233340	259580	255540	0.866	0.794	0.691	1.138	1.266	1.246	0.644	0.0038424
Q8Y6J0	Lmo1694 protein OS=Listeria monocytogenes serovar 1/2a (strain ATCC BAA-679 / EGD-e) OX=169963 GN=lmo1694 PE=4 SV=1	lmo1694	34.26	18.7	30	5	5	4	5	5	5	6	5	5	5	5	5	5	5	5	5	5	5	5	5	111560	111340	91223	145400	137850	133330	0.916	0.914	0.749	1.194	1.132	1.095	0.754	0.0159604
Q8Y6J1	Regulatory protein RecX OS=Listeria monocytogenes serovar 1/2a (strain ATCC BAA-679 / EGD-e) OX=169963 GN=recX PE=3 SV=1	recX	31.481	7.8	4	1	1	1	0	1	0	1	1	1	1	1	0	1	1	1	1	1	0	1	1	0	0	15035	0	0	0
Q8Y6J3	Deoxyuridine 5'-triphosphate nucleotidohydrolase OS=Listeria monocytogenes serovar 1/2a (strain ATCC BAA-679 / EGD-e) OX=169963 GN=lmo1691 PE=3 SV=1	lmo1691	16.659	60.1	30	7	7	5	4	5	4	7	5	6	6	6	6	7	7	6	6	6	6	7	7	349890	295140	361850	290490	426480	407130	0.985	0.831	1.019	0.818	1.201	1.146	0.896	0.50426
Q8Y6J5	Adenine DNA glycosylase OS=Listeria monocytogenes serovar 1/2a (strain ATCC BAA-679 / EGD-e) OX=169963 GN=lmo1689 PE=3 SV=1	lmo1689	42.156	13.2	12	3	3	2	1	2	2	3	2	3	3	3	2	2	3	3	3	3	2	2	3	143240	122140	123430	142610	143780	167950	1.019	0.869	0.878	1.015	1.023	1.195	0.856	0.102905
Q8Y6J6	Lmo1688 protein OS=Listeria monocytogenes serovar 1/2a (strain ATCC BAA-679 / EGD-e) OX=169963 GN=lmo1688 PE=4 SV=1	lmo1688	27.186	29.8	33	8	8	5	4	5	7	7	5	7	6	7	6	8	6	7	6	7	6	8	6	546680	594380	510440	642950	689770	667020	0.898	0.977	0.839	1.057	1.133	1.096	0.826	0.0163438
Q8Y6J7	UPF0374 protein lmo1687 OS=Listeria monocytogenes serovar 1/2a (strain ATCC BAA-679 / EGD-e) OX=169963 GN=lmo1687 PE=3 SV=1	lmo1687	21.134	12.6	4	1	1	1	0	1	0	1	1	1	1	1	0	1	1	1	1	1	0	1	1	0	0	10733	0	0	0
Q8Y6J8	Lmo1686 protein OS=Listeria monocytogenes serovar 1/2a (strain ATCC BAA-679 / EGD-e) OX=169963 GN=lmo1686 PE=4 SV=1	lmo1686	42.067	13.5	14	4	4	3	3	1	1	4	2	3	4	4	2	4	3	3	4	4	2	4	3	28645	32345	27293	27235	31972	33741	0.948	1.071	0.904	0.902	1.058	1.117	0.95	0.57428
Q8Y6J9	Glutamate-1-semialdehyde 2,1-aminomutase 2 OS=Listeria monocytogenes serovar 1/2a (strain ATCC BAA-679 / EGD-e) OX=169963 GN=hemL2 PE=3 SV=1	hemL2	46.101	45.6	92	13	13	18	14	19	13	14	14	12	12	12	12	12	12	12	12	12	12	12	12	3704600	4432300	7717400	2549100	1744700	1959400	1.005	1.203	2.095	0.692	0.474	0.532	2.534	0.022783
Q8Y6K0	Lmo1684 protein OS=Listeria monocytogenes serovar 1/2a (strain ATCC BAA-679 / EGD-e) OX=169963 GN=lmo1684 PE=3 SV=1	lmo1684	35.239	4.2	1	1	1	0	0	0	0	1	0	0	0	0	0	1	0	0	0	0	0	1	0	0	0	0	0	102080	0					1
Q8Y6K1	Lmo1683 protein OS=Listeria monocytogenes serovar 1/2a (strain ATCC BAA-679 / EGD-e) OX=169963 GN=lmo1683 PE=3 SV=1	lmo1683	16.63	39.2	21	4	4	3	4	4	3	4	3	4	4	4	4	4	4	4	4	4	4	4	4	408740	506940	498940	379880	554050	529970	0.852	1.057	1.04	0.792	1.155	1.105	0.966	0.8626
Q8Y6K3	5-methyltetrahydropteroyltriglutamate--homocysteine methyltransferase OS=Listeria monocytogenes serovar 1/2a (strain ATCC BAA-679 / EGD-e) OX=169963 GN=metE PE=3 SV=1	metE	86.234	3.3	6	2	2	1	1	1	1	2	0	2	1	1	1	2	0	2	1	1	1	2	0	12300	0	0	0	11390	0	1.038				0.962		1.079
Q8Y6K8	MenF protein OS=Listeria monocytogenes serovar 1/2a (strain ATCC BAA-679 / EGD-e) OX=169963 GN=menF PE=4 SV=1	menF	51.667	33.3	49	13	13	7	5	7	8	12	10	10	10	11	11	12	12	10	10	11	11	12	12	594510	688400	618400	779490	869220	826030	0.815	0.944	0.848	1.069	1.192	1.133	0.768	0.008023
Q8Y6K9	2-succinyl-5-enolpyruvyl-6-hydroxy-3-cyclohexene-1-carboxylate synthase OS=Listeria monocytogenes serovar 1/2a (strain ATCC BAA-679 / EGD-e) OX=169963 GN=menD PE=3 SV=1	menD	64.685	36.6	62	18	18	14	8	10	6	13	11	15	14	16	15	17	16	15	14	16	15	17	16	369640	357340	362650	351080	467080	469520	0.933	0.902	0.915	0.886	1.179	1.185	0.846	0.24304
Q8Y6L1	1,4-dihydroxy-2-naphthoyl-CoA synthase OS=Listeria monocytogenes serovar 1/2a (strain ATCC BAA-679 / EGD-e) OX=169963 GN=menB PE=3 SV=1	menB	30.024	46.7	90	12	12	15	13	17	15	15	15	11	11	12	12	11	12	11	11	12	12	11	12	2225800	2390900	2570200	1856000	2122800	2083700	1.008	1.083	1.164	0.84	0.961	0.944	1.186	0.045081
Q8Y6L3	Lmo1671 protein OS=Listeria monocytogenes serovar 1/2a (strain ATCC BAA-679 / EGD-e) OX=169963 GN=lmo1671 PE=3 SV=1	lmo1671	36.282	30.3	50	9	9	6	8	8	10	7	11	8	8	8	9	8	9	8	8	8	9	8	9	485470	454770	395750	1684600	464880	863000	0.67	0.627	0.546	2.324	0.641	1.191	0.443	0.144557
Q8Y6L6	Lmo1668 protein OS=Listeria monocytogenes serovar 1/2a (strain ATCC BAA-679 / EGD-e) OX=169963 GN=lmo1668 PE=4 SV=1	lmo1668	9.1967	56.2	20	4	4	4	2	4	2	4	4	4	4	4	4	4	4	4	4	4	4	4	4	249110	247300	245920	214300	270330	260710	1.005	0.997	0.992	0.864	1.09	1.051	0.996	0.98626
Q8Y6L7	Lmo1667 protein OS=Listeria monocytogenes serovar 1/2a (strain ATCC BAA-679 / EGD-e) OX=169963 GN=lmo1667 PE=3 SV=1	lmo1667	32.452	24.2	18	6	6	4	3	2	1	5	3	6	5	5	4	6	6	6	5	5	4	6	6	113980	101950	103940	61272	73781	72971	1.295	1.159	1.181	0.696	0.839	0.829	1.538	0.0033802
Q8Y6M0	S-adenosylmethionine synthase OS=Listeria monocytogenes serovar 1/2a (strain ATCC BAA-679 / EGD-e) OX=169963 GN=metK PE=3 SV=1	metK	43.551	33.3	51	11	11	6	8	7	8	12	10	10	10	10	10	11	10	10	10	10	10	11	10	610310	688110	660960	756340	717190	786030	0.868	0.979	0.94	1.076	1.02	1.118	0.867	0.031839
Q8Y6M1	AnsB protein OS=Listeria monocytogenes serovar 1/2a (strain ATCC BAA-679 / EGD-e) OX=169963 GN=ansB PE=4 SV=1	ansB	71.898	36.9	116	22	22	20	18	19	16	23	20	21	18	19	21	21	20	21	18	19	21	21	20	1349500	1460100	1424800	1082500	1444400	1453500	0.986	1.066	1.041	0.791	1.055	1.062	1.064	0.5204
Q8Y6M3	Lmo1661 protein OS=Listeria monocytogenes serovar 1/2a (strain ATCC BAA-679 / EGD-e) OX=169963 GN=lmo1661 PE=4 SV=1	lmo1661	36.409	28	23	6	6	5	3	3	3	5	4	5	4	5	3	5	6	5	4	5	3	5	6	86385	54501	86762	39404	64713	60726	1.321	0.833	1.326	0.602	0.989	0.928	1.382	0.21416
Q8Y6M4	Leucine--tRNA ligase OS=Listeria monocytogenes serovar 1/2a (strain ATCC BAA-679 / EGD-e) OX=169963 GN=leuS PE=3 SV=1	leuS	91.895	16.2	39	12	12	7	6	6	7	7	6	10	8	8	9	11	9	10	8	8	9	11	9	514000	471560	578210	412150	611690	600170	0.967	0.888	1.088	0.776	1.151	1.13	0.963	0.86428
Q8Y6M6	30S ribosomal protein S2 OS=Listeria monocytogenes serovar 1/2a (strain ATCC BAA-679 / EGD-e) OX=169963 GN=rpsB PE=3 SV=1	rpsB	28.374	75.1	143	19	19	27	21	24	18	28	25	17	15	16	14	18	18	17	15	16	14	18	18	10552000	10079000	9653300	9415300	9895200	9728400	1.067	1.019	0.976	0.952	1.001	0.984	1.043	0.23676
Q8Y6M7	Elongation factor Ts OS=Listeria monocytogenes serovar 1/2a (strain ATCC BAA-679 / EGD-e) OX=169963 GN=tsf PE=3 SV=1	tsf	32.638	82.3	258	26	26	44	37	41	41	44	51	25	25	25	25	24	24	25	25	25	25	24	24	25777000	26224000	25692000	16655000	19581000	18115000	1.171	1.192	1.167	0.757	0.89	0.823	1.429	0.0168226
Q8Y6N2	Lmo1652 protein OS=Listeria monocytogenes serovar 1/2a (strain ATCC BAA-679 / EGD-e) OX=169963 GN=lmo1652 PE=4 SV=1	lmo1652	65.67	13.6	10	7	7	1	1	0	2	3	3	6	6	4	6	5	6	6	6	4	6	5	6	52040	63822	58259	52311	48911	50045	0.96	1.177	1.074	0.965	0.902	0.923	1.151	0.0915
Q8Y6N3	Lmo1651 protein OS=Listeria monocytogenes serovar 1/2a (strain ATCC BAA-679 / EGD-e) OX=169963 GN=lmo1651 PE=4 SV=1	lmo1651	68.077	16.8	22	7	7	6	2	4	2	4	4	7	7	6	5	5	6	7	7	6	5	5	6	105920	68822	52960	93673	75504	77859	1.339	0.87	0.669	1.184	0.954	0.984	0.922	0.60848
Q8Y6N5	Lmo1649 protein OS=Listeria monocytogenes serovar 1/2a (strain ATCC BAA-679 / EGD-e) OX=169963 GN=lmo1649 PE=4 SV=1	lmo1649	17.867	26.3	14	4	4	2	2	2	1	3	4	4	2	2	3	4	4	4	2	2	3	4	4	87103	93627	103270	40650	85429	77407	1.072	1.152	1.271	0.5	1.051	0.953	1.396	0.185157
Q8Y6N7	Lmo1647 protein OS=Listeria monocytogenes serovar 1/2a (strain ATCC BAA-679 / EGD-e) OX=169963 GN=lmo1647 PE=4 SV=1	lmo1647	23.014	27.7	19	4	4	3	3	2	4	3	4	4	4	4	4	4	4	4	4	4	4	4	4	218730	153620	144090	258360	276360	256210	1.004	0.705	0.661	1.186	1.268	1.176	0.653	0.028422
Q8Y6N8	Nuclease SbcCD subunit D OS=Listeria monocytogenes serovar 1/2a (strain ATCC BAA-679 / EGD-e) OX=169963 GN=sbcD PE=3 SV=1	sbcD	42.32	14.2	5	4	4	1	1	0	0	3	0	2	2	2	3	4	4	2	2	2	3	4	4	22090	0	0	25739	40094	27061	0.768			0.895	1.395	0.941	0.713
Q8Y6N9	Lmo1645 protein OS=Listeria monocytogenes serovar 1/2a (strain ATCC BAA-679 / EGD-e) OX=169963 GN=lmo1645 PE=4 SV=1	lmo1645	116.87	4.6	16	4	4	3	3	2	1	4	3	4	3	2	3	4	3	4	3	2	3	4	3	28954	36207	35444	28658	32096	24879	0.933	1.166	1.142	0.923	1.034	0.802	1.175	0.189482
Q8Y6P0	Lmo1644 protein OS=Listeria monocytogenes serovar 1/2a (strain ATCC BAA-679 / EGD-e) OX=169963 GN=lmo1644 PE=4 SV=1	lmo1644	124.04	12.7	17	10	10	2	1	0	2	7	5	7	2	5	6	9	8	7	2	5	6	9	8	39327	39866	37739	39975	48100	46138	0.94	0.952	0.902	0.955	1.149	1.102	0.871	0.082017
Q8Y6P1	Lmo1643 protein OS=Listeria monocytogenes serovar 1/2a (strain ATCC BAA-679 / EGD-e) OX=169963 GN=lmo1643 PE=4 SV=1	lmo1643	15.841	51.4	46	7	7	7	7	9	9	7	7	6	6	7	7	6	5	6	6	7	7	6	5	849390	882980	868890	501640	510390	414960	1.265	1.315	1.294	0.747	0.76	0.618	1.823	0.0008423
Q8Y6P2	Lmo1642 protein OS=Listeria monocytogenes serovar 1/2a (strain ATCC BAA-679 / EGD-e) OX=169963 GN=lmo1642 PE=4 SV=1	lmo1642	30.415	11.2	13	3	3	2	3	2	2	2	2	3	3	3	3	2	3	3	3	3	3	2	3	78227	79566	77381	62299	70142	64894	1.085	1.104	1.073	0.864	0.973	0.9	1.192	0.0078752
Q8Y6P3	Aconitate hydratase OS=Listeria monocytogenes serovar 1/2a (strain ATCC BAA-679 / EGD-e) OX=169963 GN=citB PE=3 SV=1	citB	98.305	30.4	108	20	20	18	16	18	16	20	20	19	17	16	19	20	20	19	17	16	19	20	20	1745300	1707900	1653500	1969400	2022700	1989400	0.944	0.924	0.895	1.066	1.095	1.076	0.854	0.00080002
Q8Y6P6	Lmo1638 protein OS=Listeria monocytogenes serovar 1/2a (strain ATCC BAA-679 / EGD-e) OX=169963 GN=lmo1638 PE=1 SV=1	lmo1638	35.815	29.3	24	5	5	5	5	5	2	3	4	5	5	5	5	5	5	5	5	5	5	5	5	185010	152520	411350	124020	142650	138450	0.962	0.793	2.139	0.645	0.742	0.72	1.848	0.23306
Q8Y6P7	Lmo1637 protein OS=Listeria monocytogenes serovar 1/2a (strain ATCC BAA-679 / EGD-e) OX=169963 GN=lmo1637 PE=4 SV=1	lmo1637	38.626	6.5	10	2	2	2	1	1	2	2	2	2	2	2	2	2	2	2	2	2	2	2	2	137930	104940	113890	116240	137280	105920	1.156	0.879	0.954	0.974	1.15	0.887	0.993	0.94472
Q8Y6P8	Lmo1636 protein OS=Listeria monocytogenes serovar 1/2a (strain ATCC BAA-679 / EGD-e) OX=169963 GN=lmo1636 PE=4 SV=1	lmo1636	33.808	18.3	40	5	5	7	7	7	5	7	7	5	5	5	5	5	5	5	5	5	5	5	5	369250	386620	292970	311520	329520	342720	1.09	1.141	0.865	0.92	0.973	1.012	1.066	0.55926
Q8Y6Q0	Aldehyde-alcohol dehydrogenase OS=Listeria monocytogenes serovar 1/2a (strain ATCC BAA-679 / EGD-e) OX=169963 GN=lmo1634 PE=3 SV=1	lmo1634	94.681	58.8	241	42	41	39	36	48	31	47	40	35	36	38	31	39	39	35	36	38	31	38	39	6925000	7664700	10525000	3609400	9109100	7557400	0.915	1.013	1.391	0.477	1.204	0.999	1.238	0.43248
Q8Y6Q3	Anthranilate phosphoribosyltransferase OS=Listeria monocytogenes serovar 1/2a (strain ATCC BAA-679 / EGD-e) OX=169963 GN=trpD PE=3 SV=1	trpD	36.596	3.5	6	1	1	1	1	1	1	1	1	1	1	1	1	1	1	1	1	1	1	1	1	0	0	10416	0	0	0
Q8Y6Q4	Indole-3-glycerol phosphate synthase OS=Listeria monocytogenes serovar 1/2a (strain ATCC BAA-679 / EGD-e) OX=169963 GN=trpC PE=3 SV=1	trpC	27.678	53.2	54	12	12	6	9	7	11	10	11	10	12	12	12	11	10	10	12	12	12	11	10	437730	567120	576650	895030	547890	637090	0.717	0.929	0.945	1.467	0.898	1.044	0.76	0.2011
Q8Y6Q5	N-(5'-phosphoribosyl)anthranilate isomerase OS=Listeria monocytogenes serovar 1/2a (strain ATCC BAA-679 / EGD-e) OX=169963 GN=trpF PE=3 SV=1	trpF	21.876	24.3	11	3	3	2	3	2	1	2	1	3	3	3	1	3	3	3	3	3	1	3	3	42666	64259	54301	0	26391	16489	1.045	1.574	1.33		0.647	0.404	2.505	0.028062
Q8Y6Q7	Tryptophan synthase alpha chain OS=Listeria monocytogenes serovar 1/2a (strain ATCC BAA-679 / EGD-e) OX=169963 GN=trpA PE=3 SV=1	trpA	27.89	11.7	2	2	2	1	0	0	0	0	1	2	1	1	1	0	2	2	1	1	1	0	2	7297.7	0	0	0	0	7996.2	0.954					1.046	0.912
Q8Y6Q9	Lmo1625 protein OS=Listeria monocytogenes serovar 1/2a (strain ATCC BAA-679 / EGD-e) OX=169963 GN=lmo1625 PE=4 SV=1	lmo1625	59.422	2.2	2	1	1	0	0	0	0	1	1	0	0	0	0	1	1	0	0	0	0	1	1	0	0	0	0	0	5009
Q8Y6R2	ADP-dependent (S)-NAD(P)H-hydrate dehydratase OS=Listeria monocytogenes serovar 1/2a (strain ATCC BAA-679 / EGD-e) OX=169963 GN=nnrD PE=3 SV=1	nnrD	29.796	21.4	14	4	4	2	2	3	2	2	3	4	3	2	3	4	4	4	3	2	3	4	4	100310	89120	81565	69892	129370	102160	1.051	0.934	0.855	0.733	1.356	1.071	0.899	0.6964
Q8Y6R3	Lmo1621 protein OS=Listeria monocytogenes serovar 1/2a (strain ATCC BAA-679 / EGD-e) OX=169963 GN=lmo1621 PE=4 SV=1	lmo1621	16.107	36.5	40	6	6	10	8	7	4	7	4	6	6	6	6	6	6	6	6	6	6	6	6	1021300	1124900	1077300	440570	651260	538800	1.262	1.39	1.332	0.545	0.805	0.666	1.976	0.0039441
Q8Y6R4	Lmo1620 protein OS=Listeria monocytogenes serovar 1/2a (strain ATCC BAA-679 / EGD-e) OX=169963 GN=lmo1620 PE=4 SV=1	lmo1620	51.849	76.2	437	35	35	71	77	94	65	65	65	34	35	34	35	33	34	34	35	34	35	33	34	64315000	79045000	92707000	56967000	35927000	42263000	1.04	1.278	1.498	0.921	0.581	0.683	1.746	0.030015
Q8Y6R7	Lmo1616 protein OS=Listeria monocytogenes serovar 1/2a (strain ATCC BAA-679 / EGD-e) OX=169963 GN=lmo1616 PE=4 SV=1	lmo1616	29.905	15.4	9	2	2	2	1	1	0	3	2	1	1	1	1	2	1	1	1	1	1	2	1	0	0	0	0	10721	0
Q8Y6R8	tRNA (guanine-N(7)-)-methyltransferase OS=Listeria monocytogenes serovar 1/2a (strain ATCC BAA-679 / EGD-e) OX=169963 GN=trmB PE=3 SV=1	trmB	24.921	29.4	15	5	5	3	1	3	2	4	2	4	5	4	4	4	3	4	5	4	4	4	3	152300	130660	148990	113700	162060	148270	1.068	0.916	1.044	0.797	1.136	1.039	1.019	0.8258
Q8Y6S0	Lmo1613 protein OS=Listeria monocytogenes serovar 1/2a (strain ATCC BAA-679 / EGD-e) OX=169963 GN=lmo1613 PE=4 SV=1	lmo1613	9.4549	32.9	7	2	2	1	1	1	2	1	1	1	1	1	2	1	1	1	1	1	2	1	1	0	0	0	13661	0	0
Q8Y6S1	Lmo1612 protein OS=Listeria monocytogenes serovar 1/2a (strain ATCC BAA-679 / EGD-e) OX=169963 GN=lmo1612 PE=4 SV=1	lmo1612	11.436	51.5	21	3	3	3	4	4	4	4	2	3	3	3	3	3	3	3	3	3	3	3	3	182930	173090	177640	178570	232530	193140	0.965	0.913	0.937	0.942	1.226	1.018	0.884	0.21376
Q8Y6S2	Lmo1611 protein OS=Listeria monocytogenes serovar 1/2a (strain ATCC BAA-679 / EGD-e) OX=169963 GN=lmo1611 PE=3 SV=1	lmo1611	38.819	59.7	65	14	14	10	11	9	12	13	10	10	9	10	11	12	11	10	9	10	11	12	11	370490	391430	339380	462030	535780	505340	0.854	0.902	0.782	1.064	1.234	1.164	0.733	0.0066004
Q8Y6S4	Lmo1609 protein OS=Listeria monocytogenes serovar 1/2a (strain ATCC BAA-679 / EGD-e) OX=169963 GN=lmo1609 PE=4 SV=1	lmo1609	11.804	66	75	8	8	10	8	11	13	14	19	6	6	7	8	8	7	6	6	7	8	8	7	6053800	7114200	6871300	13432000	9929500	11167000	0.666	0.782	0.756	1.477	1.092	1.228	0.58	0.0058641
Q8Y6S5	UPF0354 protein lmo1608 OS=Listeria monocytogenes serovar 1/2a (strain ATCC BAA-679 / EGD-e) OX=169963 GN=lmo1608 PE=3 SV=1	lmo1608	30.058	40.6	44	11	11	8	9	9	6	6	6	10	10	11	9	10	11	10	10	11	9	10	11	258850	272110	241940	232520	259120	226780	1.041	1.095	0.973	0.935	1.043	0.912	1.076	0.24146
Q8Y6S6	Phenylalanine--tRNA ligase beta subunit OS=Listeria monocytogenes serovar 1/2a (strain ATCC BAA-679 / EGD-e) OX=169963 GN=pheT PE=3 SV=1	pheT	22.423	57.6	69	10	10	13	10	14	12	10	10	9	9	9	10	9	9	9	9	9	10	9	9	2430800	2192500	3147100	1401900	1450700	1400100	1.213	1.094	1.571	0.7	0.724	0.699	1.827	0.031961
Q8Y6S7	Lmo1606 protein OS=Listeria monocytogenes serovar 1/2a (strain ATCC BAA-679 / EGD-e) OX=169963 GN=lmo1606 PE=3 SV=1	lmo1606	87.793	14.3	23	10	10	4	3	5	3	5	3	10	10	10	6	9	7	10	10	10	6	9	7	230950	225840	205050	128980	162990	156210	1.248	1.221	1.108	0.697	0.881	0.844	1.477	0.0081968
Q8Y6S8	UDP-N-acetylmuramate--L-alanine ligase OS=Listeria monocytogenes serovar 1/2a (strain ATCC BAA-679 / EGD-e) OX=169963 GN=murC PE=3 SV=1	murC	50.073	43.2	122	19	19	20	19	20	19	24	20	16	18	18	19	19	17	16	18	18	19	19	17	1202100	1266700	1219200	1187200	1384300	1275800	0.957	1.009	0.971	0.945	1.102	1.016	0.959	0.44074
Q8Y6S9	Lmo1604 protein OS=Listeria monocytogenes serovar 1/2a (strain ATCC BAA-679 / EGD-e) OX=169963 GN=lmo1604 PE=4 SV=1	lmo1604	20.14	64.6	42	7	7	8	8	8	4	6	8	7	7	7	6	7	7	7	7	7	6	7	7	846420	831230	881290	578070	729440	745200	1.101	1.081	1.147	0.752	0.949	0.97	1.246	0.053156
Q8Y6T0	Lmo1603 protein OS=Listeria monocytogenes serovar 1/2a (strain ATCC BAA-679 / EGD-e) OX=169963 GN=lmo1603 PE=4 SV=1	lmo1603	41.065	51.1	118	17	17	21	21	29	12	17	18	17	17	17	11	15	15	17	17	17	11	15	15	3087900	2827200	4911400	1522100	1763600	1502300	1.187	1.086	1.887	0.585	0.678	0.577	2.261	0.0116564
Q8Y6T1	Lmo1602 protein OS=Listeria monocytogenes serovar 1/2a (strain ATCC BAA-679 / EGD-e) OX=169963 GN=lmo1602 PE=4 SV=1	lmo1602	16.093	35.1	34	5	5	5	6	6	5	6	6	5	4	4	4	5	5	5	4	4	4	5	5	677610	672410	903750	381910	355470	374090	1.208	1.199	1.611	0.681	0.634	0.667	2.027	0.0021819
Q8Y6T2	3-deoxy-D-arabino-heptulosonate 7-phosphate synthase OS=Listeria monocytogenes serovar 1/2a (strain ATCC BAA-679 / EGD-e) OX=169963 GN=aroA PE=1 SV=1	aroA	39.684	38.5	71	13	13	14	13	13	9	11	11	13	13	13	12	12	10	13	13	13	12	12	10	1264300	1067400	1155800	1259100	1382100	1324300	1.018	0.859	0.93	1.014	1.113	1.066	0.879	0.080019
Q8Y6T3	Catabolite control protein A OS=Listeria monocytogenes serovar 1/2a (strain ATCC BAA-679 / EGD-e) OX=169963 GN=ccpA PE=4 SV=1	ccpA	36.983	61.2	98	17	17	15	15	15	15	19	19	16	15	16	14	17	15	16	15	16	14	17	15	1852800	1727000	1689400	1585900	2017600	1913800	1.031	0.961	0.94	0.882	1.122	1.065	0.955	0.62616
Q8Y6T4	Tyrosine--tRNA ligase OS=Listeria monocytogenes serovar 1/2a (strain ATCC BAA-679 / EGD-e) OX=169963 GN=tyrS PE=3 SV=1	tyrS	47.593	33.9	64	13	13	10	10	11	9	12	12	11	10	12	11	11	12	11	10	12	11	11	12	901020	835630	860370	602000	687790	663450	1.188	1.102	1.134	0.794	0.907	0.875	1.329	0.0032567
Q8Y6T6	30S ribosomal protein S4 OS=Listeria monocytogenes serovar 1/2a (strain ATCC BAA-679 / EGD-e) OX=169963 GN=rpsD PE=3 SV=1	rpsD	22.735	40.5	73	10	10	11	15	13	11	11	12	10	10	10	10	9	9	10	10	10	10	9	9	2572800	3077800	3429400	2429900	3722400	3669600	0.817	0.977	1.089	0.771	1.182	1.165	0.925	0.70388
Q8Y6T7	Lmo1595 protein OS=Listeria monocytogenes serovar 1/2a (strain ATCC BAA-679 / EGD-e) OX=169963 GN=lmo1595 PE=4 SV=1	lmo1595	17.885	37	20	5	5	4	3	4	2	4	3	5	5	5	3	4	4	5	5	5	3	4	4	181490	133450	201570	47804	92930	91089	1.455	1.07	1.616	0.383	0.745	0.73	2.229	0.029718
Q8Y6T8	Septation ring formation regulator EzrA OS=Listeria monocytogenes serovar 1/2a (strain ATCC BAA-679 / EGD-e) OX=169963 GN=ezrA PE=3 SV=1	ezrA	66.519	49.7	105	25	25	18	18	18	13	19	19	24	22	22	17	22	21	24	22	22	17	22	21	1173600	1161800	1007700	909630	842800	851220	1.184	1.172	1.017	0.918	0.85	0.859	1.284	0.0104989
Q8Y6T9	Lmo1593 protein OS=Listeria monocytogenes serovar 1/2a (strain ATCC BAA-679 / EGD-e) OX=169963 GN=lmo1593 PE=3 SV=1	lmo1593	41.674	34	37	9	9	5	4	7	4	10	7	8	7	8	6	9	7	8	7	8	6	9	7	3272900	3141700	3890500	4024800	4814300	3964200	0.85	0.816	1.01	1.045	1.25	1.029	0.805	0.074117
Q8Y6U0	Probable tRNA sulfurtransferase OS=Listeria monocytogenes serovar 1/2a (strain ATCC BAA-679 / EGD-e) OX=169963 GN=thiI PE=3 SV=1	thiI	44.973	43.4	44	12	12	7	8	5	6	9	9	9	9	10	8	12	12	9	9	10	8	12	12	253890	233500	279600	271410	294480	277610	0.946	0.87	1.042	1.011	1.097	1.034	0.91	0.167519
Q8Y6U6	Lmo1585 protein OS=Listeria monocytogenes serovar 1/2a (strain ATCC BAA-679 / EGD-e) OX=169963 GN=lmo1585 PE=4 SV=1	lmo1585	36.731	24	32	7	7	5	4	5	7	3	8	6	6	6	7	7	7	6	6	6	7	7	7	149950	163010	151720	414280	203530	264590	0.668	0.726	0.676	1.845	0.907	1.179	0.527	0.103395
Q8Y6U8	Thiol peroxidase OS=Listeria monocytogenes serovar 1/2a (strain ATCC BAA-679 / EGD-e) OX=169963 GN=tpx PE=3 SV=1	tpx	18.133	49.7	70	7	7	11	13	12	12	9	13	7	7	7	7	7	7	7	7	7	7	7	7	3551500	3832000	3937200	2491400	2674800	2737300	1.108	1.196	1.229	0.778	0.835	0.854	1.432	0.00101706
Q8Y6U9	Lmo1582 protein OS=Listeria monocytogenes serovar 1/2a (strain ATCC BAA-679 / EGD-e) OX=169963 GN=lmo1582 PE=1 SV=1	lmo1582	37.218	8.4	5	2	2	1	0	0	0	3	1	1	0	0	1	2	2	1	0	0	1	2	2	0	0	0	0	18527	15542					1.088	0.912
Q8Y6V0	Acetate kinase 1 OS=Listeria monocytogenes serovar 1/2a (strain ATCC BAA-679 / EGD-e) OX=169963 GN=ackA1 PE=3 SV=1	ackA1	43.849	62.5	121	18	18	23	18	22	18	22	18	16	14	16	14	16	13	16	14	16	14	16	13	3360800	2831600	2607900	2632600	2995300	2867700	1.166	0.982	0.905	0.913	1.039	0.995	1.036	0.72914
Q8Y6V1	Universal stress protein OS=Listeria monocytogenes serovar 1/2a (strain ATCC BAA-679 / EGD-e) OX=169963 GN=lmo1580 PE=3 SV=1	lmo1580	16.867	81.2	112	11	11	19	20	17	18	18	20	11	11	11	9	11	10	11	11	11	9	11	10	9981000	10722000	10248000	7463100	6795200	6929400	1.149	1.234	1.179	0.859	0.782	0.797	1.461	0.00043581
Q8Y6V2	Alanine dehydrogenase OS=Listeria monocytogenes serovar 1/2a (strain ATCC BAA-679 / EGD-e) OX=169963 GN=lmo1579 PE=3 SV=1	lmo1579	39.61	63.5	103	15	15	18	15	19	15	18	18	13	13	14	13	14	13	13	13	14	13	14	13	1341400	1301300	1453400	1215000	1620800	1510700	0.953	0.925	1.033	0.863	1.152	1.074	0.942	0.59892
Q8Y6V3	Lmo1578 protein OS=Listeria monocytogenes serovar 1/2a (strain ATCC BAA-679 / EGD-e) OX=169963 GN=lmo1578 PE=4 SV=1	lmo1578	40.306	51.2	86	16	16	15	13	14	10	19	15	14	14	14	11	16	15	14	14	14	11	16	15	1049500	853080	981130	850890	921230	906620	1.132	0.92	1.058	0.918	0.994	0.978	1.076	0.3451
Q8Y6V4	UPF0173 metal-dependent hydrolase lmo1577 OS=Listeria monocytogenes serovar 1/2a (strain ATCC BAA-679 / EGD-e) OX=169963 GN=lmo1577 PE=3 SV=1	lmo1577	24.648	57.5	70	9	8	12	10	14	13	10	11	8	7	7	8	8	8	7	7	7	7	7	7	4525400	6066200	7357500	5898800	3441800	4206900	0.862	1.156	1.402	1.124	0.656	0.801	1.325	0.24618
Q8Y6V5	Lmo1576 protein OS=Listeria monocytogenes serovar 1/2a (strain ATCC BAA-679 / EGD-e) OX=169963 GN=lmo1576 PE=4 SV=1	lmo1576	48.707	26.3	24	9	9	4	2	3	5	7	3	9	7	9	8	9	8	9	7	9	8	9	8	157770	172200	148950	162620	166490	162220	0.976	1.065	0.921	1.006	1.03	1.003	0.975	0.55926
Q8Y6V6	Lmo1575 protein OS=Listeria monocytogenes serovar 1/2a (strain ATCC BAA-679 / EGD-e) OX=169963 GN=lmo1575 PE=4 SV=1	lmo1575	34.799	22.8	20	5	5	4	3	4	1	3	5	4	4	5	2	3	5	4	4	5	2	3	5	105610	113900	138550	107650	129300	110830	0.898	0.968	1.178	0.915	1.099	0.942	1.03	0.80586
Q8Y6V7	DNA polymerase III subunit alpha OS=Listeria monocytogenes serovar 1/2a (strain ATCC BAA-679 / EGD-e) OX=169963 GN=dnaE PE=4 SV=1	dnaE	125.06	17.6	45	13	13	5	6	5	10	11	8	10	12	9	10	13	12	10	12	9	10	13	12	106670	103380	101260	162930	121150	140060	0.87	0.843	0.826	1.329	0.988	1.143	0.734	0.025365
Q8Y6V8	Acetyl-coenzyme A carboxylase carboxyl transferase subunit beta OS=Listeria monocytogenes serovar 1/2a (strain ATCC BAA-679 / EGD-e) OX=169963 GN=accD PE=3 SV=1	accD	32.018	37.4	53	11	11	8	6	8	9	10	12	11	10	11	10	11	11	11	10	11	10	11	11	446840	478280	490440	379120	476740	437640	0.99	1.059	1.086	0.84	1.056	0.969	1.094	0.26426
Q8Y6V9	Acetyl-coenzyme A carboxylase carboxyl transferase subunit alpha OS=Listeria monocytogenes serovar 1/2a (strain ATCC BAA-679 / EGD-e) OX=169963 GN=accA PE=3 SV=1	accA	35.269	32.4	46	9	8	8	8	7	5	8	10	8	7	8	7	8	8	7	7	7	6	8	7	776170	755970	682570	740500	728930	787840	1.041	1.014	0.916	0.994	0.978	1.057	0.981	0.6797
Q8Y6W0	ATP-dependent 6-phosphofructokinase OS=Listeria monocytogenes serovar 1/2a (strain ATCC BAA-679 / EGD-e) OX=169963 GN=pfkA PE=3 SV=1	pfkA	34.42	49.2	87	14	14	13	17	15	11	18	13	12	13	12	12	14	12	12	13	12	12	14	12	3305100	3429800	3801400	2514500	3279900	2960200	1.028	1.067	1.182	0.782	1.02	0.921	1.203	0.097576
Q8Y6W1	Pyruvate kinase OS=Listeria monocytogenes serovar 1/2a (strain ATCC BAA-679 / EGD-e) OX=169963 GN=pykA PE=3 SV=1	pykA	62.597	58.1	207	25	25	35	33	37	31	35	36	24	24	24	23	24	24	24	24	24	23	24	24	9035100	9402800	10742000	7426800	9609700	8773000	0.986	1.026	1.172	0.81	1.049	0.957	1.131	0.24344
Q8Y6W4	Citrate synthase OS=Listeria monocytogenes serovar 1/2a (strain ATCC BAA-679 / EGD-e) OX=169963 GN=citZ PE=3 SV=1	citZ	42.556	27.3	21	7	7	3	3	5	2	3	5	4	3	6	3	6	5	4	3	6	3	6	5	67595	68903	64997	69807	97419	98063	0.869	0.886	0.835	0.897	1.252	1.26	0.76	0.146583
Q8Y6W5	Isocitrate dehydrogenase [NADP] OS=Listeria monocytogenes serovar 1/2a (strain ATCC BAA-679 / EGD-e) OX=169963 GN=citC PE=4 SV=1	citC	46.147	28.6	53	12	12	10	8	10	6	12	7	12	11	12	12	12	12	12	11	12	12	12	12	895860	840180	746940	602610	723960	719660	1.187	1.113	0.989	0.798	0.959	0.953	1.214	0.073264
Q8Y6W6	DNA polymerase I OS=Listeria monocytogenes serovar 1/2a (strain ATCC BAA-679 / EGD-e) OX=169963 GN=polA PE=3 SV=1	polA	98.447	44.6	147	32	32	25	26	22	20	26	28	32	31	28	27	31	31	32	31	28	27	31	31	1075800	1017600	967130	1342100	1337100	1312700	0.915	0.866	0.823	1.142	1.138	1.117	0.767	0.00104394
Q8Y6W7	Formamidopyrimidine-DNA glycosylase OS=Listeria monocytogenes serovar 1/2a (strain ATCC BAA-679 / EGD-e) OX=169963 GN=mutM PE=3 SV=3	mutM	30.771	31.5	20	6	6	4	2	3	2	6	3	4	3	3	3	6	4	4	3	3	3	6	4	90422	71827	52723	52419	80930	84806	1.253	0.995	0.73	0.726	1.121	1.175	0.985	0.94362
Q8Y6W8	Dephospho-CoA kinase OS=Listeria monocytogenes serovar 1/2a (strain ATCC BAA-679 / EGD-e) OX=169963 GN=coaE PE=3 SV=1	coaE	22.699	16	5	3	3	2	1	1	0	1	0	3	2	3	3	3	2	3	2	3	3	3	2	30015	33359	28269	26900	29760	0	1.012	1.125	0.953	0.907	1.003		1.079	0.3825
Q8Y6W9	Transcriptional repressor NrdR OS=Listeria monocytogenes serovar 1/2a (strain ATCC BAA-679 / EGD-e) OX=169963 GN=nrdR PE=3 SV=1	nrdR	17.937	40.3	23	5	5	4	3	2	3	6	5	4	5	3	3	4	5	4	5	3	3	4	5	128570	133060	134080	132880	173440	149780	0.906	0.937	0.944	0.936	1.222	1.055	0.867	0.155701
Q8Y6X0	Chromosome replication initiation / membrane attachment protein DnaB OS=Listeria monocytogenes serovar 1/2a (strain ATCC BAA-679 / EGD-e) OX=169963 GN=dnaB PE=4 SV=1	dnaB	53.287	9.4	13	4	4	2	3	1	3	3	1	4	3	3	4	4	4	4	3	3	4	4	4	3723300	2737800	4304800	1436600	1530000	1053900	1.511	1.111	1.747	0.583	0.621	0.428	2.677	0.0051045
Q8Y6X1	Primosome component (Helicase loader) DnaI OS=Listeria monocytogenes serovar 1/2a (strain ATCC BAA-679 / EGD-e) OX=169963 GN=dnaI PE=4 SV=1	dnaI	35.969	33.9	27	9	9	4	4	4	4	5	6	6	7	9	6	7	8	6	7	9	6	7	8	89792	99924	76857	95218	97177	100890	0.962	1.071	0.824	1.02	1.041	1.081	0.909	0.2668
Q8Y6X2	Threonine--tRNA ligase OS=Listeria monocytogenes serovar 1/2a (strain ATCC BAA-679 / EGD-e) OX=169963 GN=thrS PE=3 SV=1	thrS	73.24	39.7	97	22	22	15	16	17	15	17	17	20	20	21	17	19	21	20	20	21	17	19	21	954390	1034800	1144200	852500	1117400	1048700	0.931	1.009	1.116	0.831	1.09	1.023	1.038	0.69408
Q8Y6X3	Probable GTP-binding protein EngB OS=Listeria monocytogenes serovar 1/2a (strain ATCC BAA-679 / EGD-e) OX=169963 GN=engB PE=3 SV=1	engB	22.621	19.6	4	4	3	0	1	0	1	1	1	2	1	3	3	3	3	2	1	2	2	2	3	0	0	0	44174	48353	45141				0.963	1.054	0.984
Q8Y6X4	Glutamyl-tRNA reductase OS=Listeria monocytogenes serovar 1/2a (strain ATCC BAA-679 / EGD-e) OX=169963 GN=hemA PE=3 SV=1	hemA	49.249	19.8	19	6	6	4	3	3	1	5	3	5	5	3	4	4	5	5	5	3	4	4	5	53557	70868	38310	32969	53153	52336	1.067	1.412	0.763	0.657	1.059	1.043	1.175	0.55298
Q8Y6X5	Porphobilinogen deaminase OS=Listeria monocytogenes serovar 1/2a (strain ATCC BAA-679 / EGD-e) OX=169963 GN=hemC PE=3 SV=1	hemC	33.937	28.2	21	7	7	4	6	6	0	3	2	7	7	7	4	4	5	7	7	7	4	4	5	185210	197340	177630	108550	131780	108410	1.223	1.303	1.173	0.717	0.87	0.716	1.606	0.0026238
Q8Y6X7	Delta-aminolevulinic acid dehydratase OS=Listeria monocytogenes serovar 1/2a (strain ATCC BAA-679 / EGD-e) OX=169963 GN=hemB PE=3 SV=1	hemB	36.254	51.2	80	14	14	15	13	10	13	14	15	14	11	12	12	14	14	14	11	12	12	14	14	344160	366960	388590	374500	626620	530410	0.785	0.837	0.886	0.854	1.429	1.209	0.718	0.117144
Q8Y6X8	Glutamate-1-semialdehyde 2,1-aminomutase 1 OS=Listeria monocytogenes serovar 1/2a (strain ATCC BAA-679 / EGD-e) OX=169963 GN=hemL1 PE=3 SV=1	hemL1	46.603	43.1	61	13	13	11	10	9	7	14	10	12	12	12	12	13	12	12	12	12	12	13	12	671120	703940	619250	569890	813000	797840	0.964	1.012	0.89	0.819	1.168	1.147	0.914	0.55526
Q8Y6X9	Valine--tRNA ligase OS=Listeria monocytogenes serovar 1/2a (strain ATCC BAA-679 / EGD-e) OX=169963 GN=valS PE=3 SV=1	valS	102.09	49.5	195	35	35	32	31	37	27	35	33	32	34	33	29	32	31	32	34	33	29	32	31	2427800	2460300	2343800	1679300	2448100	2222400	1.073	1.087	1.035	0.742	1.081	0.982	1.139	0.33764
Q8Y6Y0	FolC protein OS=Listeria monocytogenes serovar 1/2a (strain ATCC BAA-679 / EGD-e) OX=169963 GN=folC PE=3 SV=1	folC	47.692	19.8	20	6	6	6	1	3	3	5	2	5	4	4	6	6	6	5	4	4	6	6	6	146060	134590	110310	133730	146580	132950	1.09	1.004	0.823	0.998	1.094	0.992	0.946	0.52866
Q8Y6Y3	Cell shape-determining protein MreB OS=Listeria monocytogenes serovar 1/2a (strain ATCC BAA-679 / EGD-e) OX=169963 GN=mreB PE=3 SV=1	mreB	35.503	53.7	118	16	16	22	19	14	21	21	21	16	14	14	16	16	16	16	14	14	16	16	16	3849700	3548100	3383500	4116900	4226600	3998300	0.999	0.921	0.878	1.068	1.097	1.037	0.874	0.029519
Q8Y6Y4	Cell shape-determining protein MreC OS=Listeria monocytogenes serovar 1/2a (strain ATCC BAA-679 / EGD-e) OX=169963 GN=mreC PE=1 SV=1	mreC	32.094	50.8	70	12	12	12	11	10	12	14	11	12	12	11	12	12	12	12	12	11	12	12	12	1016300	881610	758980	693470	703570	699430	1.283	1.113	0.958	0.875	0.888	0.883	1.268	0.112478
Q8Y6Y6	Probable septum site-determining protein MinC OS=Listeria monocytogenes serovar 1/2a (strain ATCC BAA-679 / EGD-e) OX=169963 GN=minC PE=3 SV=1	minC	25.047	44.9	33	7	7	6	6	8	5	6	2	5	6	5	4	5	4	5	6	5	4	5	4	167220	185390	284850	94452	119160	97149	1.058	1.173	1.802	0.598	0.754	0.615	2.05	0.0176208
Q8Y6Y7	Site-determining protein OS=Listeria monocytogenes serovar 1/2a (strain ATCC BAA-679 / EGD-e) OX=169963 GN=minD PE=3 SV=1	minD	29.066	44.7	61	10	10	9	9	11	9	12	11	9	7	9	9	10	9	9	7	9	9	10	9	1100200	1082100	861250	1303900	1209000	1197100	0.977	0.961	0.765	1.158	1.074	1.064	0.82	0.070937
Q8Y6Y8	Lmo1543 protein OS=Listeria monocytogenes serovar 1/2a (strain ATCC BAA-679 / EGD-e) OX=169963 GN=lmo1543 PE=4 SV=1	lmo1543	51.02	16.1	18	7	7	2	4	3	1	4	4	5	5	5	7	7	6	5	5	5	7	7	6	112030	103570	91609	120190	119380	121630	1.006	0.93	0.822	1.079	1.072	1.092	0.85	0.1073
Q8Y6Y9	50S ribosomal protein L21 OS=Listeria monocytogenes serovar 1/2a (strain ATCC BAA-679 / EGD-e) OX=169963 GN=rplU PE=3 SV=1	rplU	11.214	56.9	46	6	6	8	6	7	6	8	11	5	5	6	6	6	6	5	5	6	6	6	6	5419400	5140600	5184200	6780300	6385000	6397900	0.921	0.874	0.881	1.152	1.085	1.087	0.805	0.00105908
Q8Y6Z0	Lmo1541 protein OS=Listeria monocytogenes serovar 1/2a (strain ATCC BAA-679 / EGD-e) OX=169963 GN=lmo1541 PE=4 SV=1	lmo1541	11.613	18.1	7	2	2	1	2	1	1	1	1	1	2	1	1	1	1	1	2	1	1	1	1	0	209150	0	0	0	0
Q8Y6Z1	Lmo1539 protein OS=Listeria monocytogenes serovar 1/2a (strain ATCC BAA-679 / EGD-e) OX=169963 GN=lmo1539 PE=3 SV=1	lmo1539	28.866	8.1	9	2	2	1	1	2	1	2	2	2	2	2	2	2	2	2	2	2	2	2	2	120910	134800	95674	176150	107290	139960	0.936	1.044	0.741	1.364	0.831	1.084	0.83	0.3715
Q8Y6Z2	Glycerol kinase OS=Listeria monocytogenes serovar 1/2a (strain ATCC BAA-679 / EGD-e) OX=169963 GN=glpK PE=3 SV=1	glpK	55.462	31.4	62	12	12	8	11	11	10	12	10	10	11	11	10	11	10	10	11	11	10	11	10	677610	697380	662390	991840	983100	990720	0.813	0.836	0.794	1.189	1.179	1.188	0.687	1.78265e-05
Q8Y6Z3	GTPase Obg OS=Listeria monocytogenes serovar 1/2a (strain ATCC BAA-679 / EGD-e) OX=169963 GN=obg PE=3 SV=1	obg	47.118	50.1	82	15	15	14	11	12	13	17	15	13	11	13	13	15	14	13	11	13	13	15	14	1066600	787470	834290	1061600	954590	973710	1.127	0.832	0.882	1.122	1.009	1.029	0.899	0.31092
Q8Y6Z4	Prephenate dehydratase OS=Listeria monocytogenes serovar 1/2a (strain ATCC BAA-679 / EGD-e) OX=169963 GN=pheA PE=4 SV=1	pheA	31.085	37.2	29	8	8	7	7	2	3	6	4	8	7	8	6	8	8	8	7	8	6	8	8	151360	146660	108330	98884	126190	108400	1.228	1.189	0.879	0.802	1.023	0.879	1.219	0.20764
Q8Y6Z5	Probable transcriptional regulatory protein lmo1535 OS=Listeria monocytogenes serovar 1/2a (strain ATCC BAA-679 / EGD-e) OX=169963 GN=lmo1535 PE=3 SV=1	lmo1535	26.674	15.4	8	3	3	1	1	0	1	2	3	3	2	2	2	3	3	3	2	2	2	3	3	43837	53424	45301	28904	32580	32852	1.11	1.353	1.147	0.732	0.825	0.832	1.511	0.0051367
Q8Y6Z6	L-lactate dehydrogenase 2 OS=Listeria monocytogenes serovar 1/2a (strain ATCC BAA-679 / EGD-e) OX=169963 GN=ldh2 PE=3 SV=1	ldh2	33.74	37.3	38	9	9	5	7	7	6	6	7	7	9	8	7	8	7	7	9	8	7	8	7	215850	285820	298610	337950	462030	407650	0.645	0.854	0.892	1.01	1.381	1.218	0.663	0.038655
Q8Y6Z7	Holliday junction ATP-dependent DNA helicase RuvA OS=Listeria monocytogenes serovar 1/2a (strain ATCC BAA-679 / EGD-e) OX=169963 GN=ruvA PE=3 SV=1	ruvA	22.082	29.4	21	5	5	4	4	3	4	3	3	5	4	5	3	4	5	5	4	5	3	4	5	208710	183000	200090	149190	136370	128320	1.245	1.092	1.194	0.89	0.814	0.766	1.43	0.0035621
Q8Y6Z8	Holliday junction ATP-dependent DNA helicase RuvB OS=Listeria monocytogenes serovar 1/2a (strain ATCC BAA-679 / EGD-e) OX=169963 GN=ruvB PE=3 SV=1	ruvB	37.15	33.7	43	8	8	6	7	5	7	9	9	8	8	7	7	7	7	8	8	7	7	7	7	297560	270930	260270	298920	319080	312190	1.015	0.924	0.888	1.02	1.088	1.065	0.891	0.05666
Q8Y6Z9	S-adenosylmethionine:tRNA ribosyltransferase-isomerase OS=Listeria monocytogenes serovar 1/2a (strain ATCC BAA-679 / EGD-e) OX=169963 GN=queA PE=3 SV=1	queA	38.259	23.4	49	7	7	8	8	8	7	10	8	7	6	7	6	7	7	7	6	7	6	7	7	273050	310520	301540	279130	332250	308360	0.908	1.032	1.002	0.928	1.105	1.025	0.962	0.58648
Q8Y700	Queuine tRNA-ribosyltransferase OS=Listeria monocytogenes serovar 1/2a (strain ATCC BAA-679 / EGD-e) OX=169963 GN=tgt PE=3 SV=1	tgt	42.921	23	25	5	5	4	4	5	4	3	5	4	4	5	5	4	5	4	4	5	5	4	5	166570	126770	212010	110060	163550	161400	1.063	0.809	1.353	0.702	1.044	1.03	1.162	0.50566
Q8Y701	Lmo1529 protein OS=Listeria monocytogenes serovar 1/2a (strain ATCC BAA-679 / EGD-e) OX=169963 GN=lmo1529 PE=4 SV=1	lmo1529	11.958	54.1	37	4	4	7	5	5	5	6	9	4	4	3	3	3	3	4	4	3	3	3	3	1754700	1688500	1423400	1707800	1929300	1948300	1.007	0.969	0.817	0.98	1.108	1.118	0.871	0.142939
Q8Y702	Lmo1528 protein OS=Listeria monocytogenes serovar 1/2a (strain ATCC BAA-679 / EGD-e) OX=169963 GN=lmo1528 PE=4 SV=1	lmo1528	11.223	49	19	4	4	4	4	3	1	3	4	4	4	4	3	3	4	4	4	4	3	3	4	197830	194840	211980	77589	92040	97715	1.361	1.341	1.459	0.534	0.633	0.672	2.263	0.00036422
Q8Y703	Multifunctional fusion protein OS=Listeria monocytogenes serovar 1/2a (strain ATCC BAA-679 / EGD-e) OX=169963 GN=secD PE=3 SV=1	secD	82.614	26.3	82	18	18	14	11	12	12	15	18	15	11	13	14	17	16	15	11	13	14	17	16	950700	845960	767400	881310	942130	956840	1.067	0.95	0.862	0.989	1.058	1.074	0.922	0.27682
Q8Y705	Lmo1525 protein OS=Listeria monocytogenes serovar 1/2a (strain ATCC BAA-679 / EGD-e) OX=169963 GN=lmo1525 PE=4 SV=1	lmo1525	87.69	29.6	69	18	18	10	8	11	12	15	13	16	15	15	16	16	13	16	15	15	16	16	13	474500	377720	426110	368770	409470	398390	1.16	0.923	1.041	0.901	1.001	0.974	1.086	0.339
Q8Y706	RelA protein OS=Listeria monocytogenes serovar 1/2a (strain ATCC BAA-679 / EGD-e) OX=169963 GN=relA PE=3 SV=1	relA	84.713	18.3	43	12	12	5	6	6	6	9	11	9	10	8	10	12	11	9	10	8	10	12	11	161840	163110	123030	165090	165920	163020	1.031	1.039	0.784	1.052	1.057	1.038	0.907	0.37154
Q8Y707	Lmo1521 protein OS=Listeria monocytogenes serovar 1/2a (strain ATCC BAA-679 / EGD-e) OX=169963 GN=lmo1521 PE=4 SV=1	lmo1521	46.07	40.7	80	12	12	14	14	14	14	11	13	12	11	11	11	10	11	12	11	11	11	10	11	1157500	1255200	1280900	3059100	2819700	2946700	0.555	0.602	0.614	1.466	1.351	1.412	0.419	2.1788e-05
Q8Y708	Histidine--tRNA ligase OS=Listeria monocytogenes serovar 1/2a (strain ATCC BAA-679 / EGD-e) OX=169963 GN=hisS PE=3 SV=1	hisS	48.444	39.5	74	14	14	13	11	9	11	15	15	13	12	13	12	13	12	13	12	13	12	13	12	767620	751710	766730	695120	873630	806890	0.988	0.968	0.987	0.895	1.124	1.039	0.962	0.66318
Q8Y709	Aspartate--tRNA ligase OS=Listeria monocytogenes serovar 1/2a (strain ATCC BAA-679 / EGD-e) OX=169963 GN=aspS PE=3 SV=1	aspS	66.382	53.6	145	26	26	25	23	26	18	27	26	24	22	25	20	22	23	24	22	25	20	22	23	2148600	1950500	2349900	1722800	2082100	2077500	1.045	0.949	1.143	0.838	1.013	1.011	1.096	0.32492
Q8Y710	Ammonium transporter OS=Listeria monocytogenes serovar 1/2a (strain ATCC BAA-679 / EGD-e) OX=169963 GN=lmo1516 PE=3 SV=1	lmo1516	42.982	2.5	6	1	1	1	1	1	1	1	1	1	1	1	1	1	1	1	1	1	1	1	1	0	0	11726	0	0	0
Q8Y711	Lmo1515 protein OS=Listeria monocytogenes serovar 1/2a (strain ATCC BAA-679 / EGD-e) OX=169963 GN=lmo1515 PE=4 SV=1	lmo1515	15.584	62.1	48	7	7	9	7	7	7	8	10	6	5	5	6	7	6	6	5	5	6	7	6	375110	363150	383700	357020	470740	379980	0.966	0.935	0.988	0.919	1.212	0.979	0.929	0.47692
Q8Y712	Lmo1514 protein OS=Listeria monocytogenes serovar 1/2a (strain ATCC BAA-679 / EGD-e) OX=169963 GN=lmo1514 PE=4 SV=1	lmo1514	46.614	37.2	48	12	12	8	6	5	10	11	8	12	11	9	11	11	11	12	11	9	11	11	11	290210	289840	257260	401750	367360	357050	0.887	0.886	0.786	1.228	1.123	1.091	0.743	0.0052173
Q8Y713	Lmo1513 protein OS=Listeria monocytogenes serovar 1/2a (strain ATCC BAA-679 / EGD-e) OX=169963 GN=lmo1513 PE=3 SV=1	lmo1513	41.73	23.3	35	6	6	5	6	9	5	6	4	5	5	6	5	5	5	5	5	6	5	5	5	306110	311240	694620	244740	230470	220460	0.915	0.93	2.076	0.731	0.689	0.659	1.886	0.177084
Q8Y714	tRNA-specific 2-thiouridylase MnmA OS=Listeria monocytogenes serovar 1/2a (strain ATCC BAA-679 / EGD-e) OX=169963 GN=mnmA PE=3 SV=1	mnmA	41.503	58.8	81	18	18	14	13	16	13	13	12	15	16	16	15	17	16	15	16	16	15	17	16	2043900	2146700	2572400	1940700	1897500	1959000	0.976	1.025	1.229	0.927	0.906	0.936	1.166	0.169738
Q8Y715	Lmo1511 protein OS=Listeria monocytogenes serovar 1/2a (strain ATCC BAA-679 / EGD-e) OX=169963 GN=lmo1511 PE=4 SV=1	lmo1511	26.774	42.3	26	6	6	4	5	6	3	5	3	5	5	5	6	6	6	5	5	5	6	6	6	119140	99577	89104	103740	149380	145820	1.011	0.845	0.756	0.881	1.268	1.238	0.771	0.154723
Q8Y716	Lmo1510 protein OS=Listeria monocytogenes serovar 1/2a (strain ATCC BAA-679 / EGD-e) OX=169963 GN=lmo1510 PE=4 SV=1	lmo1510	23.971	34.4	20	4	4	3	3	4	3	4	3	3	3	4	3	4	4	3	3	4	3	4	4	304270	302360	543750	278780	280090	276740	0.919	0.913	1.643	0.842	0.846	0.836	1.377	0.28742
Q8Y717	ATP-dependent RecD-like DNA helicase OS=Listeria monocytogenes serovar 1/2a (strain ATCC BAA-679 / EGD-e) OX=169963 GN=recD2 PE=3 SV=1	recD2	90.094	8	9	4	3	2	0	2	1	3	1	3	3	4	4	3	3	3	3	3	3	3	3	445150	494570	449560	842870	664370	688260	0.745	0.828	0.752	1.411	1.112	1.152	0.633	0.0051186
Q8Y718	Lmo1508 protein OS=Listeria monocytogenes serovar 1/2a (strain ATCC BAA-679 / EGD-e) OX=169963 GN=lmo1508 PE=4 SV=1	lmo1508	54.891	8.8	9	3	3	1	1	1	1	2	3	2	1	2	2	3	3	2	1	2	2	3	3	23949	0	16222	17889	21567	35439	1.041		0.705	0.777	0.937	1.54	0.805	0.56722
Q8Y719	Lmo1507 protein OS=Listeria monocytogenes serovar 1/2a (strain ATCC BAA-679 / EGD-e) OX=169963 GN=lmo1507 PE=4 SV=1	lmo1507	26.778	33.8	22	5	5	4	6	3	3	3	3	5	5	4	5	5	4	5	5	4	5	5	4	51855	54490	63628	69060	67230	69234	0.829	0.871	1.017	1.103	1.074	1.106	0.828	0.09026
Q8Y722	Alanine--tRNA ligase OS=Listeria monocytogenes serovar 1/2a (strain ATCC BAA-679 / EGD-e) OX=169963 GN=alaS PE=3 SV=1	alaS	97.976	52.2	211	37	37	39	33	38	27	38	36	35	34	34	33	34	34	35	34	34	33	34	34	3142500	2994600	2955100	2855000	3516200	3261900	1.007	0.96	0.947	0.915	1.127	1.045	0.944	0.44158
Q8Y723	Putative pre-16S rRNA nuclease OS=Listeria monocytogenes serovar 1/2a (strain ATCC BAA-679 / EGD-e) OX=169963 GN=lmo1502 PE=3 SV=1	lmo1502	15.406	21.7	9	3	3	2	0	2	1	2	2	2	3	2	2	2	2	2	3	2	2	2	2	57191	43288	86454	43191	55108	60219	0.993	0.752	1.502	0.75	0.957	1.046	1.179	0.58284
Q8Y725	Endolytic murein transglycosylase OS=Listeria monocytogenes serovar 1/2a (strain ATCC BAA-679 / EGD-e) OX=169963 GN=mltG PE=1 SV=1	mltG	40.135	57.9	94	18	18	14	12	16	15	19	18	16	16	16	15	18	16	16	16	16	15	18	16	1483400	1281100	1207200	3096600	2131300	2295700	0.774	0.669	0.63	1.616	1.112	1.198	0.528	0.0083039
Q8Y726	Lmo1498 protein OS=Listeria monocytogenes serovar 1/2a (strain ATCC BAA-679 / EGD-e) OX=169963 GN=lmo1498 PE=4 SV=1	lmo1498	24.646	24.9	15	5	5	2	3	2	3	2	3	3	4	3	3	4	4	3	4	3	3	4	4	66717	67532	76684	59759	63991	57331	1.021	1.034	1.174	0.915	0.979	0.877	1.165	0.050423
Q8Y727	Uridine kinase OS=Listeria monocytogenes serovar 1/2a (strain ATCC BAA-679 / EGD-e) OX=169963 GN=udk PE=3 SV=1	udk	24.133	12	8	2	2	2	2	1	1	1	1	2	2	2	2	2	1	2	2	2	2	2	1	23458	28064	30364	17634	24917	0	0.943	1.128	1.22	0.709	1.001		1.283	0.2088
Q8Y728	Lmo1495 protein OS=Listeria monocytogenes serovar 1/2a (strain ATCC BAA-679 / EGD-e) OX=169963 GN=lmo1495 PE=4 SV=1	lmo1495	23.186	24.2	29	5	5	7	6	5	3	4	4	5	5	5	4	4	4	5	5	5	4	4	4	228480	257100	172720	288560	322630	354490	0.844	0.95	0.638	1.066	1.192	1.31	0.682	0.040959
Q8Y729	5'-methylthioadenosine/S-adenosylhomocysteine nucleosidase OS=Listeria monocytogenes serovar 1/2a (strain ATCC BAA-679 / EGD-e) OX=169963 GN=mtnN PE=3 SV=1	mtnN	25.381	88.8	135	16	15	24	27	27	20	18	19	14	13	14	13	13	12	14	13	14	13	13	12	11629000	12655000	20605000	4735400	4346000	3923000	1.205	1.312	2.135	0.491	0.45	0.407	3.451	0.0029047
Q8Y730	Lmo1493 protein OS=Listeria monocytogenes serovar 1/2a (strain ATCC BAA-679 / EGD-e) OX=169963 GN=lmo1493 PE=3 SV=1	lmo1493	68.793	52	182	27	27	33	31	39	22	29	28	24	24	25	24	24	23	24	24	25	24	24	23	2800300	2709700	3606000	1613100	1873700	1866000	1.161	1.124	1.495	0.669	0.777	0.774	1.703	0.0068779
Q8Y731	Lmo1492 protein OS=Listeria monocytogenes serovar 1/2a (strain ATCC BAA-679 / EGD-e) OX=169963 GN=lmo1492 PE=4 SV=1	lmo1492	19.763	25.4	18	4	4	4	3	1	3	4	3	4	4	3	4	4	4	4	4	3	4	4	4	369420	227270	287190	372820	571670	354210	1.016	0.625	0.789	1.025	1.572	0.974	0.68	0.139361
Q8Y732	Lmo1491 protein OS=Listeria monocytogenes serovar 1/2a (strain ATCC BAA-679 / EGD-e) OX=169963 GN=lmo1491 PE=4 SV=1	lmo1491	40.399	43.2	54	13	13	9	7	7	9	12	10	13	12	10	12	13	13	13	12	10	12	13	13	306120	368550	354600	469430	516840	573200	0.71	0.854	0.822	1.088	1.198	1.329	0.66	0.0067558
Q8Y733	Shikimate dehydrogenase (NADP(+)) OS=Listeria monocytogenes serovar 1/2a (strain ATCC BAA-679 / EGD-e) OX=169963 GN=aroE PE=3 SV=1	aroE	29.972	25.6	23	6	6	5	3	4	4	3	4	6	6	6	6	6	6	6	6	6	6	6	6	85650	108950	114560	106610	99640	106130	0.827	1.052	1.106	1.029	0.962	1.025	0.99	0.85748
Q8Y734	Lmo1489 protein OS=Listeria monocytogenes serovar 1/2a (strain ATCC BAA-679 / EGD-e) OX=169963 GN=lmo1489 PE=4 SV=1	lmo1489	10.792	55.2	29	5	5	5	4	2	5	6	7	5	5	4	5	5	5	5	5	4	5	5	5	214270	208860	228570	161780	244060	216050	1.009	0.984	1.077	0.762	1.15	1.018	1.048	0.65414
Q8Y736	Lmo1487 protein OS=Listeria monocytogenes serovar 1/2a (strain ATCC BAA-679 / EGD-e) OX=169963 GN=lmo1487 PE=4 SV=1	lmo1487	21.961	39.8	20	6	6	3	2	6	3	3	3	5	4	6	5	6	4	5	4	6	5	6	4	467690	380640	686800	489490	559310	599350	0.882	0.717	1.295	0.923	1.054	1.13	0.931	0.62034
Q8Y737	Lmo1485 protein OS=Listeria monocytogenes serovar 1/2a (strain ATCC BAA-679 / EGD-e) OX=169963 GN=lmo1485 PE=4 SV=1	lmo1485	27.86	28.4	8	5	5	1	2	3	0	2	0	5	5	5	3	4	2	5	5	5	3	4	2	57530	60392	80103	30662	28533	0	1.118	1.174	1.557	0.596	0.555		2.229	0.0100814
Q8Y738	ComEA protein OS=Listeria monocytogenes serovar 1/2a (strain ATCC BAA-679 / EGD-e) OX=169963 GN=comEA PE=4 SV=1	comEA	21.911	17.5	7	3	3	1	1	0	1	2	2	1	1	1	2	3	3	1	1	1	2	3	3	0	0	0	19223	15540	20265				1.048	0.847	1.105
Q8Y739	ComEB protein OS=Listeria monocytogenes serovar 1/2a (strain ATCC BAA-679 / EGD-e) OX=169963 GN=comEB PE=4 SV=1	comEB	20.785	39.2	15	6	6	2	2	3	1	3	4	4	3	4	4	4	5	4	3	4	4	4	5	52156	56553	53678	38332	60249	58144	0.981	1.063	1.009	0.721	1.133	1.093	1.036	0.72844
Q8Y741	Lmo1481 protein OS=Listeria monocytogenes serovar 1/2a (strain ATCC BAA-679 / EGD-e) OX=169963 GN=lmo1481 PE=4 SV=1	lmo1481	39.996	31.8	36	8	8	6	7	6	5	6	6	7	7	7	7	8	8	7	7	7	7	8	8	111430	103610	98362	105920	141580	121050	0.98	0.912	0.865	0.932	1.246	1.065	0.85	0.161699
Q8Y742	Elongation factor 4 OS=Listeria monocytogenes serovar 1/2a (strain ATCC BAA-679 / EGD-e) OX=169963 GN=lepA PE=3 SV=1	lepA	67.822	33.6	66	15	15	10	10	11	8	13	14	13	12	11	13	13	12	13	12	11	13	13	12	493380	390490	433160	441490	584020	543320	1.026	0.812	0.901	0.918	1.214	1.13	0.84	0.184581
Q8Y745	Heme chaperone HemW OS=Listeria monocytogenes serovar 1/2a (strain ATCC BAA-679 / EGD-e) OX=169963 GN=hemN PE=3 SV=1	hemN	43.836	21.8	13	8	8	2	1	2	1	4	3	6	5	5	4	7	5	6	5	5	4	7	5	57237	59470	46778	59758	66030	63191	0.974	1.012	0.796	1.017	1.124	1.076	0.865	0.133982
Q8Y746	Lmo1466 protein OS=Listeria monocytogenes serovar 1/2a (strain ATCC BAA-679 / EGD-e) OX=169963 GN=lmo1466 PE=1 SV=1	lmo1466	81.111	13.8	18	9	9	3	3	0	2	7	3	9	6	8	7	9	8	9	6	8	7	9	8	131420	131790	97158	105440	138420	132240	1.071	1.074	0.792	0.859	1.128	1.077	0.959	0.74796
Q8Y747	Endoribonuclease YbeY OS=Listeria monocytogenes serovar 1/2a (strain ATCC BAA-679 / EGD-e) OX=169963 GN=ybeY PE=3 SV=1	ybeY	18.485	24.2	9	3	3	1	1	3	2	1	1	1	2	3	2	2	2	1	2	3	2	2	2	0	73920	278850	74502	53636	46677		0.701	2.643	0.706	0.508	0.442	3.029	0.177862
Q8Y748	Lmo1464 protein OS=Listeria monocytogenes serovar 1/2a (strain ATCC BAA-679 / EGD-e) OX=169963 GN=lmo1464 PE=4 SV=1	lmo1464	14.89	10.7	5	1	1	1	0	1	1	1	1	1	1	1	1	1	1	1	1	1	1	1	1	0	0	19065	0	0	0
Q8Y749	Cytidine deaminase OS=Listeria monocytogenes serovar 1/2a (strain ATCC BAA-679 / EGD-e) OX=169963 GN=lmo1463 PE=3 SV=1	lmo1463	14.083	80.9	45	8	8	6	9	8	7	7	8	8	8	8	8	7	7	8	8	8	8	7	7	400750	376340	504300	270390	308690	324480	1.1	1.033	1.385	0.743	0.848	0.891	1.417	0.030119
Q8Y750	GTPase Era OS=Listeria monocytogenes serovar 1/2a (strain ATCC BAA-679 / EGD-e) OX=169963 GN=era PE=3 SV=1	era	34.523	37.5	55	9	9	9	10	9	9	10	8	9	9	8	9	7	8	9	9	8	9	7	8	844070	859920	912280	833360	986100	839440	0.96	0.978	1.038	0.948	1.122	0.955	0.984	0.82872
Q8Y753	Glycine--tRNA ligase alpha subunit OS=Listeria monocytogenes serovar 1/2a (strain ATCC BAA-679 / EGD-e) OX=169963 GN=glyQ PE=3 SV=1	glyQ	34.329	23.6	18	6	6	3	3	4	2	4	2	4	4	6	4	4	5	4	4	6	4	4	5	119690	119200	98041	100390	136120	112830	1.046	1.042	0.857	0.878	1.19	0.986	0.964	0.78206
Q8Y754	Glycine--tRNA ligase beta subunit OS=Listeria monocytogenes serovar 1/2a (strain ATCC BAA-679 / EGD-e) OX=169963 GN=glyS PE=3 SV=1	glyS	78.507	25.6	81	15	15	14	14	12	13	14	14	14	14	14	14	15	14	14	14	14	14	15	14	747380	676870	723940	494670	606440	579090	1.171	1.061	1.135	0.775	0.95	0.908	1.279	0.021857
Q8Y755	DEAD-box ATP-dependent RNA helicase CshB OS=Listeria monocytogenes serovar 1/2a (strain ATCC BAA-679 / EGD-e) OX=169963 GN=cshB PE=2 SV=1	cshB	49.651	34.3	36	11	11	4	5	6	6	9	6	8	8	9	7	10	10	8	8	9	7	10	10	234470	209640	297950	237930	399150	343060	0.817	0.73	1.038	0.829	1.391	1.195	0.757	0.2236
Q8Y756	Probable endonuclease 4 OS=Listeria monocytogenes serovar 1/2a (strain ATCC BAA-679 / EGD-e) OX=169963 GN=nfo PE=3 SV=1	nfo	32.699	17.8	11	4	4	0	2	0	1	4	4	1	2	3	3	4	4	1	2	3	3	4	4	0	71401	44417	43972	86290	83096		1.085	0.675	0.668	1.311	1.262	0.815	0.61006
Q8Y757	Probable manganese-dependent inorganic pyrophosphatase OS=Listeria monocytogenes serovar 1/2a (strain ATCC BAA-679 / EGD-e) OX=169963 GN=ppaC PE=3 SV=1	ppaC	33.761	63.6	108	19	19	16	19	20	16	18	19	18	17	17	18	18	19	18	17	17	18	18	19	2789000	2823500	3963200	1849800	2435000	2202300	1.042	1.055	1.48	0.691	0.91	0.823	1.476	0.052905
Q8Y762	Lmo1440 protein OS=Listeria monocytogenes serovar 1/2a (strain ATCC BAA-679 / EGD-e) OX=169963 GN=lmo1440 PE=4 SV=1	lmo1440	29.68	9.8	12	2	2	2	2	2	2	2	2	2	2	2	2	2	2	2	2	2	2	2	2	332530	287740	222860	366860	300200	326970	1.086	0.94	0.728	1.198	0.98	1.068	0.848	0.2528
Q8Y763	Lmo1438 protein OS=Listeria monocytogenes serovar 1/2a (strain ATCC BAA-679 / EGD-e) OX=169963 GN=lmo1438 PE=4 SV=1	lmo1438	79.915	56	196	33	32	35	28	37	33	27	36	30	30	30	32	30	31	30	30	30	32	30	31	3256700	3554600	3213200	5829000	3942400	4601700	0.801	0.874	0.79	1.434	0.97	1.132	0.697	0.041735
Q8Y764	Aspartate-semialdehyde dehydrogenase OS=Listeria monocytogenes serovar 1/2a (strain ATCC BAA-679 / EGD-e) OX=169963 GN=asd PE=3 SV=1	asd	37.599	40.9	50	10	10	8	9	8	7	11	7	8	8	9	9	10	9	8	8	9	9	10	9	381280	380160	381030	309830	479010	420360	0.973	0.97	0.972	0.79	1.222	1.072	0.945	0.78532
Q8Y765	Aspartokinase OS=Listeria monocytogenes serovar 1/2a (strain ATCC BAA-679 / EGD-e) OX=169963 GN=lmo1436 PE=3 SV=1	lmo1436	43.081	33	53	9	9	9	10	6	8	11	9	9	8	9	8	9	8	9	8	9	8	9	8	353710	364620	296500	374490	415130	391250	0.967	0.996	0.81	1.023	1.134	1.069	0.86	0.095522
Q8Y766	4-hydroxy-tetrahydrodipicolinate synthase OS=Listeria monocytogenes serovar 1/2a (strain ATCC BAA-679 / EGD-e) OX=169963 GN=dapA PE=3 SV=1	dapA	31.408	42.7	51	10	10	9	6	7	9	10	10	8	10	9	10	9	9	8	10	9	10	9	9	542390	598770	567270	519420	618250	571870	0.952	1.051	0.996	0.912	1.085	1.004	0.999	0.98664
Q8Y767	Ribonuclease J OS=Listeria monocytogenes serovar 1/2a (strain ATCC BAA-679 / EGD-e) OX=169963 GN=rnj PE=3 SV=1	rnj	61.909	57.3	114	23	22	21	19	20	14	20	20	22	21	22	19	23	23	21	20	21	18	22	22	913400	869910	996470	886090	1086500	979010	0.956	0.911	1.043	0.928	1.137	1.025	0.942	0.45728
Q8Y768	Lmo1433 protein OS=Listeria monocytogenes serovar 1/2a (strain ATCC BAA-679 / EGD-e) OX=169963 GN=lmo1433 PE=4 SV=1	lmo1433	48.287	17	10	5	5	1	1	0	1	3	4	2	2	2	1	5	4	2	2	2	1	5	4	22326	21203	18236	0	31169	41198	0.832	0.79	0.68		1.162	1.536	0.569	0.023262
Q8Y769	Lmo1432 protein OS=Listeria monocytogenes serovar 1/2a (strain ATCC BAA-679 / EGD-e) OX=169963 GN=lmo1432 PE=4 SV=1	lmo1432	23.624	23.6	13	3	3	2	2	1	2	3	3	2	2	2	3	3	3	2	2	2	3	3	3	76949	77511	61164	118830	130050	127820	0.779	0.785	0.62	1.204	1.317	1.295	0.572	0.0023759
Q8Y770	Lmo1431 protein OS=Listeria monocytogenes serovar 1/2a (strain ATCC BAA-679 / EGD-e) OX=169963 GN=lmo1431 PE=4 SV=1	lmo1431	60.298	44.3	94	20	20	15	15	15	13	19	17	19	18	19	17	19	19	19	18	19	17	19	19	1575400	1730000	1523900	1438300	1634500	1522900	1.003	1.101	0.97	0.916	1.041	0.969	1.051	0.40504
Q8Y773	Divalent metal cation transporter MntH OS=Listeria monocytogenes serovar 1/2a (strain ATCC BAA-679 / EGD-e) OX=169963 GN=mntH PE=3 SV=1	mntH	48.622	4	5	1	1	1	1	1	0	1	1	1	1	1	1	1	1	1	1	1	1	1	1	0	0	26243	0	0	0
Q8Y774	Lmo1423 protein OS=Listeria monocytogenes serovar 1/2a (strain ATCC BAA-679 / EGD-e) OX=169963 GN=lmo1423 PE=4 SV=1	lmo1423	32.229	34.8	25	7	7	4	4	5	3	7	2	7	7	6	7	7	7	7	7	6	7	7	7	241400	300040	301250	271990	376250	302040	0.808	1.004	1.008	0.91	1.259	1.011	0.887	0.38946
Q8Y775	Lmo1422 protein OS=Listeria monocytogenes serovar 1/2a (strain ATCC BAA-679 / EGD-e) OX=169963 GN=lmo1422 PE=1 SV=1	lmo1422	55.696	27.8	49	12	12	9	7	5	9	8	11	10	11	10	10	11	10	10	11	10	10	11	10	747800	673240	554800	834290	630250	672330	1.091	0.982	0.809	1.217	0.919	0.981	0.925	0.55438
Q8Y776	UDP-N-acetylenolpyruvoylglucosamine reductase OS=Listeria monocytogenes serovar 1/2a (strain ATCC BAA-679 / EGD-e) OX=169963 GN=murB PE=1 SV=1	murB	32.206	29.5	25	6	6	5	3	4	3	7	3	5	4	4	5	6	5	5	4	4	5	6	5	114930	116940	113110	90354	165070	134180	0.939	0.955	0.924	0.738	1.348	1.096	0.886	0.65664
Q8Y779	Lmo1417 protein OS=Listeria monocytogenes serovar 1/2a (strain ATCC BAA-679 / EGD-e) OX=169963 GN=lmo1417 PE=4 SV=1	lmo1417	46.476	1.9	1	1	1	0	0	0	0	0	1	1	1	1	1	1	1	1	1	1	1	1	1	0	0	16702	0	0	0
Q8Y781	Lmo1415 protein OS=Listeria monocytogenes serovar 1/2a (strain ATCC BAA-679 / EGD-e) OX=169963 GN=lmo1415 PE=4 SV=1	lmo1415	43.244	21.1	37	6	6	7	4	6	5	8	7	6	6	5	5	6	6	6	6	5	5	6	6	639150	625660	695560	330810	492200	478550	1.176	1.151	1.279	0.608	0.905	0.88	1.507	0.032477
Q8Y782	Lmo1414 protein OS=Listeria monocytogenes serovar 1/2a (strain ATCC BAA-679 / EGD-e) OX=169963 GN=lmo1414 PE=3 SV=1	lmo1414	41.076	60.9	81	14	14	13	11	12	14	16	15	11	11	11	12	14	12	11	11	11	12	14	12	968190	902710	788080	865040	1249300	1167600	0.978	0.912	0.796	0.874	1.262	1.179	0.81	0.190181
Q8Y786	Pyruvate formate-lyase OS=Listeria monocytogenes serovar 1/2a (strain ATCC BAA-679 / EGD-e) OX=169963 GN=pflB PE=4 SV=1	pflB	83.824	61.4	281	42	42	45	50	48	39	51	48	40	41	41	38	40	39	40	41	41	38	40	39	9555000	8884300	8427300	5178000	8268500	7427000	1.201	1.117	1.059	0.651	1.039	0.933	1.287	0.137536
Q8Y787	Glycerol uptake operon antiterminator regulatory protein OS=Listeria monocytogenes serovar 1/2a (strain ATCC BAA-679 / EGD-e) OX=169963 GN=lmo1405 PE=4 SV=1	lmo1405	19.899	16.5	10	2	2	1	1	2	1	2	3	2	2	2	2	2	2	2	2	2	2	2	2	55227	49012	56008	33104	60603	56824	1.066	0.946	1.081	0.639	1.17	1.097	1.064	0.65438
Q8Y788	DNA mismatch repair protein MutL OS=Listeria monocytogenes serovar 1/2a (strain ATCC BAA-679 / EGD-e) OX=169963 GN=mutL PE=3 SV=1	mutL	67.794	39.1	81	18	18	12	12	12	11	20	14	16	16	15	15	18	17	16	16	15	15	18	17	371270	357440	303840	372130	426710	389630	1.003	0.966	0.821	1.005	1.153	1.053	0.869	0.124338
Q8Y789	DNA mismatch repair protein MutS OS=Listeria monocytogenes serovar 1/2a (strain ATCC BAA-679 / EGD-e) OX=169963 GN=mutS PE=3 SV=1	mutS	98.203	36.3	113	26	26	20	14	14	19	23	23	22	21	19	22	22	22	22	21	19	22	22	22	515710	522290	490910	574410	648150	647170	0.91	0.922	0.867	1.014	1.144	1.143	0.818	0.0106159
Q8Y790	Lmo1402 protein OS=Listeria monocytogenes serovar 1/2a (strain ATCC BAA-679 / EGD-e) OX=169963 GN=lmo1402 PE=3 SV=1	lmo1402	13.796	54.2	33	5	5	6	5	7	4	6	5	5	5	5	5	5	5	5	5	5	5	5	5	375030	358520	396890	191990	206920	178160	1.318	1.26	1.395	0.675	0.727	0.626	1.959	0.00020458
Q8Y791	Lmo1401 protein OS=Listeria monocytogenes serovar 1/2a (strain ATCC BAA-679 / EGD-e) OX=169963 GN=lmo1401 PE=4 SV=1	lmo1401	29.899	62.2	66	14	14	10	12	11	12	11	10	11	13	11	12	12	10	11	13	11	12	12	10	809140	805450	843640	672370	968500	886220	0.974	0.969	1.015	0.809	1.166	1.067	0.972	0.89568
Q8Y793	Putative competence-damage inducible protein OS=Listeria monocytogenes serovar 1/2a (strain ATCC BAA-679 / EGD-e) OX=169963 GN=cinA PE=3 SV=1	cinA	45.675	18.1	13	7	7	0	2	2	1	5	3	4	4	6	5	7	5	4	4	6	5	7	5	38708	65421	48002	48793	73765	66575	0.681	1.15	0.844	0.858	1.297	1.171	0.804	0.31342
Q8Y794	Lmo1396 protein OS=Listeria monocytogenes serovar 1/2a (strain ATCC BAA-679 / EGD-e) OX=169963 GN=lmo1396 PE=3 SV=1	lmo1396	21.463	14.1	13	3	3	2	2	2	2	2	3	2	2	2	2	2	3	2	2	2	2	2	3	147190	152000	149500	173400	223770	182040	0.859	0.887	0.873	1.012	1.306	1.063	0.775	0.08684
Q8Y795	Lmo1395 protein OS=Listeria monocytogenes serovar 1/2a (strain ATCC BAA-679 / EGD-e) OX=169963 GN=lmo1395 PE=4 SV=1	lmo1395	34.189	30.7	50	8	8	8	9	7	9	8	9	8	8	8	8	8	8	8	8	8	8	8	8	1913200	2067200	1463300	1709600	1640900	1615000	1.103	1.192	0.843	0.985	0.946	0.931	1.096	0.52262
Q8Y797	Lmo1393 protein OS=Listeria monocytogenes serovar 1/2a (strain ATCC BAA-679 / EGD-e) OX=169963 GN=lmo1393 PE=4 SV=1	lmo1393	48.714	42.1	74	16	16	14	10	16	8	12	14	16	13	15	14	16	15	16	13	15	14	16	15	882860	941410	1193800	591540	820580	781850	1.016	1.084	1.374	0.681	0.945	0.9	1.375	0.080004
Q8Y798	Lmo1392 protein OS=Listeria monocytogenes serovar 1/2a (strain ATCC BAA-679 / EGD-e) OX=169963 GN=lmo1392 PE=4 SV=1	lmo1392	49.03	31.2	45	12	12	7	6	11	7	7	7	12	12	12	9	11	11	12	12	12	9	11	11	596660	635770	787800	414880	520680	504620	1.035	1.102	1.366	0.719	0.903	0.875	1.403	0.037945
Q8Y799	Lmo1391 protein OS=Listeria monocytogenes serovar 1/2a (strain ATCC BAA-679 / EGD-e) OX=169963 GN=lmo1391 PE=3 SV=1	lmo1391	33.812	4.7	7	1	1	2	1	1	0	2	1	1	1	1	1	1	1	1	1	1	1	1	1	30801	27410	24201	37646	37351	26603	1.004	0.894	0.789	1.228	1.218	0.867	0.811	0.20724
Q8Y7A1	Lmo1389 protein OS=Listeria monocytogenes serovar 1/2a (strain ATCC BAA-679 / EGD-e) OX=169963 GN=lmo1389 PE=4 SV=1	lmo1389	56.699	45.4	93	19	19	17	15	14	16	18	13	17	14	15	16	15	16	17	14	15	16	15	16	955130	753800	762340	746440	818930	788910	1.188	0.937	0.948	0.928	1.018	0.981	1.05	0.62464
Q8Y7A2	Lmo1387 protein OS=Listeria monocytogenes serovar 1/2a (strain ATCC BAA-679 / EGD-e) OX=169963 GN=lmo1387 PE=4 SV=1	lmo1387	30.532	39.1	23	8	8	5	4	2	1	6	5	5	7	7	5	7	8	5	7	7	5	7	8	101120	74806	64685	91684	112180	104430	1.105	0.818	0.707	1.002	1.226	1.142	0.78	0.143144
Q8Y7A3	DNA translocase FtsK OS=Listeria monocytogenes serovar 1/2a (strain ATCC BAA-679 / EGD-e) OX=169963 GN=ftsK PE=3 SV=1	ftsK	83.55	22.3	46	16	16	8	8	7	7	6	10	13	13	13	13	14	13	13	13	13	13	14	13	320660	259500	284810	390790	337390	343100	0.994	0.804	0.883	1.211	1.045	1.063	0.808	0.049237
Q8Y7A4	UPF0176 protein lmo1384 OS=Listeria monocytogenes serovar 1/2a (strain ATCC BAA-679 / EGD-e) OX=169963 GN=lmo1384 PE=3 SV=1	lmo1384	36.372	68.3	96	22	22	19	14	13	15	21	14	20	20	18	19	21	21	20	20	18	19	21	21	2752900	1441700	1352400	1650700	1731100	1620200	1.566	0.82	0.769	0.939	0.985	0.922	1.109	0.85006
Q8Y7A5	Isopentenyl-diphosphate delta-isomerase OS=Listeria monocytogenes serovar 1/2a (strain ATCC BAA-679 / EGD-e) OX=169963 GN=fni PE=3 SV=1	fni	39.489	29.1	18	8	8	6	2	2	1	4	3	8	6	7	4	8	6	8	6	7	4	8	6	1919800	2253300	809020	948170	1786400	2044300	1.18	1.385	0.497	0.583	1.098	1.257	1.042	0.99408
Q8Y7A6	Lmo1382 protein OS=Listeria monocytogenes serovar 1/2a (strain ATCC BAA-679 / EGD-e) OX=169963 GN=lmo1382 PE=4 SV=1	lmo1382	13.875	18.3	36	2	2	4	7	3	8	6	8	2	2	2	2	2	2	2	2	2	2	2	2	5869800	5415000	3893500	6066900	5484800	6109200	1.072	0.989	0.711	1.108	1.002	1.116	0.859	0.27266
Q8Y7A7	Acylphosphatase OS=Listeria monocytogenes serovar 1/2a (strain ATCC BAA-679 / EGD-e) OX=169963 GN=acyP PE=3 SV=1	acyP	10.466	50.5	21	4	4	3	3	3	4	4	4	4	4	3	3	4	4	4	4	3	3	4	4	127660	154180	145120	150640	171420	147660	0.854	1.032	0.971	1.008	1.147	0.988	0.909	0.2566
Q8Y7A9	Membrane protein insertase YidC 1 OS=Listeria monocytogenes serovar 1/2a (strain ATCC BAA-679 / EGD-e) OX=169963 GN=yidC1 PE=3 SV=1	yidC1	30.927	14.9	30	6	6	3	7	4	4	6	6	5	6	5	6	6	6	5	6	5	6	6	6	162730	151820	141710	167560	184030	188420	0.98	0.914	0.853	1.009	1.108	1.135	0.845	0.034736
Q8Y7B0	6-phosphogluconate dehydrogenase, decarboxylating OS=Listeria monocytogenes serovar 1/2a (strain ATCC BAA-679 / EGD-e) OX=169963 GN=lmo1376 PE=3 SV=1	lmo1376	52.415	61.2	150	25	24	23	24	25	26	28	24	24	23	24	23	24	23	23	22	24	23	23	23	5539100	5661300	4945000	4077900	5345800	5040400	1.086	1.11	0.969	0.799	1.048	0.988	1.116	0.2818
Q8Y7B1	Lmo1375 protein OS=Listeria monocytogenes serovar 1/2a (strain ATCC BAA-679 / EGD-e) OX=169963 GN=lmo1375 PE=3 SV=1	lmo1375	40.777	14	10	5	5	2	0	2	1	3	2	4	3	3	4	5	5	4	3	3	4	5	5	38423	41539	46015	26185	48245	41575	0.953	1.03	1.141	0.649	1.196	1.031	1.086	0.58958
Q8Y7B2	Dihydrolipoamide acetyltransferase component of pyruvate dehydrogenase complex OS=Listeria monocytogenes serovar 1/2a (strain ATCC BAA-679 / EGD-e) OX=169963 GN=lmo1374 PE=3 SV=1	lmo1374	45.11	31.5	47	11	11	7	6	8	7	10	9	10	11	11	9	11	11	10	11	11	9	11	11	991780	890760	895720	1452500	1179900	1280600	0.889	0.799	0.803	1.302	1.058	1.148	0.71	0.0081612
Q8Y7B3	Lmo1373 protein OS=Listeria monocytogenes serovar 1/2a (strain ATCC BAA-679 / EGD-e) OX=169963 GN=lmo1373 PE=4 SV=1	lmo1373	35.737	67.9	114	20	20	13	19	22	18	18	24	18	17	19	17	17	18	18	17	19	17	17	18	2439300	2485000	3450500	2049200	2116800	1989400	1.007	1.026	1.425	0.846	0.874	0.821	1.361	0.060919
Q8Y7B4	Lmo1372 protein OS=Listeria monocytogenes serovar 1/2a (strain ATCC BAA-679 / EGD-e) OX=169963 GN=lmo1372 PE=4 SV=1	lmo1372	36.349	43.5	63	10	10	11	9	9	11	10	13	9	10	9	10	10	10	9	10	9	10	10	10	920080	1015900	1487000	814630	1015500	974790	0.886	0.979	1.433	0.785	0.978	0.939	1.221	0.32326
Q8Y7B5	Dihydrolipoyl dehydrogenase OS=Listeria monocytogenes serovar 1/2a (strain ATCC BAA-679 / EGD-e) OX=169963 GN=lmo1371 PE=3 SV=1	lmo1371	50.973	31.4	53	14	14	8	8	9	10	10	8	12	11	13	11	14	12	12	11	13	11	14	12	347590	364440	358320	356570	515770	462220	0.867	0.909	0.894	0.89	1.287	1.153	0.802	0.197757
Q8Y7B6	Probable butyrate kinase OS=Listeria monocytogenes serovar 1/2a (strain ATCC BAA-679 / EGD-e) OX=169963 GN=buk PE=3 SV=1	buk	38.969	42.5	34	12	12	9	5	5	3	7	5	11	10	9	8	10	11	11	10	9	8	10	11	201790	221030	172350	126880	148090	130740	1.21	1.325	1.033	0.761	0.888	0.784	1.467	0.0118794
Q8Y7B7	Lmo1369 protein OS=Listeria monocytogenes serovar 1/2a (strain ATCC BAA-679 / EGD-e) OX=169963 GN=lmo1369 PE=1 SV=1	lmo1369	30.774	7.3	8	2	2	2	2	1	1	1	1	2	2	1	1	1	1	2	2	1	1	1	1	44224	48368	0	0	0	0	0.955	1.045
Q8Y7B8	DNA repair protein RecN OS=Listeria monocytogenes serovar 1/2a (strain ATCC BAA-679 / EGD-e) OX=169963 GN=recN PE=3 SV=1	recN	63.523	9.4	13	5	5	3	1	1	0	3	5	4	2	4	3	4	5	4	2	4	3	4	5	132370	126370	91279	87399	105240	106970	1.223	1.167	0.843	0.807	0.972	0.988	1.168	0.33472
Q8Y7B9	Arginine repressor OS=Listeria monocytogenes serovar 1/2a (strain ATCC BAA-679 / EGD-e) OX=169963 GN=argR PE=3 SV=1	argR	16.778	25.5	20	3	3	3	3	3	3	5	3	3	3	3	3	3	3	3	3	3	3	3	3	108870	117550	102030	102700	125850	118440	0.967	1.044	0.906	0.912	1.118	1.052	0.946	0.50692
Q8Y7C0	Lmo1366 protein OS=Listeria monocytogenes serovar 1/2a (strain ATCC BAA-679 / EGD-e) OX=169963 GN=lmo1366 PE=4 SV=1	lmo1366	30.52	19.3	13	4	4	3	2	1	1	3	3	4	2	3	2	4	3	4	2	3	2	4	3	44030	45052	37616	38203	71849	60507	0.889	0.909	0.759	0.771	1.45	1.221	0.743	0.2471
Q8Y7C1	1-deoxy-D-xylulose-5-phosphate synthase OS=Listeria monocytogenes serovar 1/2a (strain ATCC BAA-679 / EGD-e) OX=169963 GN=dxs PE=3 SV=1	dxs	66.782	11.2	12	6	6	2	2	0	2	3	3	4	4	4	5	6	5	4	4	4	5	6	5	45203	55369	37517	40846	49505	56891	0.951	1.164	0.789	0.859	1.041	1.196	0.938	0.6713
Q8Y7C2	Lmo1363 protein OS=Listeria monocytogenes serovar 1/2a (strain ATCC BAA-679 / EGD-e) OX=169963 GN=lmo1363 PE=3 SV=1	lmo1363	32.308	7.5	7	2	2	1	1	2	0	2	1	2	2	2	1	2	2	2	2	2	1	2	2	14621	13795	17753	0	15742	13411	0.971	0.916	1.178		1.045	0.89	1.056	0.68276
Q8Y7C4	Exodeoxyribonuclease 7 large subunit OS=Listeria monocytogenes serovar 1/2a (strain ATCC BAA-679 / EGD-e) OX=169963 GN=xseA PE=3 SV=1	xseA	51.18	18	16	6	6	1	3	2	1	3	6	5	3	4	2	6	6	5	3	4	2	6	6	89618	82819	90331	84099	103140	100960	0.976	0.902	0.984	0.916	1.123	1.099	0.912	0.27552
Q8Y7C5	Bifunctional protein FolD OS=Listeria monocytogenes serovar 1/2a (strain ATCC BAA-679 / EGD-e) OX=169963 GN=folD PE=3 SV=1	folD	30.906	41.5	43	8	8	6	5	7	8	9	8	6	6	6	6	8	8	6	6	6	6	8	8	244540	256280	226540	176420	301520	258370	1.002	1.051	0.929	0.723	1.236	1.059	0.988	0.94918
Q8Y7C6	Transcription antitermination protein NusB OS=Listeria monocytogenes serovar 1/2a (strain ATCC BAA-679 / EGD-e) OX=169963 GN=nusB PE=3 SV=1	nusB	14.835	65.6	39	8	8	6	8	8	3	6	8	6	7	6	3	6	6	6	7	6	3	6	6	716140	748320	784180	402200	472040	482870	1.192	1.245	1.305	0.669	0.785	0.803	1.658	0.00129651
Q8Y7C7	Biotin carboxylase OS=Listeria monocytogenes serovar 1/2a (strain ATCC BAA-679 / EGD-e) OX=169963 GN=lmo1357 PE=4 SV=1	lmo1357	49.929	50.9	101	21	21	13	17	16	14	21	20	21	20	20	19	20	19	21	20	20	19	20	19	1837100	1732600	1608000	1631700	1933100	1787400	1.047	0.987	0.916	0.93	1.101	1.018	0.968	0.63294
Q8Y7C8	Biotin carboxyl carrier protein of acetyl-CoA carboxylase OS=Listeria monocytogenes serovar 1/2a (strain ATCC BAA-679 / EGD-e) OX=169963 GN=lmo1356 PE=4 SV=1	lmo1356	16.577	5.2	6	1	1	0	1	2	1	1	1	1	1	1	1	1	1	1	1	1	1	1	1	0	0	31908	0	0	0
Q8Y7C9	Lmo1354 protein OS=Listeria monocytogenes serovar 1/2a (strain ATCC BAA-679 / EGD-e) OX=169963 GN=lmo1354 PE=3 SV=1	lmo1354	39.016	53.5	127	16	16	25	21	30	18	16	17	15	13	14	12	11	11	15	13	14	12	11	11	3651200	3798700	8533500	2412200	1618100	1794000	1.005	1.045	2.348	0.664	0.445	0.494	2.744	0.035319
Q8Y7D0	Lmo1353 protein OS=Listeria monocytogenes serovar 1/2a (strain ATCC BAA-679 / EGD-e) OX=169963 GN=lmo1353 PE=4 SV=1	lmo1353	36.316	17.1	14	4	4	3	1	0	1	5	4	4	2	3	1	4	4	4	2	3	1	4	4	96693	43895	54076	0	259410	122830	0.838	0.38	0.469		2.248	1.065	0.339	0.081041
Q8Y7D2	Lmo1351 protein OS=Listeria monocytogenes serovar 1/2a (strain ATCC BAA-679 / EGD-e) OX=169963 GN=lmo1351 PE=4 SV=1	lmo1351	14.861	35.7	29	6	6	5	5	5	5	3	6	6	5	4	5	6	5	6	5	4	5	6	5	628950	554340	481560	425240	390550	404080	1.308	1.153	1.002	0.884	0.812	0.84	1.366	0.0192844
Q8Y7D3	Probable glycine dehydrogenase (decarboxylating) subunit 2 OS=Listeria monocytogenes serovar 1/2a (strain ATCC BAA-679 / EGD-e) OX=169963 GN=gcvPB PE=3 SV=1	gcvPB	54.197	45.9	53	14	14	11	9	8	3	14	8	12	12	11	8	14	13	12	12	11	8	14	13	237180	191240	186870	278210	349500	330620	0.904	0.729	0.713	1.061	1.333	1.261	0.642	0.0121623
Q8Y7D4	Probable glycine dehydrogenase (decarboxylating) subunit 1 OS=Listeria monocytogenes serovar 1/2a (strain ATCC BAA-679 / EGD-e) OX=169963 GN=gcvPA PE=3 SV=1	gcvPA	49.478	18.3	19	5	5	3	3	2	2	4	5	4	3	2	3	5	5	4	3	2	3	5	5	67816	72086	86813	121490	147220	125450	0.655	0.697	0.839	1.174	1.423	1.212	0.575	0.0043204
Q8Y7D5	Aminomethyltransferase OS=Listeria monocytogenes serovar 1/2a (strain ATCC BAA-679 / EGD-e) OX=169963 GN=gcvT PE=3 SV=1	gcvT	39.535	30.4	16	6	6	3	1	1	1	5	5	4	1	4	2	5	6	4	1	4	2	5	6	45834	0	36882	32815	88738	47356	0.911		0.733	0.652	1.763	0.941	0.735	0.59398
Q8Y7E3	Lmo1340 protein OS=Listeria monocytogenes serovar 1/2a (strain ATCC BAA-679 / EGD-e) OX=169963 GN=lmo1340 PE=1 SV=1	lmo1340	41.77	26.7	15	7	7	0	1	0	5	5	4	6	4	2	7	7	6	6	4	2	7	7	6	21736	28025	20919	137800	156110	193640	0.234	0.301	0.225	1.481	1.678	2.081	0.145	0.000139294
Q8Y7E4	Lmo1339 protein OS=Listeria monocytogenes serovar 1/2a (strain ATCC BAA-679 / EGD-e) OX=169963 GN=lmo1339 PE=4 SV=1	lmo1339	33.712	70.2	87	16	15	17	17	19	10	13	11	15	13	15	12	14	13	14	13	15	12	14	12	3345100	3141400	4533600	1441000	1738400	1700600	1.262	1.185	1.711	0.544	0.656	0.642	2.257	0.0032632
Q8Y7E6	Lmo1337 protein OS=Listeria monocytogenes serovar 1/2a (strain ATCC BAA-679 / EGD-e) OX=169963 GN=lmo1337 PE=4 SV=1	lmo1337	58.058	16.6	12	7	7	4	0	0	1	4	3	5	3	2	3	5	6	5	3	2	3	5	6	39398	44432	44595	51295	46339	43440	0.877	0.989	0.993	1.142	1.032	0.967	0.91	0.2141
Q8Y7E7	5-formyltetrahydrofolate cyclo-ligase OS=Listeria monocytogenes serovar 1/2a (strain ATCC BAA-679 / EGD-e) OX=169963 GN=lmo1336 PE=3 SV=1	lmo1336	20.72	28.5	17	4	4	3	3	3	2	3	3	3	4	4	3	4	4	3	4	4	3	4	4	92401	65195	77753	48355	60427	61742	1.366	0.964	1.149	0.715	0.893	0.913	1.38	0.067016
Q8Y7E8	Lmo1334 protein OS=Listeria monocytogenes serovar 1/2a (strain ATCC BAA-679 / EGD-e) OX=169963 GN=lmo1334 PE=4 SV=1	lmo1334	13.507	33.9	18	3	3	3	3	3	3	3	3	2	3	3	2	3	3	2	3	3	2	3	3	239340	153530	173710	116620	267820	225190	1.221	0.783	0.886	0.595	1.366	1.149	0.929	0.91484
Q8Y7E9	Lmo1333 protein OS=Listeria monocytogenes serovar 1/2a (strain ATCC BAA-679 / EGD-e) OX=169963 GN=lmo1333 PE=4 SV=1	lmo1333	17.895	30.8	34	5	5	5	5	5	7	7	5	5	5	4	5	5	5	5	5	4	5	5	5	1090300	1083500	951960	1131800	1141600	1136100	1.001	0.995	0.874	1.039	1.048	1.043	0.917	0.183538
Q8Y7F1	Polyribonucleotide nucleotidyltransferase OS=Listeria monocytogenes serovar 1/2a (strain ATCC BAA-679 / EGD-e) OX=169963 GN=pnp PE=3 SV=1	pnp	79.601	59.9	218	39	39	39	36	39	29	38	37	37	36	37	35	36	36	37	36	37	35	36	36	2857300	2959900	3176300	2405900	3324800	3028100	0.966	1	1.074	0.813	1.124	1.023	1.027	0.74858
Q8Y7F2	Riboflavin biosynthesis protein OS=Listeria monocytogenes serovar 1/2a (strain ATCC BAA-679 / EGD-e) OX=169963 GN=ribC PE=3 SV=1	ribC	35.525	51.9	51	12	12	6	6	10	8	9	12	10	9	10	11	11	10	10	9	10	11	11	10	392660	451340	447470	506070	517520	473010	0.845	0.971	0.963	1.089	1.114	1.018	0.863	0.047138
Q8Y7F3	tRNA pseudouridine synthase B OS=Listeria monocytogenes serovar 1/2a (strain ATCC BAA-679 / EGD-e) OX=169963 GN=truB PE=3 SV=1	truB	33.769	21.1	15	4	4	2	3	3	2	3	2	2	3	3	2	3	4	2	3	3	2	3	4	38295	37486	49785	26284	57219	45476	0.903	0.884	1.174	0.62	1.349	1.072	0.974	0.95544
Q8Y7F4	Ribosome-binding factor A OS=Listeria monocytogenes serovar 1/2a (strain ATCC BAA-679 / EGD-e) OX=169963 GN=rbfA PE=3 SV=1	rbfA	12.968	58.8	31	8	8	5	5	7	4	5	5	6	6	8	6	8	6	6	6	8	6	8	6	324040	289640	284840	198150	281560	260140	1.187	1.061	1.043	0.726	1.031	0.953	1.214	0.148043
Q8Y7F6	Translation initiation factor IF-2 OS=Listeria monocytogenes serovar 1/2a (strain ATCC BAA-679 / EGD-e) OX=169963 GN=infB PE=3 SV=1	infB	84.575	40.9	162	27	27	28	29	23	26	28	28	26	24	25	24	26	26	26	24	25	24	26	26	2327200	2296500	2295400	2487500	2902700	2655400	0.933	0.921	0.92	0.997	1.164	1.065	0.86	0.080717
Q8Y7F7	Lmo1324 protein OS=Listeria monocytogenes serovar 1/2a (strain ATCC BAA-679 / EGD-e) OX=169963 GN=lmo1324 PE=4 SV=1	lmo1324	10.776	32.3	13	3	3	3	2	3	1	2	2	3	3	3	2	2	2	3	3	3	2	2	2	63436	61746	55842	43918	60979	52049	1.126	1.096	0.991	0.78	1.083	0.924	1.153	0.21766
Q8Y7F8	Lmo1323 protein OS=Listeria monocytogenes serovar 1/2a (strain ATCC BAA-679 / EGD-e) OX=169963 GN=lmo1323 PE=4 SV=1	lmo1323	10.611	25.5	6	2	2	1	1	2	0	2	0	1	1	2	1	2	1	1	1	2	1	2	1	0	0	45979	0	33463	0			1.158		0.842		1.375
Q8Y7F9	Transcription termination/antitermination protein NusA OS=Listeria monocytogenes serovar 1/2a (strain ATCC BAA-679 / EGD-e) OX=169963 GN=nusA PE=3 SV=1	nusA	41.684	44.1	88	15	15	12	14	16	13	17	16	12	13	13	13	13	13	12	13	13	13	13	13	1546500	1610300	1483200	1116800	1500300	1211400	1.096	1.141	1.051	0.791	1.063	0.858	1.212	0.093659
Q8Y7G0	Ribosome maturation factor RimP OS=Listeria monocytogenes serovar 1/2a (strain ATCC BAA-679 / EGD-e) OX=169963 GN=rimP PE=3 SV=1	rimP	17.515	54.8	38	8	7	7	5	9	4	6	7	6	6	8	6	7	7	6	6	7	6	7	7	426850	465260	613630	206020	257750	279620	1.139	1.241	1.637	0.55	0.688	0.746	2.025	0.0079155
Q8Y7G1	DNA polymerase III PolC-type OS=Listeria monocytogenes serovar 1/2a (strain ATCC BAA-679 / EGD-e) OX=169963 GN=polC PE=3 SV=1	polC	162.73	18.7	86	22	22	16	10	14	11	15	20	19	18	17	16	19	21	19	18	17	16	19	21	498710	491450	426800	510830	645520	594340	0.945	0.931	0.808	0.968	1.223	1.126	0.809	0.068678
Q8Y7G2	Proline--tRNA ligase OS=Listeria monocytogenes serovar 1/2a (strain ATCC BAA-679 / EGD-e) OX=169963 GN=proS PE=3 SV=1	proS	63.353	44.5	105	21	21	17	17	15	14	21	21	18	17	17	17	19	19	18	17	17	17	19	19	1150600	1105400	1080300	992980	1432500	1299600	0.978	0.939	0.918	0.844	1.217	1.104	0.896	0.42358
Q8Y7G3	Putative zinc metalloprotease Lmo1318 OS=Listeria monocytogenes serovar 1/2a (strain ATCC BAA-679 / EGD-e) OX=169963 GN=lmo1318 PE=3 SV=1	lmo1318	46.717	26	37	9	9	5	6	5	6	8	7	8	8	8	8	9	8	8	8	8	8	9	8	205520	182770	182060	192470	205690	193580	1.061	0.944	0.94	0.994	1.062	0.999	0.964	0.44822
Q8Y7G4	1-deoxy-D-xylulose 5-phosphate reductoisomerase OS=Listeria monocytogenes serovar 1/2a (strain ATCC BAA-679 / EGD-e) OX=169963 GN=dxr PE=3 SV=1	dxr	42.261	25	29	8	8	4	4	6	4	6	5	7	6	8	7	7	6	7	6	8	7	7	6	169720	197120	165410	205680	173540	191240	0.923	1.073	0.9	1.119	0.944	1.041	0.933	0.39632
Q8Y7G6	Isoprenyl transferase OS=Listeria monocytogenes serovar 1/2a (strain ATCC BAA-679 / EGD-e) OX=169963 GN=uppS PE=3 SV=1	uppS	29.017	10.7	11	2	2	1	2	2	2	2	2	2	2	2	2	2	2	2	2	2	2	2	2	25123	40266	36908	30782	44485	38857	0.697	1.116	1.023	0.853	1.233	1.077	0.897	0.54938
Q8Y7G7	Ribosome-recycling factor OS=Listeria monocytogenes serovar 1/2a (strain ATCC BAA-679 / EGD-e) OX=169963 GN=frr PE=3 SV=1	frr	20.755	50.3	69	8	8	15	9	11	9	12	13	8	8	7	7	7	7	8	8	7	7	7	7	4397300	4288000	4371000	2434000	2675700	2446900	1.28	1.248	1.272	0.708	0.779	0.712	1.728	6.3629e-05
Q8Y7H1	Lmo1309 protein OS=Listeria monocytogenes serovar 1/2a (strain ATCC BAA-679 / EGD-e) OX=169963 GN=lmo1309 PE=4 SV=1	lmo1309	19.468	7.7	1	1	1	0	1	0	0	0	0	1	1	0	0	0	0	1	1	0	0	0	0	0	13284	0	0	0	0
Q8Y7H4	Transketolase OS=Listeria monocytogenes serovar 1/2a (strain ATCC BAA-679 / EGD-e) OX=169963 GN=tkt PE=3 SV=1	tkt	71.825	58.7	181	29	28	28	33	32	26	32	30	27	27	28	25	28	26	26	26	27	24	27	25	5625100	5544900	5812000	4641700	5806600	5246300	1.033	1.018	1.067	0.852	1.066	0.963	1.082	0.27834
Q8Y7H7	LexA repressor OS=Listeria monocytogenes serovar 1/2a (strain ATCC BAA-679 / EGD-e) OX=169963 GN=lexA PE=3 SV=1	lexA	22.638	20.1	16	2	2	3	3	3	1	3	3	2	2	2	2	2	2	2	2	2	2	2	2	96677	74917	85355	60763	85576	73215	1.217	0.943	1.075	0.765	1.078	0.922	1.17	0.26148
Q8Y7H8	Lmo1301 protein OS=Listeria monocytogenes serovar 1/2a (strain ATCC BAA-679 / EGD-e) OX=169963 GN=lmo1301 PE=4 SV=1	lmo1301	19.719	20.8	12	3	3	2	3	3	2	0	2	3	3	3	2	1	2	3	3	3	2	1	2	71560	104620	99178	79806	0	49183	0.885	1.294	1.226	0.987		0.608	1.423	0.21758
Q8Y7I0	Glutamine synthetase OS=Listeria monocytogenes serovar 1/2a (strain ATCC BAA-679 / EGD-e) OX=169963 GN=glnA PE=3 SV=1	glnA	50.461	46.4	109	15	15	16	19	16	17	20	21	15	15	15	15	15	15	15	15	15	15	15	15	2103700	2017500	1971000	2334900	3523700	3194200	0.833	0.799	0.781	0.925	1.396	1.265	0.673	0.093242
Q8Y7I1	Lmo1297 protein OS=Listeria monocytogenes serovar 1/2a (strain ATCC BAA-679 / EGD-e) OX=169963 GN=lmo1297 PE=4 SV=1	lmo1297	44.803	5.1	9	2	2	1	1	2	1	2	2	2	1	2	2	2	2	2	1	2	2	2	2	30910	0	24737	24043	17249	30077	1.217		0.974	0.946	0.679	1.184	1.17	0.4895
Q8Y7I3	tRNA dimethylallyltransferase OS=Listeria monocytogenes serovar 1/2a (strain ATCC BAA-679 / EGD-e) OX=169963 GN=miaA PE=3 SV=1	miaA	34.832	18.4	16	4	4	2	2	2	3	3	4	4	4	4	4	4	4	4	4	4	4	4	4	72307	40486	54678	68434	102120	93182	1.006	0.563	0.761	0.952	1.421	1.297	0.635	0.086445
Q8Y7I4	Glycerol-3-phosphate dehydrogenase OS=Listeria monocytogenes serovar 1/2a (strain ATCC BAA-679 / EGD-e) OX=169963 GN=glpD PE=3 SV=1	glpD	63.238	53.2	124	25	25	19	23	18	17	26	21	21	20	21	21	24	23	21	20	21	21	24	23	1230600	1241200	1051400	1592500	1671100	1685700	0.871	0.879	0.745	1.128	1.183	1.194	0.712	0.00374
Q8Y7I6	Lmo1291 protein OS=Listeria monocytogenes serovar 1/2a (strain ATCC BAA-679 / EGD-e) OX=169963 GN=lmo1291 PE=4 SV=1	lmo1291	70.324	10.8	28	5	4	4	4	3	7	6	4	5	4	3	4	4	3	4	3	3	4	4	3	188930	212960	144360	321070	275090	267170	0.804	0.906	0.614	1.367	1.171	1.137	0.632	0.021936
Q8Y7I9	S-ribosylhomocysteine lyase OS=Listeria monocytogenes serovar 1/2a (strain ATCC BAA-679 / EGD-e) OX=169963 GN=luxS PE=3 SV=1	luxS	17.368	16.8	71	3	3	13	11	13	11	11	12	2	2	3	2	2	2	2	2	3	2	2	2	10639000	13250000	11816000	10193000	6399600	7485800	1.068	1.33	1.186	1.023	0.642	0.751	1.483	0.053277
Q8Y7J0	DNA topoisomerase 4 subunit A OS=Listeria monocytogenes serovar 1/2a (strain ATCC BAA-679 / EGD-e) OX=169963 GN=parC PE=3 SV=1	parC	92.2	44.4	133	29	29	21	17	17	24	28	26	25	26	23	25	29	29	25	26	23	25	29	29	882170	883130	929900	944790	1122700	1111000	0.901	0.902	0.95	0.965	1.147	1.135	0.848	0.050339
Q8Y7J1	DNA topoisomerase 4 subunit B OS=Listeria monocytogenes serovar 1/2a (strain ATCC BAA-679 / EGD-e) OX=169963 GN=parE PE=3 SV=1	parE	73.014	41.2	85	21	21	15	12	15	12	16	15	16	19	18	17	20	20	16	19	18	17	20	20	733770	658040	652450	550240	682540	722400	1.101	0.987	0.979	0.825	1.024	1.084	1.046	0.61356
Q8Y7J2	Lmo1285 protein OS=Listeria monocytogenes serovar 1/2a (strain ATCC BAA-679 / EGD-e) OX=169963 GN=lmo1285 PE=4 SV=1	lmo1285	15.445	39.3	41	5	5	7	8	6	7	8	5	5	5	5	5	5	5	5	5	5	5	5	5	1537900	1956800	1559100	1584600	905200	1148300	1.062	1.351	1.076	1.094	0.625	0.793	1.389	0.124796
Q8Y7J4	Lmo1283 protein OS=Listeria monocytogenes serovar 1/2a (strain ATCC BAA-679 / EGD-e) OX=169963 GN=lmo1283 PE=4 SV=1	lmo1283	33.072	51.7	88	13	13	14	15	18	12	16	13	12	12	13	10	13	12	12	12	13	10	13	12	1239600	1227300	1268800	519050	701830	649540	1.327	1.314	1.358	0.556	0.751	0.695	1.998	0.0163751
Q8Y7J7	GTP-sensing transcriptional pleiotropic repressor CodY OS=Listeria monocytogenes serovar 1/2a (strain ATCC BAA-679 / EGD-e) OX=169963 GN=codY PE=3 SV=1	codY	28.745	50.2	55	11	10	12	10	10	7	10	6	10	10	9	8	8	6	10	10	9	7	8	6	1843600	1685600	1709700	1214000	1538800	1329400	1.187	1.085	1.101	0.781	0.991	0.856	1.283	0.027419
Q8Y7J8	ATP-dependent protease ATPase subunit HslU OS=Listeria monocytogenes serovar 1/2a (strain ATCC BAA-679 / EGD-e) OX=169963 GN=hslU PE=3 SV=1	hslU	53.226	39.7	83	17	16	15	13	16	10	15	14	14	15	16	15	17	16	14	14	15	14	16	15	1009800	1109100	964260	1068300	1117700	1061700	0.957	1.051	0.914	1.012	1.059	1.006	0.95	0.2955
Q8Y7J9	ATP-dependent protease subunit HslV OS=Listeria monocytogenes serovar 1/2a (strain ATCC BAA-679 / EGD-e) OX=169963 GN=hslV PE=3 SV=1	hslV	19.406	25.7	17	3	3	1	1	4	3	4	4	2	3	3	3	3	3	2	3	3	3	3	3	146580	154410	149050	126630	158730	145030	0.999	1.052	1.016	0.863	1.082	0.988	1.046	0.51
Q8Y7K1	Methylenetetrahydrofolate--tRNA-(uracil-5-)-methyltransferase TrmFO OS=Listeria monocytogenes serovar 1/2a (strain ATCC BAA-679 / EGD-e) OX=169963 GN=trmFO PE=3 SV=1	trmFO	47.898	48.2	74	14	14	13	12	13	9	13	14	12	13	12	12	14	14	12	13	12	12	14	14	782250	680610	671560	587420	784320	755160	1.101	0.958	0.946	0.827	1.104	1.063	1.004	0.93276
Q8Y7K2	DNA topoisomerase 1 OS=Listeria monocytogenes serovar 1/2a (strain ATCC BAA-679 / EGD-e) OX=169963 GN=topA PE=3 SV=1	topA	79.423	40	101	24	24	14	17	13	15	21	21	18	19	18	18	24	23	18	19	18	18	24	23	547280	521410	491210	650910	827280	770870	0.862	0.821	0.774	1.025	1.303	1.214	0.694	0.0096214
Q8Y7K5	Ribosome biogenesis GTPase A OS=Listeria monocytogenes serovar 1/2a (strain ATCC BAA-679 / EGD-e) OX=169963 GN=lmo1272 PE=3 SV=1	lmo1272	32.878	32.1	39	8	8	7	5	7	4	9	7	8	6	7	7	8	8	8	6	7	7	8	8	201380	177870	177910	174360	206650	215610	1.047	0.925	0.925	0.907	1.075	1.121	0.934	0.4367
Q8Y7K6	Signal peptidase I OS=Listeria monocytogenes serovar 1/2a (strain ATCC BAA-679 / EGD-e) OX=169963 GN=lmo1271 PE=3 SV=1	lmo1271	20.876	23.9	19	6	6	2	2	2	4	4	5	5	4	4	5	6	6	5	4	4	5	6	6	133080	126130	115390	204620	204930	213740	0.8	0.758	0.694	1.23	1.232	1.285	0.601	0.00031518
Q8Y7K8	Signal peptidase I OS=Listeria monocytogenes serovar 1/2a (strain ATCC BAA-679 / EGD-e) OX=169963 GN=lmo1269 PE=3 SV=1	lmo1269	21.034	43.1	27	6	6	4	4	4	5	4	6	5	5	5	6	6	6	5	5	5	6	6	6	206280	204750	151060	273020	262430	281240	0.898	0.891	0.657	1.188	1.142	1.224	0.688	0.021622
Q8Y7K9	ATP-dependent Clp protease ATP-binding subunit ClpX OS=Listeria monocytogenes serovar 1/2a (strain ATCC BAA-679 / EGD-e) OX=169963 GN=clpX PE=3 SV=1	clpX	46.398	37.5	88	13	13	16	15	14	14	15	14	13	13	13	13	13	13	13	13	13	13	13	13	2449400	2276800	1799600	2061400	2386700	2322900	1.105	1.027	0.812	0.93	1.077	1.048	0.964	0.6958
Q8Y7L0	Trigger factor OS=Listeria monocytogenes serovar 1/2a (strain ATCC BAA-679 / EGD-e) OX=169963 GN=tig PE=3 SV=1	tig	47.853	47.1	108	20	20	18	17	20	17	20	16	17	16	17	18	19	18	17	16	17	18	19	18	4625300	4718500	4417400	3077700	3467500	3210100	1.18	1.204	1.127	0.785	0.885	0.819	1.411	0.00101628
Q8Y7L1	Lmo1266 protein OS=Listeria monocytogenes serovar 1/2a (strain ATCC BAA-679 / EGD-e) OX=169963 GN=lmo1266 PE=4 SV=1	lmo1266	36.542	15.7	11	4	3	2	2	1	2	2	2	4	3	3	3	4	3	3	3	2	2	3	3	72396	55917	58891	56640	61245	61244	1.186	0.916	0.965	0.928	1.003	1.003	1.045	0.66574
Q8Y7L2	Lmo1265 protein OS=Listeria monocytogenes serovar 1/2a (strain ATCC BAA-679 / EGD-e) OX=169963 GN=lmo1265 PE=4 SV=1	lmo1265	24.807	26.2	22	5	5	2	4	2	5	6	3	5	5	5	5	5	5	5	5	5	5	5	5	155970	212400	161980	435970	231450	245000	0.649	0.883	0.674	1.813	0.963	1.019	0.581	0.085624
Q8Y7L5	Lmo1262 protein OS=Listeria monocytogenes serovar 1/2a (strain ATCC BAA-679 / EGD-e) OX=169963 GN=lmo1262 PE=4 SV=1	lmo1262	14.871	9.9	5	1	1	1	1	1	1	1	0	1	1	1	1	1	1	1	1	1	1	1	1	0	0	49648	0	0	0
Q8Y7L6	Lmo1261 protein OS=Listeria monocytogenes serovar 1/2a (strain ATCC BAA-679 / EGD-e) OX=169963 GN=lmo1261 PE=4 SV=1	lmo1261	42.36	7.9	10	3	3	2	2	1	1	1	3	2	2	3	2	1	3	2	2	3	2	1	3	167740	148070	117130	130470	0	147690	1.179	1.041	0.824	0.917		1.038	1.038	0.85534
Q8Y7L7	Lmo1258 protein OS=Listeria monocytogenes serovar 1/2a (strain ATCC BAA-679 / EGD-e) OX=169963 GN=lmo1258 PE=4 SV=1	lmo1258	34.505	7.8	4	2	2	1	0	1	0	1	1	2	2	2	2	2	1	2	2	2	2	2	1	21581	0	38789	0	24687	0	0.761		1.368		0.871		1.222
Q8Y7L9	Lmo1255 protein OS=Listeria monocytogenes serovar 1/2a (strain ATCC BAA-679 / EGD-e) OX=169963 GN=lmo1255 PE=4 SV=1	lmo1255	53.49	7.5	19	4	4	5	3	2	3	3	3	3	3	3	4	3	3	3	3	3	4	3	3	124930	174780	136440	215080	290840	264090	0.621	0.869	0.679	1.07	1.447	1.314	0.566	0.013084
Q8Y7M0	Lmo1254 protein OS=Listeria monocytogenes serovar 1/2a (strain ATCC BAA-679 / EGD-e) OX=169963 GN=lmo1254 PE=4 SV=1	lmo1254	63.193	29.2	44	12	12	6	8	6	6	10	8	8	9	9	9	12	11	8	9	9	9	12	11	323120	266110	247740	164310	319120	281320	1.21	0.997	0.928	0.616	1.195	1.054	1.094	0.60516
Q8Y7M1	Lmo1253 protein OS=Listeria monocytogenes serovar 1/2a (strain ATCC BAA-679 / EGD-e) OX=169963 GN=lmo1253 PE=4 SV=1	lmo1253	27.316	19	16	4	4	2	3	3	3	2	3	4	4	4	4	4	4	4	4	4	4	4	4	84118	76675	74310	84082	78209	84793	1.047	0.954	0.925	1.046	0.973	1.055	0.952	0.33012
Q8Y7M2	Lmo1252 protein OS=Listeria monocytogenes serovar 1/2a (strain ATCC BAA-679 / EGD-e) OX=169963 GN=lmo1252 PE=4 SV=1	lmo1252	31.238	6.4	5	1	1	1	0	1	1	1	1	1	0	1	1	1	1	1	0	1	1	1	1	0	0	4733.5	0	0	0
Q8Y7M3	Lmo1251 protein OS=Listeria monocytogenes serovar 1/2a (strain ATCC BAA-679 / EGD-e) OX=169963 GN=lmo1251 PE=4 SV=1	lmo1251	25.765	5.9	1	1	1	0	0	1	0	0	0	0	0	1	0	0	0	0	0	1	0	0	0	0	0	5694.1	0	0	0			1
Q8Y7M5	Lmo1249 protein OS=Listeria monocytogenes serovar 1/2a (strain ATCC BAA-679 / EGD-e) OX=169963 GN=lmo1249 PE=4 SV=1	lmo1249	9.2073	29.6	2	2	2	0	0	2	0	0	0	0	0	2	0	0	0	0	0	2	0	0	0	0	0	66560	0	0	0			1
Q8Y7M6	Lmo1248 protein OS=Listeria monocytogenes serovar 1/2a (strain ATCC BAA-679 / EGD-e) OX=169963 GN=lmo1248 PE=4 SV=1	lmo1248	18.23	10.1	1	1	1	0	0	0	0	0	1	0	0	0	0	0	1	0	0	0	0	0	1	0	0	0	0	0	5299						1
Q8Y7M8	ATP-dependent RNA helicase DbpA OS=Listeria monocytogenes serovar 1/2a (strain ATCC BAA-679 / EGD-e) OX=169963 GN=dbpA PE=2 SV=1	dbpA	52.986	18.7	25	7	7	5	3	4	4	4	5	7	5	7	6	6	6	7	5	7	6	6	6	89266	71211	74402	88082	134240	129730	0.913	0.728	0.761	0.9	1.372	1.326	0.668	0.061516
Q8Y7N4	Phosphoesterase OS=Listeria monocytogenes serovar 1/2a (strain ATCC BAA-679 / EGD-e) OX=169963 GN=lmo1240 PE=3 SV=1	lmo1240	19.805	26.4	29	4	4	5	5	6	5	3	5	4	4	4	4	4	4	4	4	4	4	4	4	509230	687400	1408900	438120	365200	510470	0.78	1.052	2.157	0.671	0.559	0.781	1.984	0.131465
Q8Y7N5	dITP/XTP pyrophosphatase OS=Listeria monocytogenes serovar 1/2a (strain ATCC BAA-679 / EGD-e) OX=169963 GN=lmo1239 PE=3 SV=1	lmo1239	21.984	6.4	4	1	1	0	0	1	1	1	1	1	0	1	1	1	1	1	0	1	1	1	1	0	0	75427	0	0	0
Q8Y7N6	Ribonuclease PH OS=Listeria monocytogenes serovar 1/2a (strain ATCC BAA-679 / EGD-e) OX=169963 GN=rph PE=3 SV=1	rph	26.669	27.4	24	6	6	5	4	3	4	5	3	6	6	6	6	6	5	6	6	6	6	6	5	382600	381990	368960	287980	347210	314830	1.102	1.1	1.062	0.829	1	0.907	1.193	0.031939
Q8Y7N7	Glutamate racemase OS=Listeria monocytogenes serovar 1/2a (strain ATCC BAA-679 / EGD-e) OX=169963 GN=murI PE=1 SV=1	murI	29.159	57.9	59	11	11	11	7	9	10	12	10	11	11	10	11	11	11	11	11	10	11	11	11	280750	258160	241870	340430	356020	325930	0.934	0.859	0.805	1.133	1.185	1.085	0.763	0.0056011
Q8Y7N8	Lmo1236 protein OS=Listeria monocytogenes serovar 1/2a (strain ATCC BAA-679 / EGD-e) OX=169963 GN=lmo1236 PE=4 SV=1	lmo1236	19.304	29.9	30	5	5	4	5	4	4	7	6	4	4	4	5	5	4	4	4	4	5	5	4	350720	333610	318340	300190	359000	347600	1.047	0.996	0.951	0.896	1.072	1.038	0.996	0.97844
Q8Y7N9	Aspartokinase OS=Listeria monocytogenes serovar 1/2a (strain ATCC BAA-679 / EGD-e) OX=169963 GN=lmo1235 PE=3 SV=1	lmo1235	43.65	28.5	48	8	8	9	10	6	6	11	6	7	6	8	7	8	8	7	6	8	7	8	8	306620	287900	272240	178720	285000	223500	1.184	1.112	1.051	0.69	1.1	0.863	1.262	0.147338
Q8Y7P0	UvrABC system protein C OS=Listeria monocytogenes serovar 1/2a (strain ATCC BAA-679 / EGD-e) OX=169963 GN=uvrC PE=3 SV=1	uvrC	69.314	25.5	36	11	11	6	6	3	6	8	7	10	9	7	8	10	9	10	9	7	8	10	9	105130	74474	84920	110000	121730	103640	1.051	0.745	0.849	1.1	1.218	1.037	0.788	0.090742
Q8Y7P1	Endonuclease MutS2 OS=Listeria monocytogenes serovar 1/2a (strain ATCC BAA-679 / EGD-e) OX=169963 GN=mutS2 PE=3 SV=1	mutS2	86.715	25.4	63	16	16	12	8	11	9	12	11	14	12	15	14	16	15	14	12	15	14	16	15	464250	447700	437100	545930	528390	530990	0.943	0.909	0.888	1.109	1.073	1.078	0.84	0.00101947
Q8Y7P2	Lmo1231 protein OS=Listeria monocytogenes serovar 1/2a (strain ATCC BAA-679 / EGD-e) OX=169963 GN=lmo1231 PE=4 SV=1	lmo1231	64.076	30.2	48	13	13	9	6	8	4	12	9	11	11	12	11	12	10	11	11	12	11	12	10	184610	167610	170700	158150	221750	224520	0.983	0.892	0.909	0.842	1.18	1.195	0.865	0.32486
Q8Y7P4	Cell division protein ZapA OS=Listeria monocytogenes serovar 1/2a (strain ATCC BAA-679 / EGD-e) OX=169963 GN=lmo1229 PE=4 SV=1	lmo1229	9.9801	62.1	20	4	4	2	5	4	3	2	4	3	4	4	2	3	3	3	4	4	2	3	3	269650	298200	270150	147160	155450	152340	1.251	1.384	1.254	0.683	0.721	0.707	1.842	7.9e-05
Q8Y7P6	Uracil-DNA glycosylase 2 OS=Listeria monocytogenes serovar 1/2a (strain ATCC BAA-679 / EGD-e) OX=169963 GN=ung2 PE=3 SV=1	ung2	25.562	7.1	1	1	1	0	0	0	0	0	1	0	0	0	1	0	1	0	0	0	1	0	1	0	0	0	0	0	4990.8
Q8Y7P7	Lmo1226 protein OS=Listeria monocytogenes serovar 1/2a (strain ATCC BAA-679 / EGD-e) OX=169963 GN=lmo1226 PE=4 SV=1	lmo1226	115.09	29.2	95	23	23	16	14	11	13	21	20	20	19	16	19	23	22	20	19	16	19	23	22	696960	552540	441910	766150	731610	728470	1.067	0.846	0.677	1.173	1.12	1.116	0.76	0.158295
Q8Y7P8	Lmo1225 protein OS=Listeria monocytogenes serovar 1/2a (strain ATCC BAA-679 / EGD-e) OX=169963 GN=lmo1225 PE=4 SV=1	lmo1225	17.372	28	8	3	3	1	2	1	2	1	1	2	3	2	2	2	2	2	3	2	2	2	2	45075	41677	51409	26540	50952	48056	1.026	0.948	1.17	0.604	1.159	1.093	1.101	0.57498
Q8Y7P9	Lmo1224 protein OS=Listeria monocytogenes serovar 1/2a (strain ATCC BAA-679 / EGD-e) OX=169963 GN=lmo1224 PE=4 SV=1	lmo1224	127.04	12.5	41	12	12	7	7	4	5	9	9	11	10	9	10	11	10	11	10	9	10	11	10	184330	182570	95184	256460	198890	209460	0.981	0.972	0.507	1.365	1.059	1.115	0.695	0.15842
Q8Y7Q0	Lmo1223 protein OS=Listeria monocytogenes serovar 1/2a (strain ATCC BAA-679 / EGD-e) OX=169963 GN=lmo1223 PE=4 SV=1	lmo1223	25.42	42.1	21	6	6	2	4	2	4	4	5	4	6	4	5	4	5	4	6	4	5	4	5	97489	82876	66002	69315	83605	81121	1.218	1.035	0.824	0.866	1.044	1.013	1.053	0.75814
Q8Y7Q1	Phenylalanine--tRNA ligase beta subunit OS=Listeria monocytogenes serovar 1/2a (strain ATCC BAA-679 / EGD-e) OX=169963 GN=pheT PE=3 SV=1	pheT	88.009	27.4	79	18	18	14	13	13	7	17	15	16	17	15	16	18	16	16	17	15	16	18	16	589970	539910	571150	510420	818680	725380	0.943	0.863	0.912	0.815	1.308	1.159	0.828	0.30416
Q8Y7Q2	Phenylalanine--tRNA ligase alpha subunit OS=Listeria monocytogenes serovar 1/2a (strain ATCC BAA-679 / EGD-e) OX=169963 GN=pheS PE=3 SV=1	pheS	39.272	21.1	34	7	7	6	4	6	4	8	6	7	6	7	7	7	7	7	6	7	7	7	7	288590	281310	250570	220270	285930	278600	1.079	1.051	0.937	0.823	1.069	1.041	1.046	0.6251
Q8Y7Q3	Lmo1219 protein OS=Listeria monocytogenes serovar 1/2a (strain ATCC BAA-679 / EGD-e) OX=169963 GN=lmo1219 PE=4 SV=1	lmo1219	13.283	23.5	4	2	2	1	0	0	0	1	2	2	0	1	1	1	2	2	0	1	1	1	2	19860	0	0	0	0	17100	1.075					0.925	1.162
Q8Y7Q4	Lmo1218 protein OS=Listeria monocytogenes serovar 1/2a (strain ATCC BAA-679 / EGD-e) OX=169963 GN=lmo1218 PE=3 SV=1	lmo1218	27.652	10.7	16	3	3	3	2	3	2	3	3	3	3	3	2	2	2	3	3	3	2	2	2	65182	59911	64366	45648	58749	47751	1.145	1.052	1.131	0.802	1.032	0.839	1.245	0.051944
Q8Y7Q5	Lmo1217 protein OS=Listeria monocytogenes serovar 1/2a (strain ATCC BAA-679 / EGD-e) OX=169963 GN=lmo1217 PE=3 SV=1	lmo1217	38.957	33.4	35	8	8	4	5	4	4	8	10	7	5	5	5	6	6	7	5	5	5	6	6	515100	429830	452420	631850	956190	856410	0.804	0.671	0.707	0.987	1.493	1.338	0.572	0.0153805
Q8Y7Q6	Lmo1216 protein OS=Listeria monocytogenes serovar 1/2a (strain ATCC BAA-679 / EGD-e) OX=169963 GN=lmo1216 PE=4 SV=1	lmo1216	36.269	36.3	86	10	10	12	13	14	16	15	16	10	10	10	10	10	10	10	10	10	10	10	10	1933200	2649300	2234800	4642700	1759500	2710800	0.728	0.998	0.842	1.749	0.663	1.021	0.748	0.4971
Q8Y7Q7	Lmo1215 protein OS=Listeria monocytogenes serovar 1/2a (strain ATCC BAA-679 / EGD-e) OX=169963 GN=lmo1215 PE=4 SV=1	lmo1215	32.822	23.2	16	5	5	2	1	1	3	5	4	3	2	4	5	5	5	3	2	4	5	5	5	48608	72871	43568	185760	138190	147270	0.458	0.687	0.411	1.752	1.303	1.389	0.35	0.0040989
Q8Y7Q9	Lmo1213 protein OS=Listeria monocytogenes serovar 1/2a (strain ATCC BAA-679 / EGD-e) OX=169963 GN=lmo1213 PE=4 SV=1	lmo1213	11.989	35	3	3	3	1	0	1	0	0	1	3	3	2	1	2	2	3	3	2	1	2	2	18151	0	0	0	0	14683	1.106					0.894	1.237
Q8Y7R2	Corrinoid adenosyltransferase OS=Listeria monocytogenes serovar 1/2a (strain ATCC BAA-679 / EGD-e) OX=169963 GN=lmo1209 PE=3 SV=1	lmo1209	21.204	25.5	17	4	4	3	3	4	3	2	2	4	4	4	3	3	3	4	4	4	3	3	3	111950	98579	74504	80740	74397	77446	1.298	1.143	0.864	0.936	0.862	0.898	1.226	0.195641
Q8Y7X9	Lmo1140 protein OS=Listeria monocytogenes serovar 1/2a (strain ATCC BAA-679 / EGD-e) OX=169963 GN=lmo1140 PE=4 SV=1	lmo1140	15.258	37	43	4	4	8	8	4	9	7	7	4	4	4	4	4	4	4	4	4	4	4	4	3359400	4403000	3021700	5798900	3018000	3926600	0.857	1.123	0.771	1.479	0.77	1.001	0.846	0.55118
Q8Y7Y1	ATP-dependent Clp protease proteolytic subunit OS=Listeria monocytogenes serovar 1/2a (strain ATCC BAA-679 / EGD-e) OX=169963 GN=clpP PE=1 SV=1	clpP	21.347	56.3	67	9	9	9	11	9	12	13	13	9	9	9	9	9	9	9	9	9	9	9	9	1678900	2056100	1795400	2147800	2153600	2075700	0.846	1.036	0.905	1.082	1.085	1.046	0.867	0.074405
Q8Y7Y8	Lmo1131 protein OS=Listeria monocytogenes serovar 1/2a (strain ATCC BAA-679 / EGD-e) OX=169963 GN=lmo1131 PE=4 SV=1	lmo1131	63.896	15.2	14	7	7	2	0	0	2	6	4	5	2	2	6	7	7	5	2	2	6	7	7	29156	22187	21529	41983	73356	50326	0.733	0.558	0.542	1.056	1.845	1.266	0.44	0.0134986
Q8Y7Z0	Lmo1129 protein OS=Listeria monocytogenes serovar 1/2a (strain ATCC BAA-679 / EGD-e) OX=169963 GN=lmo1129 PE=4 SV=1	lmo1129	23.512	5.4	1	1	1	0	0	0	0	1	0	1	1	1	0	1	1	1	1	1	0	1	1	0	0	36983	0	0	0
Q8Y7Z6	Lmo1123 protein OS=Listeria monocytogenes serovar 1/2a (strain ATCC BAA-679 / EGD-e) OX=169963 GN=lmo1123 PE=4 SV=1	lmo1123	18.607	16.6	5	2	2	2	1	1	1	0	0	2	2	2	2	2	2	2	2	2	2	2	2	24617	19686	23816	14396	16207	14653	1.303	1.042	1.26	0.762	0.858	0.775	1.505	0.0067758
Q8Y7Z8	Lmo1121 protein OS=Listeria monocytogenes serovar 1/2a (strain ATCC BAA-679 / EGD-e) OX=169963 GN=lmo1121 PE=4 SV=1	lmo1121	14.439	10.7	4	1	1	0	1	1	0	1	1	0	1	1	0	1	1	0	1	1	0	1	1	0	0	6668.1	0	0	0
Q8Y822	GMP synthase [glutamine-hydrolyzing] OS=Listeria monocytogenes serovar 1/2a (strain ATCC BAA-679 / EGD-e) OX=169963 GN=guaA PE=3 SV=1	guaA	58.114	55	140	24	24	27	20	22	22	24	25	23	22	21	23	21	23	23	22	21	23	21	23	4270100	4059400	4201900	2839100	3419500	3259900	1.162	1.105	1.143	0.773	0.93	0.887	1.317	0.0083967
Q8Y823	Lmo1095 protein OS=Listeria monocytogenes serovar 1/2a (strain ATCC BAA-679 / EGD-e) OX=169963 GN=lmo1095 PE=4 SV=1	lmo1095	14.632	37.3	19	4	4	5	3	3	3	2	3	4	3	3	3	3	3	4	3	3	3	3	3	159150	143520	167920	139350	163680	146150	1.038	0.936	1.095	0.909	1.068	0.953	1.047	0.52186
Q8Y824	Lmo1094 protein OS=Listeria monocytogenes serovar 1/2a (strain ATCC BAA-679 / EGD-e) OX=169963 GN=lmo1094 PE=4 SV=1	lmo1094	11.41	9.8	7	1	1	2	1	1	1	1	1	1	1	1	1	1	1	1	1	1	1	1	1	0	0	12042	0	0	0
Q8Y825	NH(3)-dependent NAD(+) synthetase OS=Listeria monocytogenes serovar 1/2a (strain ATCC BAA-679 / EGD-e) OX=169963 GN=nadE PE=3 SV=1	nadE	30.588	50.7	79	11	11	12	13	17	11	14	12	11	10	11	10	11	11	11	10	11	10	11	11	1313100	1522300	1980400	948820	951760	899240	1.035	1.199	1.56	0.748	0.75	0.708	1.72	0.049064
Q8Y826	Nicotinate phosphoribosyltransferase OS=Listeria monocytogenes serovar 1/2a (strain ATCC BAA-679 / EGD-e) OX=169963 GN=lmo1092 PE=3 SV=1	lmo1092	56.266	47.4	84	19	19	12	15	13	11	16	17	17	16	17	13	16	18	17	16	17	13	16	18	810830	769170	677890	538030	719070	662400	1.165	1.105	0.974	0.773	1.033	0.951	1.177	0.174198
Q8Y829	TagD protein OS=Listeria monocytogenes serovar 1/2a (strain ATCC BAA-679 / EGD-e) OX=169963 GN=tagD PE=4 SV=1	tagD	15.06	6.3	4	1	1	1	0	1	1	0	1	1	1	1	1	1	1	1	1	1	1	1	1	0	0	47510	0	0	0
Q8Y840	UTP--glucose-1-phosphate uridylyltransferase OS=Listeria monocytogenes serovar 1/2a (strain ATCC BAA-679 / EGD-e) OX=169963 GN=lmo1078 PE=3 SV=1	lmo1078	32.473	13.4	21	4	4	3	3	5	3	5	2	4	4	4	4	4	4	4	4	4	4	4	4	452900	519650	474870	287110	336210	304230	1.144	1.313	1.2	0.725	0.849	0.769	1.561	0.00189837
Q8Y843	Teichoic acids export ATP-binding protein TagH OS=Listeria monocytogenes serovar 1/2a (strain ATCC BAA-679 / EGD-e) OX=169963 GN=tagH PE=3 SV=1	tagH	37.338	9.6	10	3	3	1	2	1	2	2	2	3	3	3	3	3	3	3	3	3	3	3	3	138570	137850	117140	149430	135690	128470	1.03	1.025	0.871	1.111	1.009	0.955	0.952	0.5128
Q8Y845	Lmo1073 protein OS=Listeria monocytogenes serovar 1/2a (strain ATCC BAA-679 / EGD-e) OX=169963 GN=lmo1073 PE=4 SV=1	lmo1073	32.698	41.1	46	10	10	6	11	6	10	6	7	10	10	9	10	10	9	10	10	9	10	10	9	778860	684020	827800	1063600	697990	751960	0.973	0.854	1.034	1.328	0.872	0.939	0.911	0.6083
Q8Y846	Pyruvate carboxylase OS=Listeria monocytogenes serovar 1/2a (strain ATCC BAA-679 / EGD-e) OX=169963 GN=pycA PE=4 SV=1	pycA	128.05	41.9	188	41	41	31	25	30	30	37	35	36	33	34	31	36	34	36	33	34	31	36	34	2836000	2829800	2614600	2815800	3065900	3093200	0.986	0.984	0.909	0.979	1.066	1.076	0.922	0.116037
Q8Y849	Lmo1069 protein OS=Listeria monocytogenes serovar 1/2a (strain ATCC BAA-679 / EGD-e) OX=169963 GN=lmo1069 PE=4 SV=1	lmo1069	9.4418	22.5	8	2	2	2	1	2	1	1	1	2	2	2	1	1	1	2	2	2	1	1	1	17707	16090	5029	0	0	0	1.368	1.243	0.389
Q8Y851	Lmo1067 protein OS=Listeria monocytogenes serovar 1/2a (strain ATCC BAA-679 / EGD-e) OX=169963 GN=lmo1067 PE=4 SV=1	lmo1067	68.727	41.7	135	20	20	23	20	24	22	24	22	16	15	17	17	15	16	16	15	17	17	15	16	2545700	2442300	2551200	2743100	3221700	2904600	0.931	0.893	0.933	1.003	1.178	1.062	0.85	0.031082
Q8Y852	Lmo1066 protein OS=Listeria monocytogenes serovar 1/2a (strain ATCC BAA-679 / EGD-e) OX=169963 GN=lmo1066 PE=4 SV=1	lmo1066	28.529	35.8	31	8	8	6	6	5	4	6	4	8	7	7	7	8	7	8	7	7	7	8	7	1936500	2128100	2153000	1134000	1346700	1454600	1.144	1.258	1.272	0.67	0.796	0.86	1.58	0.0047178
Q8Y853	UPF0637 protein lmo1065 OS=Listeria monocytogenes serovar 1/2a (strain ATCC BAA-679 / EGD-e) OX=169963 GN=lmo1065 PE=3 SV=1	lmo1065	23.718	55.4	61	9	9	10	9	7	8	17	10	8	9	8	8	9	9	8	9	8	8	9	9	700350	650150	617460	571640	832420	792610	1.009	0.937	0.89	0.824	1.199	1.142	0.896	0.472
Q8Y854	Lmo1064 protein OS=Listeria monocytogenes serovar 1/2a (strain ATCC BAA-679 / EGD-e) OX=169963 GN=lmo1064 PE=3 SV=1	lmo1064	36.568	13.4	7	3	3	0	2	0	1	2	2	1	2	1	2	3	3	1	2	1	2	3	3	0	52268	0	0	51214	60228		0.958			0.939	1.104	0.938
Q8Y859	Lmo1059 protein OS=Listeria monocytogenes serovar 1/2a (strain ATCC BAA-679 / EGD-e) OX=169963 GN=lmo1059 PE=4 SV=1	lmo1059	19.927	44.3	173	8	8	29	27	26	30	33	28	8	8	8	8	8	8	8	8	8	8	8	8	23008000	29902000	30560000	31606000	19570000	20501000	0.89	1.156	1.182	1.222	0.757	0.793	1.165	0.39652
Q8Y860	Lmo1057 protein OS=Listeria monocytogenes serovar 1/2a (strain ATCC BAA-679 / EGD-e) OX=169963 GN=lmo1057 PE=4 SV=1	lmo1057	35.263	11.7	7	4	4	0	1	1	0	3	2	4	3	4	4	4	3	4	3	4	4	4	3	70068	96371	70746	94239	137600	138460	0.692	0.952	0.699	0.931	1.359	1.368	0.641	0.055279
Q8Y861	Lmo1056 protein OS=Listeria monocytogenes serovar 1/2a (strain ATCC BAA-679 / EGD-e) OX=169963 GN=lmo1056 PE=4 SV=1	lmo1056	11.75	14.6	2	1	1	0	0	0	0	2	0	0	0	0	0	1	0	0	0	0	0	1	0	0	0	0	0	3080.6	0					1
Q8Y862	Dihydrolipoyl dehydrogenase OS=Listeria monocytogenes serovar 1/2a (strain ATCC BAA-679 / EGD-e) OX=169963 GN=PdhD PE=3 SV=1	PdhD	49.487	52.7	165	21	21	25	22	22	32	35	29	21	17	21	20	20	20	21	17	21	20	20	20	6202200	5573200	5062100	6635600	9241300	8006200	0.914	0.821	0.746	0.978	1.362	1.18	0.705	0.037605
Q8Y863	Dihydrolipoamide acetyltransferase component of pyruvate dehydrogenase complex OS=Listeria monocytogenes serovar 1/2a (strain ATCC BAA-679 / EGD-e) OX=169963 GN=pdhC PE=3 SV=1	pdhC	58.194	68	182	25	25	30	26	29	28	36	33	23	22	22	21	25	25	23	22	22	21	25	25	10888000	9501200	7555300	11329000	12233000	11206000	1.042	0.909	0.723	1.084	1.17	1.072	0.804	0.106498
Q8Y864	PdhB protein OS=Listeria monocytogenes serovar 1/2a (strain ATCC BAA-679 / EGD-e) OX=169963 GN=PdhB PE=4 SV=1	PdhB	35.31	59.7	110	15	15	16	15	16	18	23	22	11	13	14	14	15	14	11	13	14	14	15	14	6833000	6004200	5602200	6948800	7468700	7461700	1.017	0.894	0.834	1.034	1.111	1.11	0.843	0.050904
Q8Y865	Pyruvate dehydrogenase E1 component subunit alpha OS=Listeria monocytogenes serovar 1/2a (strain ATCC BAA-679 / EGD-e) OX=169963 GN=pdhA PE=4 SV=1	pdhA	41.267	50.1	167	21	21	26	26	26	27	34	28	21	20	21	20	20	20	21	20	21	20	20	20	9091200	8004000	7141800	9506900	9406700	9389400	1.038	0.914	0.816	1.086	1.074	1.072	0.856	0.148639
Q8Y866	Peptide deformylase OS=Listeria monocytogenes serovar 1/2a (strain ATCC BAA-679 / EGD-e) OX=169963 GN=def PE=3 SV=1	def	20.643	53	54	8	8	10	10	9	7	8	10	8	8	8	8	8	8	8	8	8	8	8	8	1301200	1480600	1464800	1379300	1062800	1208100	0.989	1.125	1.113	1.048	0.808	0.918	1.163	0.144281
Q8Y872	Lmo1045 protein OS=Listeria monocytogenes serovar 1/2a (strain ATCC BAA-679 / EGD-e) OX=169963 GN=lmo1045 PE=4 SV=1	lmo1045	9.1454	25.6	10	2	2	1	1	2	2	2	2	1	1	2	2	2	2	1	1	2	2	2	2	0	0	164870	351170	233550	262430			0.652	1.388	0.923	1.037	0.584
Q8Y876	Lmo1041 protein OS=Listeria monocytogenes serovar 1/2a (strain ATCC BAA-679 / EGD-e) OX=169963 GN=lmo1041 PE=4 SV=1	lmo1041	27.866	45.7	56	12	12	9	8	9	11	6	13	11	11	12	12	11	12	11	11	12	12	11	12	576430	504210	496950	2756600	691640	1268300	0.549	0.481	0.474	2.628	0.659	1.209	0.335	0.145145
Q8Y887	Lmo1030 protein OS=Listeria monocytogenes serovar 1/2a (strain ATCC BAA-679 / EGD-e) OX=169963 GN=lmo1030 PE=4 SV=1	lmo1030	38.49	15.5	18	4	4	3	2	3	3	3	4	3	4	4	3	3	4	3	4	4	3	3	4	50272	50359	32866	39711	42201	40484	1.179	1.181	0.771	0.931	0.989	0.949	1.091	0.67862
Q8Y888	Lmo1029 protein OS=Listeria monocytogenes serovar 1/2a (strain ATCC BAA-679 / EGD-e) OX=169963 GN=lmo1029 PE=4 SV=1	lmo1029	28.75	21.5	14	4	4	1	4	1	3	2	3	3	4	3	4	4	4	3	4	3	4	4	4	165520	165080	202730	112850	120780	111660	1.13	1.127	1.384	0.771	0.825	0.763	1.543	0.0040174
Q8Y889	Lmo1026 protein OS=Listeria monocytogenes serovar 1/2a (strain ATCC BAA-679 / EGD-e) OX=169963 GN=lmo1026 PE=1 SV=1	lmo1026	35.277	21.2	17	6	6	3	1	3	4	4	2	2	1	3	4	5	3	2	1	3	4	5	3	198660	0	97538	208390	198530	128600	1.194		0.586	1.253	1.193	0.773	0.829	0.54262
Q8Y892	Lmo1022 protein OS=Listeria monocytogenes serovar 1/2a (strain ATCC BAA-679 / EGD-e) OX=169963 GN=lmo1022 PE=4 SV=1	lmo1022	23.672	36.8	33	7	7	5	6	5	5	6	6	7	6	7	7	7	7	7	6	7	7	7	7	249910	270940	306030	236400	257230	245030	0.958	1.038	1.173	0.906	0.986	0.939	1.119	0.159918
Q8Y893	Sensor histidine kinase OS=Listeria monocytogenes serovar 1/2a (strain ATCC BAA-679 / EGD-e) OX=169963 GN=lmo1021 PE=4 SV=1	lmo1021	39.738	15.1	5	4	4	0	0	1	0	3	1	2	3	1	3	4	2	2	3	1	3	4	2	0	26075	0	28144	36960	0		0.858		0.926	1.216		0.801
Q8Y894	Lmo1020 protein OS=Listeria monocytogenes serovar 1/2a (strain ATCC BAA-679 / EGD-e) OX=169963 GN=lmo1020 PE=4 SV=1	lmo1020	26.748	4.6	4	1	1	1	0	0	1	1	1	1	0	1	1	1	1	1	0	1	1	1	1	0	0	11227	0	0	0
Q8Y895	Lmo1019 protein OS=Listeria monocytogenes serovar 1/2a (strain ATCC BAA-679 / EGD-e) OX=169963 GN=lmo1019 PE=3 SV=1	lmo1019	32.631	29.7	22	6	6	3	3	3	2	5	6	5	4	5	3	5	5	5	4	5	3	5	5	120820	128440	84202	107420	113020	106220	1.098	1.167	0.765	0.976	1.027	0.965	1.021	0.97642
Q8Y896	Copper homeostasis protein CutC OS=Listeria monocytogenes serovar 1/2a (strain ATCC BAA-679 / EGD-e) OX=169963 GN=cutC PE=3 SV=1	cutC	25.571	30.3	29	5	5	5	4	8	3	5	4	5	4	5	5	5	5	5	4	5	5	5	5	130090	98548	201650	62962	76234	84443	1.194	0.904	1.85	0.578	0.699	0.775	1.924	0.051935
Q8Y897	Lmo1017 protein OS=Listeria monocytogenes serovar 1/2a (strain ATCC BAA-679 / EGD-e) OX=169963 GN=lmo1017 PE=4 SV=1	lmo1017	17.671	47.2	66	6	6	12	11	13	9	10	11	6	6	6	5	5	6	6	6	6	5	5	6	1626800	1704300	1796900	990780	957510	872960	1.228	1.286	1.356	0.748	0.723	0.659	1.817	0.0002245
Q8Y898	GbuC protein OS=Listeria monocytogenes serovar 1/2a (strain ATCC BAA-679 / EGD-e) OX=169963 GN=gbuC PE=4 SV=1	gbuC	33.276	33	47	7	7	8	7	6	9	8	9	6	6	6	7	7	7	6	6	6	7	7	7	1147700	1258600	1176700	1314400	1110300	1121400	0.966	1.059	0.99	1.106	0.934	0.944	1.01	0.8467
Q8Y899	Lmo1013 protein OS=Listeria monocytogenes serovar 1/2a (strain ATCC BAA-679 / EGD-e) OX=169963 GN=lmo1013 PE=4 SV=1	lmo1013	31.344	37.7	29	8	8	5	2	4	5	7	6	7	6	6	7	6	5	7	6	6	7	6	5	280780	216500	248020	236400	285690	235270	1.121	0.864	0.99	0.944	1.141	0.939	0.984	0.86592
Q8Y8A0	N-acetyldiaminopimelate deacetylase OS=Listeria monocytogenes serovar 1/2a (strain ATCC BAA-679 / EGD-e) OX=169963 GN=lmo1012 PE=3 SV=1	lmo1012	41.63	35	40	9	9	6	6	5	6	8	9	7	7	7	8	9	8	7	7	7	8	9	8	311380	278200	299880	280160	401570	391620	0.952	0.85	0.917	0.856	1.228	1.197	0.829	0.21926
Q8Y8A1	2,3,4,5-tetrahydropyridine-2,6-dicarboxylate N-acetyltransferase OS=Listeria monocytogenes serovar 1/2a (strain ATCC BAA-679 / EGD-e) OX=169963 GN=dapH PE=3 SV=1	dapH	24.834	36	54	8	8	10	8	7	10	9	10	8	8	8	8	8	8	8	8	8	8	8	8	1114900	1173700	862610	1123200	1945100	1572400	0.859	0.904	0.664	0.865	1.498	1.211	0.679	0.117143
Q8Y8A2	Lmo1010 protein OS=Listeria monocytogenes serovar 1/2a (strain ATCC BAA-679 / EGD-e) OX=169963 GN=lmo1010 PE=3 SV=1	lmo1010	33.403	34.2	27	8	8	3	3	5	3	5	8	7	8	7	6	8	8	7	8	7	6	8	8	162900	155010	143730	167770	211410	192700	0.946	0.9	0.834	0.974	1.227	1.119	0.807	0.05086
Q8Y8A3	Lmo1009 protein OS=Listeria monocytogenes serovar 1/2a (strain ATCC BAA-679 / EGD-e) OX=169963 GN=lmo1009 PE=4 SV=1	lmo1009	17.252	43.3	23	5	5	3	4	3	4	6	3	4	4	4	4	5	4	4	4	4	4	5	4	89504	110550	78221	101780	136170	105030	0.864	1.068	0.755	0.983	1.315	1.014	0.811	0.198261
Q8Y8A4	Aminotransferase OS=Listeria monocytogenes serovar 1/2a (strain ATCC BAA-679 / EGD-e) OX=169963 GN=lmo1006 PE=3 SV=1	lmo1006	42.513	31.2	31	9	9	3	5	4	4	9	6	6	7	7	7	9	8	6	7	7	7	9	8	133230	116480	92337	129840	169620	157670	1	0.874	0.693	0.975	1.273	1.184	0.748	0.091224
Q8Y8A5	Lmo1005 protein OS=Listeria monocytogenes serovar 1/2a (strain ATCC BAA-679 / EGD-e) OX=169963 GN=lmo1005 PE=4 SV=1	lmo1005	30.21	27.3	20	6	6	3	3	1	4	4	5	6	5	2	6	4	6	6	5	2	6	4	6	135360	119810	155850	125330	143240	162170	0.965	0.854	1.111	0.893	1.021	1.156	0.954	0.68214
Q8Y8A6	Lmo1004 protein OS=Listeria monocytogenes serovar 1/2a (strain ATCC BAA-679 / EGD-e) OX=169963 GN=lmo1004 PE=4 SV=1	lmo1004	38.4	6.4	2	1	1	1	0	0	0	1	0	1	1	1	1	1	0	1	1	1	1	1	0	0	0	16973	0	0	0
Q8Y8A7	Lmo1001 protein OS=Listeria monocytogenes serovar 1/2a (strain ATCC BAA-679 / EGD-e) OX=169963 GN=lmo1001 PE=4 SV=1	lmo1001	10.729	61.7	32	4	4	5	4	5	5	7	6	4	4	4	4	4	4	4	4	4	4	4	4	1460300	1726100	1973600	2833700	2137200	2403700	0.699	0.826	0.945	1.356	1.023	1.151	0.7	0.040142
Q8Y8B1	ATP-dependent protease OS=Listeria monocytogenes serovar 1/2a (strain ATCC BAA-679 / EGD-e) OX=169963 GN=clpE PE=3 SV=1	clpE	80.185	40.5	110	23	22	20	20	13	18	21	18	20	18	17	23	21	20	19	17	16	22	20	19	1130100	1050200	702270	1515200	1071400	1232100	1.012	0.94	0.629	1.357	0.959	1.103	0.755	0.178339
Q8Y8B9	Lmo0989 protein OS=Listeria monocytogenes serovar 1/2a (strain ATCC BAA-679 / EGD-e) OX=169963 GN=lmo0989 PE=4 SV=1	lmo0989	16.261	20.6	6	2	2	2	1	1	0	0	2	2	1	1	2	2	2	2	1	1	2	2	2	19424	0	0	12223	21026	15243	1.144			0.72	1.238	0.898	1.202
Q8Y8C0	Peptide chain release factor 3 OS=Listeria monocytogenes serovar 1/2a (strain ATCC BAA-679 / EGD-e) OX=169963 GN=prfC PE=3 SV=1	prfC	59.399	35.4	68	14	14	12	11	11	10	11	13	12	11	12	13	13	12	12	11	12	13	13	12	698360	641450	668550	662640	797100	758880	0.991	0.911	0.949	0.941	1.131	1.077	0.905	0.181897
Q8Y8C5	Glutathione peroxidase OS=Listeria monocytogenes serovar 1/2a (strain ATCC BAA-679 / EGD-e) OX=169963 GN=lmo0983 PE=3 SV=1	lmo0983	18.007	61.6	43	9	9	8	8	8	5	8	6	9	8	9	8	8	7	9	8	9	8	8	7	518570	619210	765650	291950	312890	327870	1.097	1.31	1.62	0.618	0.662	0.694	2.04	0.0039755
Q8Y8C6	Lmo0982 protein OS=Listeria monocytogenes serovar 1/2a (strain ATCC BAA-679 / EGD-e) OX=169963 GN=lmo0982 PE=3 SV=1	lmo0982	38.673	22.6	34	7	7	6	7	3	5	7	6	6	6	5	6	7	6	6	6	5	6	7	6	260700	290630	298680	285460	392870	365350	0.826	0.921	0.946	0.904	1.245	1.158	0.814	0.133576
Q8Y8C7	Lmo0981 protein OS=Listeria monocytogenes serovar 1/2a (strain ATCC BAA-679 / EGD-e) OX=169963 GN=lmo0981 PE=3 SV=1	lmo0981	53.305	2.9	5	1	1	0	1	1	1	1	1	1	1	1	1	1	1	1	1	1	1	1	1	0	0	21011	0	0	0
Q8Y8D0	Branched-chain-amino-acid aminotransferase OS=Listeria monocytogenes serovar 1/2a (strain ATCC BAA-679 / EGD-e) OX=169963 GN=lmo0978 PE=3 SV=1	lmo0978	37.376	62.5	173	20	20	30	30	34	27	28	24	19	19	19	19	19	19	19	19	19	19	19	19	23363000	26971000	33971000	17572000	10737000	12686000	1.119	1.292	1.627	0.841	0.514	0.607	2.058	0.0156409
Q8Y8D1	Lmo0977 protein OS=Listeria monocytogenes serovar 1/2a (strain ATCC BAA-679 / EGD-e) OX=169963 GN=lmo0977 PE=4 SV=1	lmo0977	28.904	20.1	13	4	4	3	1	0	2	5	2	3	3	3	3	4	3	3	3	3	3	4	3	26292	21975	25104	33710	34546	28217	0.929	0.776	0.887	1.191	1.22	0.997	0.761	0.030881
Q8Y8D2	Lmo0976 protein OS=Listeria monocytogenes serovar 1/2a (strain ATCC BAA-679 / EGD-e) OX=169963 GN=lmo0976 PE=4 SV=1	lmo0976	16.462	6.1	4	1	1	1	1	0	0	1	1	1	1	1	1	1	1	1	1	1	1	1	1	0	0	13806	0	0	0
Q8Y8D3	Ribose-5-phosphate isomerase A OS=Listeria monocytogenes serovar 1/2a (strain ATCC BAA-679 / EGD-e) OX=169963 GN=rpiA PE=3 SV=1	rpiA	24.81	16.5	7	3	3	1	1	2	0	2	1	2	2	3	1	3	3	2	2	3	1	3	3	27032	31318	36542	0	23483	15256	1.011	1.172	1.367		0.879	0.571	1.632	0.082044
Q8Y8D4	D-alanine--D-alanyl carrier protein ligase OS=Listeria monocytogenes serovar 1/2a (strain ATCC BAA-679 / EGD-e) OX=169963 GN=dltA PE=3 SV=1	dltA	57.762	35.9	77	15	15	11	10	10	13	17	16	13	13	11	13	15	15	13	13	11	13	15	15	827550	782640	683000	1051700	1086700	1116200	0.895	0.846	0.739	1.137	1.175	1.207	0.705	0.0040246
Q8Y8D5	Enoyl-[acyl-carrier-protein] reductase [NADH] OS=Listeria monocytogenes serovar 1/2a (strain ATCC BAA-679 / EGD-e) OX=169963 GN=lmo0970 PE=3 SV=1	lmo0970	28.294	63.7	116	14	14	21	16	19	19	22	19	14	12	14	13	14	14	14	12	14	13	14	14	3013200	2652500	2726700	2725300	2941000	2735800	1.076	0.948	0.974	0.974	1.051	0.977	0.999	0.9639
Q8Y8D7	NAD kinase 1 OS=Listeria monocytogenes serovar 1/2a (strain ATCC BAA-679 / EGD-e) OX=169963 GN=nadK1 PE=1 SV=1	nadK1	29.933	6.4	4	1	1	0	0	1	1	1	1	1	1	1	1	1	1	1	1	1	1	1	1	0	0	8342.7	0	0	0
Q8Y8D8	Lmo0966 protein OS=Listeria monocytogenes serovar 1/2a (strain ATCC BAA-679 / EGD-e) OX=169963 GN=lmo0966 PE=4 SV=1	lmo0966	17.505	58.7	27	7	7	5	6	3	5	3	5	6	6	5	5	4	6	6	6	5	5	4	6	198000	222950	217150	168770	125650	133780	1.114	1.255	1.222	0.95	0.707	0.753	1.49	0.0137984
Q8Y8D9	Lmo0965 protein OS=Listeria monocytogenes serovar 1/2a (strain ATCC BAA-679 / EGD-e) OX=169963 GN=lmo0965 PE=4 SV=1	lmo0965	22.751	40.7	21	5	5	3	4	5	3	3	3	4	5	4	4	5	5	4	5	4	4	5	5	186910	176990	314110	223680	188250	224340	0.853	0.808	1.434	1.021	0.859	1.024	1.066	0.87592
Q8Y8E1	Protease HtpX homolog OS=Listeria monocytogenes serovar 1/2a (strain ATCC BAA-679 / EGD-e) OX=169963 GN=htpX PE=3 SV=1	htpX	33.16	27.6	18	6	6	3	3	1	3	4	4	5	6	5	6	6	5	5	6	5	6	6	5	277390	196610	167910	258770	289160	292290	1.123	0.796	0.68	1.048	1.171	1.183	0.764	0.130956
Q8Y8E2	Listeria epitope LemA OS=Listeria monocytogenes serovar 1/2a (strain ATCC BAA-679 / EGD-e) OX=169963 GN=lemA PE=4 SV=1	lemA	21.194	58.9	79	10	10	13	14	12	14	12	14	10	10	10	10	9	10	10	10	10	10	9	10	2466600	2447600	1997800	2426400	2291600	2074300	1.08	1.072	0.875	1.062	1.003	0.908	1.018	0.8611
Q8Y8E3	Lmo0961 protein OS=Listeria monocytogenes serovar 1/2a (strain ATCC BAA-679 / EGD-e) OX=169963 GN=lmo0961 PE=4 SV=1	lmo0961	45.778	37.5	43	13	13	8	8	8	4	8	7	10	10	11	9	12	11	10	10	11	9	12	11	300510	282830	264420	193870	234000	228130	1.199	1.128	1.055	0.774	0.934	0.91	1.292	0.020521
Q8Y8E4	Lmo0960 protein OS=Listeria monocytogenes serovar 1/2a (strain ATCC BAA-679 / EGD-e) OX=169963 GN=lmo0960 PE=4 SV=1	lmo0960	33.86	34.1	48	11	11	7	8	12	7	8	6	11	9	11	10	10	10	11	9	11	10	10	10	335350	349100	387580	253860	254340	243010	1.104	1.149	1.275	0.835	0.837	0.8	1.427	0.00145716
Q8Y8E6	Lmo0958 protein OS=Listeria monocytogenes serovar 1/2a (strain ATCC BAA-679 / EGD-e) OX=169963 GN=lmo0958 PE=4 SV=1	lmo0958	27.158	47.9	27	8	8	5	5	5	2	7	3	6	5	7	5	7	6	6	5	7	5	7	6	117430	112800	123620	87378	101050	92532	1.11	1.066	1.168	0.826	0.955	0.875	1.259	0.0096756
Q8Y8E7	Glucosamine-6-phosphate deaminase OS=Listeria monocytogenes serovar 1/2a (strain ATCC BAA-679 / EGD-e) OX=169963 GN=nagB PE=3 SV=1	nagB	25.51	56.8	105	12	12	16	22	22	17	15	13	11	10	11	10	10	10	11	10	11	10	10	10	8611900	10184000	11920000	5905800	3994200	4731200	1.139	1.347	1.577	0.781	0.528	0.626	2.1	0.0071417
Q8Y8E8	Lmo0956 protein OS=Listeria monocytogenes serovar 1/2a (strain ATCC BAA-679 / EGD-e) OX=169963 GN=lmo0956 PE=3 SV=1	lmo0956	41.413	47.2	59	12	12	10	9	11	9	10	10	10	11	11	11	12	10	10	11	11	11	12	10	575700	579480	533040	591530	743330	715340	0.924	0.93	0.856	0.949	1.193	1.148	0.824	0.066025
Q8Y8E9	Lmo0955 protein OS=Listeria monocytogenes serovar 1/2a (strain ATCC BAA-679 / EGD-e) OX=169963 GN=lmo0955 PE=4 SV=1	lmo0955	33.678	55.5	90	17	17	16	11	17	13	17	16	16	16	17	17	15	15	16	16	17	17	15	15	1923700	1942900	2083000	2107700	1576500	1765400	1.013	1.023	1.096	1.109	0.83	0.929	1.092	0.34238
Q8Y8F0	Lmo0954 protein OS=Listeria monocytogenes serovar 1/2a (strain ATCC BAA-679 / EGD-e) OX=169963 GN=lmo0954 PE=4 SV=1	lmo0954	11.386	11.5	6	1	1	1	1	1	1	1	1	1	1	1	1	1	1	1	1	1	1	1	1	0	0	14591	0	0	0
Q8Y8F1	Lmo0953 protein OS=Listeria monocytogenes serovar 1/2a (strain ATCC BAA-679 / EGD-e) OX=169963 GN=lmo0953 PE=4 SV=1	lmo0953	8.1011	60	14	3	3	2	2	2	2	3	3	2	2	2	2	3	3	2	2	2	2	3	3	66482	74356	82877	80343	84951	86231	0.839	0.939	1.046	1.014	1.073	1.089	0.889	0.14636
Q8Y8F2	Lmo0952 protein OS=Listeria monocytogenes serovar 1/2a (strain ATCC BAA-679 / EGD-e) OX=169963 GN=lmo0952 PE=4 SV=1	lmo0952	16.615	7.9	6	1	1	1	1	1	1	1	1	1	1	1	1	1	1	1	1	1	1	1	1	0	0	18782	0	0	0
Q8Y8F3	Lmo0951 protein OS=Listeria monocytogenes serovar 1/2a (strain ATCC BAA-679 / EGD-e) OX=169963 GN=lmo0951 PE=4 SV=1	lmo0951	30.651	23.8	19	5	5	3	2	2	4	4	4	4	4	5	5	5	4	4	4	5	5	5	4	129760	142890	102080	157280	107400	128710	1.014	1.116	0.797	1.229	0.839	1.005	0.952	0.77146
Q8Y8F4	Lmo0950 protein OS=Listeria monocytogenes serovar 1/2a (strain ATCC BAA-679 / EGD-e) OX=169963 GN=lmo0950 PE=4 SV=1	lmo0950	32.474	40.1	49	8	8	8	8	5	8	10	10	7	7	7	7	8	7	7	7	7	7	8	7	455870	428860	248460	768890	642050	666360	0.852	0.801	0.464	1.437	1.2	1.245	0.545	0.033617
Q8Y8F6	Lmo0948 protein OS=Listeria monocytogenes serovar 1/2a (strain ATCC BAA-679 / EGD-e) OX=169963 GN=lmo0948 PE=4 SV=1	lmo0948	26.053	19.7	14	4	4	2	3	3	2	3	1	3	3	4	4	4	4	3	3	4	4	4	4	53117	52256	97386	54376	60955	53371	0.858	0.844	1.573	0.878	0.985	0.862	1.202	0.53612
Q8Y8F9	Lmo0945 protein OS=Listeria monocytogenes serovar 1/2a (strain ATCC BAA-679 / EGD-e) OX=169963 GN=lmo0945 PE=4 SV=1	lmo0945	41.181	14.9	9	5	5	1	1	1	3	2	1	2	2	2	5	5	4	2	2	2	5	5	4	192780	191390	187070	1118500	226090	242550	0.536	0.532	0.52	3.109	0.628	0.674	0.36	0.29788
Q8Y8G0	Lmo0944 protein OS=Listeria monocytogenes serovar 1/2a (strain ATCC BAA-679 / EGD-e) OX=169963 GN=lmo0944 PE=4 SV=1	lmo0944	11.693	49	27	3	3	5	3	3	5	5	6	3	3	3	3	3	3	3	3	3	3	3	3	486180	433110	531730	586950	484750	487520	0.969	0.863	1.06	1.17	0.966	0.972	0.931	0.45508
Q8Y8G1	DNA protection during starvation protein OS=Listeria monocytogenes serovar 1/2a (strain ATCC BAA-679 / EGD-e) OX=169963 GN=dps PE=1 SV=1	dps	18.047	69.9	96	9	9	14	16	14	15	18	19	8	9	8	8	8	9	8	9	8	8	8	9	6168100	6576300	7111100	5653000	7978400	7305800	0.907	0.967	1.046	0.831	1.174	1.075	0.948	0.70974
Q8Y8G3	Lmo0941 protein OS=Listeria monocytogenes serovar 1/2a (strain ATCC BAA-679 / EGD-e) OX=169963 GN=lmo0941 PE=4 SV=1	lmo0941	37.543	8.3	8	2	2	2	2	1	0	1	2	2	2	2	1	2	2	2	2	2	1	2	2	27945	11410	17421	0	26214	24532	1.3	0.531	0.81		1.219	1.141	0.746	0.36242
Q8Y8G6	Lmo0938 protein OS=Listeria monocytogenes serovar 1/2a (strain ATCC BAA-679 / EGD-e) OX=169963 GN=lmo0938 PE=3 SV=1	lmo0938	16.898	16.4	6	2	2	2	1	0	0	2	1	2	2	2	2	2	1	2	2	2	2	2	1	55233	41903	34762	21211	33049	0	1.483	1.125	0.934	0.57	0.888		1.62	0.134201
Q8Y8G8	Lmo0936 protein OS=Listeria monocytogenes serovar 1/2a (strain ATCC BAA-679 / EGD-e) OX=169963 GN=lmo0936 PE=3 SV=1	lmo0936	27.393	30.1	27	5	5	7	4	4	3	6	3	5	4	5	3	5	5	5	4	5	3	5	5	224430	282660	229800	193060	244310	200540	0.979	1.234	1.003	0.843	1.066	0.875	1.155	0.23588
Q8Y8G9	Putative tRNA (cytidine(34)-2'-O)-methyltransferase OS=Listeria monocytogenes serovar 1/2a (strain ATCC BAA-679 / EGD-e) OX=169963 GN=lmo0935 PE=3 SV=1	lmo0935	19.606	87.6	66	12	12	10	13	11	9	12	11	12	12	12	12	12	12	12	12	12	12	12	12	996170	917150	755530	350700	531210	488750	1.48	1.362	1.122	0.521	0.789	0.726	1.947	0.0110637
Q8Y8H1	Lmo0933 protein OS=Listeria monocytogenes serovar 1/2a (strain ATCC BAA-679 / EGD-e) OX=169963 GN=lmo0933 PE=4 SV=1	lmo0933	36.061	12.7	12	4	4	4	2	3	1	1	1	4	4	4	3	4	3	4	4	4	3	4	3	47920	43075	43239	41755	36739	34058	1.165	1.047	1.051	1.015	0.893	0.828	1.193	0.060805
Q8Y8H3	Lipoate--protein ligase OS=Listeria monocytogenes serovar 1/2a (strain ATCC BAA-679 / EGD-e) OX=169963 GN=lmo0931 PE=4 SV=1	lmo0931	37.958	44.7	62	14	14	6	11	9	9	14	13	12	11	13	11	14	13	12	11	13	11	14	13	627580	727650	610620	740510	790830	720550	0.893	1.035	0.869	1.053	1.125	1.025	0.873	0.086617
Q8Y8H4	Lmo0930 protein OS=Listeria monocytogenes serovar 1/2a (strain ATCC BAA-679 / EGD-e) OX=169963 GN=lmo0930 PE=4 SV=1	lmo0930	26.793	37	69	7	7	12	12	16	11	8	10	6	6	7	6	6	6	6	6	7	6	6	6	6426300	8965700	9821600	5511200	3442400	3269000	1.03	1.437	1.574	0.883	0.552	0.524	2.063	0.02474
Q8Y8H5	Sortase A OS=Listeria monocytogenes serovar 1/2a (strain ATCC BAA-679 / EGD-e) OX=169963 GN=srtA PE=1 SV=1	srtA	24.711	52.7	62	11	11	11	12	8	9	11	11	11	9	9	8	9	10	11	9	9	8	9	10	763400	689990	576390	767330	804740	802650	1.04	0.94	0.785	1.045	1.096	1.093	0.855	0.12314
Q8Y8H6	Lmo0927 protein OS=Listeria monocytogenes serovar 1/2a (strain ATCC BAA-679 / EGD-e) OX=169963 GN=lmo0927 PE=1 SV=1	lmo0927	74.707	46.6	128	18	18	20	20	24	21	23	20	16	16	17	16	16	17	16	16	17	16	16	17	4279700	4475600	6113000	4871600	5747600	5280200	0.835	0.873	1.192	0.95	1.121	1.03	0.935	0.5582
Q8Y8H7	Lmo0926 protein OS=Listeria monocytogenes serovar 1/2a (strain ATCC BAA-679 / EGD-e) OX=169963 GN=lmo0926 PE=4 SV=1	lmo0926	25.236	37.6	21	7	7	4	4	3	2	3	5	6	6	6	5	4	5	6	6	6	5	4	5	65422	59486	61166	43874	49170	55826	1.172	1.066	1.096	0.786	0.881	1	1.25	0.038803
Q8Y8H8	Putative membrane protein OS=Listeria monocytogenes serovar 1/2a (strain ATCC BAA-679 / EGD-e) OX=169963 GN=lmo0925 PE=4 SV=1	lmo0925	41.252	9.7	8	3	3	2	2	1	0	1	2	3	2	1	2	2	3	3	2	1	2	2	3	30434	31736	0	31005	35156	36967	0.921	0.96		0.938	1.063	1.118	0.905	0.25212
Q8Y8H9	Lmo0923 protein OS=Listeria monocytogenes serovar 1/2a (strain ATCC BAA-679 / EGD-e) OX=169963 GN=lmo0923 PE=4 SV=1	lmo0923	16.956	29.9	10	3	3	2	1	1	2	1	3	3	3	3	3	3	3	3	3	3	3	3	3	48167	42424	41478	46279	55129	48700	1.024	0.902	0.882	0.984	1.172	1.036	0.88	0.140781
Q8Y8I0	Pantothenate kinase OS=Listeria monocytogenes serovar 1/2a (strain ATCC BAA-679 / EGD-e) OX=169963 GN=coaA PE=3 SV=1	coaA	36.11	18.3	9	4	4	1	2	0	1	2	3	2	2	3	3	3	4	2	2	3	3	3	4	35114	28891	28314	29355	30299	29400	1.162	0.956	0.937	0.971	1.002	0.973	1.037	0.69324
Q8Y8I1	Lmo0921 protein OS=Listeria monocytogenes serovar 1/2a (strain ATCC BAA-679 / EGD-e) OX=169963 GN=lmo0921 PE=4 SV=1	lmo0921	31.957	12.9	19	4	4	3	4	3	4	3	2	4	4	4	4	4	4	4	4	4	4	4	4	108380	123720	127110	311450	168130	219090	0.615	0.702	0.721	1.766	0.954	1.243	0.514	0.026423
Q8Y8I6	Lmo0916 protein OS=Listeria monocytogenes serovar 1/2a (strain ATCC BAA-679 / EGD-e) OX=169963 GN=lmo0916 PE=4 SV=1	lmo0916	13.238	23.3	9	2	2	2	2	2	0	2	1	2	2	2	2	2	1	2	2	2	2	2	1	19095	26256	23004	16337	12670	0	0.981	1.348	1.181	0.839	0.651		1.57	0.059195
Q8Y8I9	Aldehyde dehydrogenase OS=Listeria monocytogenes serovar 1/2a (strain ATCC BAA-679 / EGD-e) OX=169963 GN=lmo0913 PE=3 SV=1	lmo0913	53.166	36.7	46	14	14	6	6	5	6	12	11	10	9	10	11	13	13	10	9	10	11	13	13	645980	567150	566400	1122700	1358800	1285000	0.699	0.614	0.613	1.215	1.47	1.39	0.473	0.00046351
Q8Y8J3	Lmo0908 protein OS=Listeria monocytogenes serovar 1/2a (strain ATCC BAA-679 / EGD-e) OX=169963 GN=lmo0908 PE=4 SV=1	lmo0908	41.751	10.6	8	4	4	1	0	0	2	2	3	2	1	1	4	4	4	2	1	1	4	4	4	72806	0	0	77995	63300	66712	1.037			1.111	0.902	0.95	1.05
Q8Y8J4	Lmo0907 protein OS=Listeria monocytogenes serovar 1/2a (strain ATCC BAA-679 / EGD-e) OX=169963 GN=lmo0907 PE=4 SV=1	lmo0907	25.224	57.6	41	10	10	7	6	5	6	11	6	8	7	9	9	10	8	8	7	9	9	10	8	344700	345760	311340	313460	340260	338970	1.037	1.04	0.937	0.943	1.024	1.02	1.009	0.85392
Q8Y8J5	Lmo0906 protein OS=Listeria monocytogenes serovar 1/2a (strain ATCC BAA-679 / EGD-e) OX=169963 GN=lmo0906 PE=3 SV=1	lmo0906	48.994	33.4	37	8	8	6	5	6	6	6	8	7	7	7	6	7	8	7	7	7	6	7	8	122090	128790	150580	112890	175240	145990	0.877	0.925	1.081	0.811	1.258	1.048	0.925	0.66576
Q8Y8J7	Lmo0904 protein OS=Listeria monocytogenes serovar 1/2a (strain ATCC BAA-679 / EGD-e) OX=169963 GN=lmo0904 PE=4 SV=1	lmo0904	25.774	12.1	11	2	2	2	1	2	2	3	1	2	2	2	2	2	2	2	2	2	2	2	2	22408	16371	17487	25347	35725	25757	0.94	0.686	0.733	1.063	1.498	1.08	0.648	0.043115
Q8Y8J8	Lmo0903 protein OS=Listeria monocytogenes serovar 1/2a (strain ATCC BAA-679 / EGD-e) OX=169963 GN=lmo0903 PE=4 SV=1	lmo0903	13.976	54	20	5	5	3	2	5	2	4	4	2	3	4	3	5	3	2	3	4	3	5	3	110930	76104	160420	36992	99777	67241	1.207	0.828	1.745	0.402	1.086	0.732	1.703	0.191479
Q8Y8J9	Lmo0902 protein OS=Listeria monocytogenes serovar 1/2a (strain ATCC BAA-679 / EGD-e) OX=169963 GN=lmo0902 PE=4 SV=1	lmo0902	27.063	11.8	5	3	3	1	0	2	0	1	1	3	2	3	1	3	2	3	2	3	1	3	2	19843	0	20499	0	18468	18037	1.033		1.067		0.961	0.939	1.105	0.037401
Q8Y8K1	Lmo0900 protein OS=Listeria monocytogenes serovar 1/2a (strain ATCC BAA-679 / EGD-e) OX=169963 GN=lmo0900 PE=4 SV=1	lmo0900	14.816	40.8	19	3	3	3	4	2	3	3	4	3	3	3	3	3	3	3	3	3	3	3	3	113200	114670	127230	70184	86360	95135	1.119	1.134	1.258	0.694	0.854	0.941	1.411	0.022577
Q8Y8K3	Lmo0898 protein OS=Listeria monocytogenes serovar 1/2a (strain ATCC BAA-679 / EGD-e) OX=169963 GN=lmo0898 PE=4 SV=1	lmo0898	81.566	40.3	102	26	26	14	22	17	17	17	15	22	23	22	22	24	23	22	23	22	22	24	23	2210200	2249000	1968900	2083100	2249400	2021800	1.037	1.056	0.924	0.978	1.056	0.949	1.011	0.84956
Q8Y8K5	Indirect negative regulation of sigma B dependant gene expression (Serine phosphatase) OS=Listeria monocytogenes serovar 1/2a (strain ATCC BAA-679 / EGD-e) OX=169963 GN=rsbX PE=4 SV=1	rsbX	22.249	21.1	7	3	3	1	1	2	1	2	0	2	2	2	1	2	1	2	2	2	1	2	1	27031	24866	24857	0	0	0	1.057	0.972	0.972
Q8Y8K6	Serine-protein kinase RsbW OS=Listeria monocytogenes serovar 1/2a (strain ATCC BAA-679 / EGD-e) OX=169963 GN=rsbW PE=3 SV=1	rsbW	17.498	61.1	55	8	8	11	8	9	7	11	9	6	7	7	7	8	8	6	7	7	7	8	8	2965100	2746100	3270700	2216600	2049500	1958800	1.17	1.084	1.29	0.875	0.809	0.773	1.442	0.0041606
Q8Y8K7	RsbU protein OS=Listeria monocytogenes serovar 1/2a (strain ATCC BAA-679 / EGD-e) OX=169963 GN=rsbU PE=4 SV=1	rsbU	38.246	19.8	19	5	5	3	3	3	1	5	4	4	4	5	5	5	4	4	4	5	5	5	4	76788	69310	85998	89742	112250	115250	0.839	0.757	0.939	0.98	1.226	1.259	0.732	0.037136
Q8Y8K8	RsbT protein OS=Listeria monocytogenes serovar 1/2a (strain ATCC BAA-679 / EGD-e) OX=169963 GN=rsbT PE=4 SV=1	rsbT	14.727	64	32	8	8	6	6	5	2	7	6	8	7	7	7	8	7	8	7	7	7	8	7	1004000	1016100	968830	699410	699530	725880	1.178	1.192	1.137	0.821	0.821	0.852	1.406	5.7316e-05
Q8Y8K9	RsbR protein OS=Listeria monocytogenes serovar 1/2a (strain ATCC BAA-679 / EGD-e) OX=169963 GN=RsbR PE=4 SV=1	RsbR	31.62	51.1	72	12	12	14	12	12	12	10	12	12	11	11	11	11	12	12	11	11	11	11	12	1255700	1245100	1429600	912340	937780	901330	1.128	1.118	1.284	0.819	0.842	0.809	1.429	0.00154438
Q8Y8L0	mRNA interferase OS=Listeria monocytogenes serovar 1/2a (strain ATCC BAA-679 / EGD-e) OX=169963 GN=lmo0888 PE=3 SV=1	lmo0888	12.76	54.8	20	5	5	4	2	3	2	5	4	4	5	4	3	4	5	4	5	4	3	4	5	139520	134140	147960	94286	104200	116660	1.136	1.092	1.205	0.768	0.849	0.95	1.337	0.0123175
Q8Y8L1	Lmo0887 protein OS=Listeria monocytogenes serovar 1/2a (strain ATCC BAA-679 / EGD-e) OX=169963 GN=lmo0887 PE=4 SV=1	lmo0887	10.637	25	12	2	2	2	2	2	2	2	2	2	2	2	2	2	2	2	2	2	2	2	2	327220	393690	299270	443130	307490	353920	0.924	1.112	0.845	1.251	0.868	0.999	0.924	0.60828
Q8Y8L2	Holo-[acyl-carrier-protein] synthase OS=Listeria monocytogenes serovar 1/2a (strain ATCC BAA-679 / EGD-e) OX=169963 GN=acpS PE=3 SV=1	acpS	13.257	21.2	9	2	2	2	1	1	2	1	2	2	2	1	2	2	2	2	2	1	2	2	2	62676	60519	0	38284	48423	44836	1.23	1.188		0.751	0.95	0.88	1.405	0.0316
Q8Y8L3	Protoporphyrinogen oxidase OS=Listeria monocytogenes serovar 1/2a (strain ATCC BAA-679 / EGD-e) OX=169963 GN=lmo0884 PE=3 SV=1	lmo0884	50.297	32.9	33	11	11	4	4	5	4	10	6	6	6	8	7	10	10	6	6	8	7	10	10	153440	166460	123100	146220	196390	181750	0.952	1.032	0.764	0.907	1.218	1.127	0.845	0.25146
Q8Y8L7	Cell wall protein Lmo0880 OS=Listeria monocytogenes serovar 1/2a (strain ATCC BAA-679 / EGD-e) OX=169963 GN=lmo0880 PE=1 SV=1	lmo0880	49.878	21.9	27	7	7	4	4	2	5	7	5	4	5	3	6	7	7	4	5	3	6	7	7	274170	232970	157800	1089900	801140	888220	0.478	0.406	0.275	1.899	1.396	1.547	0.239	0.00150492
Q8Y8M3	Lmo0874 protein OS=Listeria monocytogenes serovar 1/2a (strain ATCC BAA-679 / EGD-e) OX=169963 GN=lmo0874 PE=4 SV=1	lmo0874	12.403	45	10	4	4	2	2	2	1	3	0	4	4	3	4	3	4	4	4	3	4	3	4	42630	29376	32049	20719	16653	19564	1.589	1.095	1.194	0.772	0.621	0.729	1.828	0.0102585
Q8Y8M7	Lmo0869 protein OS=Listeria monocytogenes serovar 1/2a (strain ATCC BAA-679 / EGD-e) OX=169963 GN=lmo0869 PE=4 SV=1	lmo0869	37.805	21.7	14	6	6	4	1	5	1	1	2	5	3	6	2	3	4	5	3	6	2	3	4	60926	35067	105190	28214	25433	15947	1.35	0.777	2.331	0.625	0.564	0.353	2.891	0.052039
Q8Y8N0	ATP-dependent RNA helicase CshA OS=Listeria monocytogenes serovar 1/2a (strain ATCC BAA-679 / EGD-e) OX=169963 GN=cshA PE=2 SV=1	cshA	57.309	54.4	183	24	24	31	28	34	26	30	34	23	23	23	24	23	24	23	23	23	24	23	24	5078300	4641600	5986800	4837800	6073000	5730000	0.942	0.861	1.11	0.897	1.126	1.063	0.944	0.59202
Q8Y8N2	Lmo0864 protein OS=Listeria monocytogenes serovar 1/2a (strain ATCC BAA-679 / EGD-e) OX=169963 GN=lmo0864 PE=4 SV=1	lmo0864	39.97	20.6	22	5	5	3	5	5	1	4	4	4	5	4	2	4	4	4	5	4	2	4	4	86719	77588	81942	52484	32007	40420	1.402	1.254	1.325	0.848	0.517	0.653	1.973	0.0088407
Q8Y8N7	Lmo0859 protein OS=Listeria monocytogenes serovar 1/2a (strain ATCC BAA-679 / EGD-e) OX=169963 GN=lmo0859 PE=1 SV=1	lmo0859	48.951	12.1	10	4	4	0	2	1	2	3	2	4	4	4	4	3	4	4	4	4	4	3	4	22422	44431	29103	61212	35227	41513	0.575	1.14	0.747	1.57	0.904	1.065	0.696	0.21896
Q8Y8N8	Lmo0858 protein OS=Listeria monocytogenes serovar 1/2a (strain ATCC BAA-679 / EGD-e) OX=169963 GN=lmo0858 PE=4 SV=1	lmo0858	38.646	13.5	10	4	4	2	1	2	1	2	2	2	2	3	3	3	4	2	2	3	3	3	4	24524	20017	19912	21482	26559	28509	1.044	0.852	0.847	0.914	1.13	1.213	0.842	0.195984
Q8Y8N9	Lmo0857 protein OS=Listeria monocytogenes serovar 1/2a (strain ATCC BAA-679 / EGD-e) OX=169963 GN=lmo0857 PE=4 SV=1	lmo0857	26.736	29.1	7	4	4	2	1	2	1	1	0	3	3	3	3	3	2	3	3	3	3	3	2	112640	93063	85141	75870	102750	0	1.2	0.991	0.907	0.808	1.094		1.086	0.6149
Q8Y8P0	UDP-N-acetylmuramoyl-tripeptide--D-alanyl-D-alanine ligase OS=Listeria monocytogenes serovar 1/2a (strain ATCC BAA-679 / EGD-e) OX=169963 GN=murF PE=3 SV=1	murF	50.461	17.7	25	7	7	3	5	4	4	5	4	6	5	6	5	7	6	6	5	6	5	7	6	146540	134450	150310	161580	162150	159160	0.962	0.882	0.987	1.06	1.064	1.045	0.893	0.029817
Q8Y8P1	D-alanine--D-alanine ligase OS=Listeria monocytogenes serovar 1/2a (strain ATCC BAA-679 / EGD-e) OX=169963 GN=ddl PE=3 SV=1	ddl	40.669	30.5	36	8	8	7	6	7	4	7	5	8	6	7	4	8	7	8	6	7	4	8	7	607790	657480	655070	347050	440960	334080	1.199	1.297	1.292	0.684	0.87	0.659	1.712	0.0038781
Q8Y8P4	Lmo0852 protein OS=Listeria monocytogenes serovar 1/2a (strain ATCC BAA-679 / EGD-e) OX=169963 GN=lmo0852 PE=1 SV=1	lmo0852	21.198	17.9	11	3	3	3	2	2	1	1	2	3	3	3	3	2	2	3	3	3	3	2	2	63894	68037	73105	51338	49854	45272	1.091	1.161	1.248	0.876	0.851	0.773	1.4	0.0034354
Q8Y8P5	Lmo0851 protein OS=Listeria monocytogenes serovar 1/2a (strain ATCC BAA-679 / EGD-e) OX=169963 GN=lmo0851 PE=4 SV=1	lmo0851	29.35	12.7	4	3	3	0	1	1	1	1	0	2	3	2	3	2	3	2	3	2	3	2	3	0	61624	74280	36482	25175	0		1.248	1.504	0.739	0.51		2.203	0.060838
Q8Y8P7	Lmo0849 protein OS=Listeria monocytogenes serovar 1/2a (strain ATCC BAA-679 / EGD-e) OX=169963 GN=lmo0849 PE=4 SV=1	lmo0849	67.133	30	66	15	15	10	11	8	13	11	13	12	12	12	15	12	14	12	12	12	15	12	14	1363000	1711600	1325700	2129000	1301300	1513100	0.875	1.099	0.851	1.367	0.836	0.972	0.89	0.57376
Q8Y8P8	Lmo0848 protein OS=Listeria monocytogenes serovar 1/2a (strain ATCC BAA-679 / EGD-e) OX=169963 GN=lmo0848 PE=4 SV=1	lmo0848	26.675	33.9	48	8	8	7	7	8	8	8	10	7	6	7	8	8	8	7	6	7	8	8	8	870250	769870	834160	812970	842120	906980	1.037	0.917	0.994	0.969	1.003	1.081	0.966	0.50694
Q8Y8P9	Lmo0847 protein OS=Listeria monocytogenes serovar 1/2a (strain ATCC BAA-679 / EGD-e) OX=169963 GN=lmo0847 PE=3 SV=1	lmo0847	53.296	14	31	7	7	6	6	4	4	6	5	7	6	5	6	6	6	7	6	5	6	6	6	391160	339730	221820	339700	359380	332660	1.183	1.027	0.671	1.027	1.087	1.006	0.923	0.598
Q8Y8Q1	Lmo0845 protein OS=Listeria monocytogenes serovar 1/2a (strain ATCC BAA-679 / EGD-e) OX=169963 GN=lmo0845 PE=1 SV=1	lmo0845	41.806	16.6	14	5	5	2	3	3	2	2	2	4	4	5	4	2	4	4	4	5	4	2	4	319950	334240	603770	282570	199360	227990	0.976	1.019	1.841	0.862	0.608	0.695	1.772	0.078117
Q8Y8Q2	Lmo0844 protein OS=Listeria monocytogenes serovar 1/2a (strain ATCC BAA-679 / EGD-e) OX=169963 GN=lmo0844 PE=4 SV=1	lmo0844	13.266	31.2	30	4	4	6	5	7	4	3	5	4	4	4	4	4	4	4	4	4	4	4	4	1615000	1686200	2053900	1229000	716260	850790	1.189	1.241	1.512	0.905	0.527	0.626	1.915	0.0188966
Q8Y8Q4	Putative peptidoglycan bound protein (LPXTG motif) OS=Listeria monocytogenes serovar 1/2a (strain ATCC BAA-679 / EGD-e) OX=169963 GN=lmo0842 PE=4 SV=1	lmo0842	222.36	1.1	6	2	2	2	1	0	1	1	1	2	2	2	2	2	2	2	2	2	2	2	2	122670	175460	170150	228970	174630	188210	0.694	0.993	0.963	1.296	0.988	1.065	0.791	0.162278
Q8Y8Q5	Calcium-transporting ATPase lmo0841 OS=Listeria monocytogenes serovar 1/2a (strain ATCC BAA-679 / EGD-e) OX=169963 GN=lmo0841 PE=1 SV=1	lmo0841	95.657	25.8	72	18	18	10	10	11	12	17	12	15	15	15	16	17	17	15	15	15	16	17	17	388010	389560	363380	421200	482560	478470	0.923	0.926	0.864	1.002	1.148	1.138	0.825	0.0181207
Q8Y8Q6	Lmo0840 protein OS=Listeria monocytogenes serovar 1/2a (strain ATCC BAA-679 / EGD-e) OX=169963 GN=lmo0840 PE=4 SV=1	lmo0840	18.462	29.5	9	3	3	1	2	3	1	1	1	3	3	3	2	3	3	3	3	3	2	3	3	52862	51629	55546	39830	51036	45948	1.068	1.044	1.123	0.805	1.032	0.929	1.17	0.098363
Q8Y8R5	Fructose-1,6-bisphosphatase class 3 OS=Listeria monocytogenes serovar 1/2a (strain ATCC BAA-679 / EGD-e) OX=169963 GN=fbp PE=3 SV=1	fbp	75.644	11.6	21	7	7	2	3	2	3	5	6	5	6	5	5	6	6	5	6	5	5	6	6	85873	99828	81221	93511	114420	99657	0.897	1.043	0.848	0.977	1.195	1.041	0.868	0.172659
Q8Y8R6	NifJ protein OS=Listeria monocytogenes serovar 1/2a (strain ATCC BAA-679 / EGD-e) OX=169963 GN=nifJ PE=3 SV=1	nifJ	134.2	13.5	35	12	12	7	7	10	1	6	4	11	10	11	6	9	7	11	10	11	6	9	7	178750	166520	195920	62474	136980	105140	1.268	1.181	1.39	0.443	0.972	0.746	1.776	0.057343
Q8Y8R9	3-hydroxy-3-methylglutaryl coenzyme A reductase OS=Listeria monocytogenes serovar 1/2a (strain ATCC BAA-679 / EGD-e) OX=169963 GN=lmo0825 PE=3 SV=1	lmo0825	45.854	14.1	22	5	5	4	5	2	4	3	4	4	5	4	4	5	5	4	5	4	4	5	5	92470	103690	87441	109500	157740	126260	0.819	0.919	0.775	0.97	1.398	1.119	0.721	0.053541
Q8Y8S1	Lmo0823 protein OS=Listeria monocytogenes serovar 1/2a (strain ATCC BAA-679 / EGD-e) OX=169963 GN=lmo0823 PE=4 SV=1	lmo0823	31.076	76.6	104	17	17	19	14	17	15	22	17	16	14	15	13	17	13	16	14	15	13	17	13	4247600	4628600	3648800	5285700	4218900	4189300	0.972	1.059	0.835	1.21	0.965	0.959	0.914	0.44156
Q8Y8S3	Lmo0821 protein OS=Listeria monocytogenes serovar 1/2a (strain ATCC BAA-679 / EGD-e) OX=169963 GN=lmo0821 PE=4 SV=1	lmo0821	24.551	13.2	3	3	3	1	0	0	0	1	1	3	2	1	1	3	3	3	2	1	1	3	3	22864	0	0	0	30719	28378	0.837				1.124	1.039	0.774
Q8Y8S5	Lmo0819 protein OS=Listeria monocytogenes serovar 1/2a (strain ATCC BAA-679 / EGD-e) OX=169963 GN=lmo0819 PE=4 SV=1	lmo0819	32.436	16.7	5	4	4	1	0	1	0	3	0	3	2	2	3	4	3	3	2	2	3	4	3	49377	0	50147	43599	65847	49517	0.955		0.97	0.843	1.274	0.958	0.939	0.78184
Q8Y8S6	Lmo0818 protein OS=Listeria monocytogenes serovar 1/2a (strain ATCC BAA-679 / EGD-e) OX=169963 GN=lmo0818 PE=4 SV=1	lmo0818	95.073	15.5	32	9	9	5	4	5	3	8	7	6	5	5	6	8	8	6	5	5	6	8	8	77034	63595	63558	76536	70197	67653	1.104	0.912	0.911	1.097	1.006	0.97	0.952	0.52244
Q8Y8S7	Lmo0817 protein OS=Listeria monocytogenes serovar 1/2a (strain ATCC BAA-679 / EGD-e) OX=169963 GN=lmo0817 PE=4 SV=1	lmo0817	15.709	19.7	28	3	3	4	6	4	5	5	4	3	3	3	3	3	3	3	3	3	3	3	3	1624400	1958600	1994000	2738300	1509400	1772200	0.84	1.013	1.032	1.417	0.781	0.917	0.926	0.8119
Q8Y8T0	Lmo0814 protein OS=Listeria monocytogenes serovar 1/2a (strain ATCC BAA-679 / EGD-e) OX=169963 GN=lmo0814 PE=4 SV=1	lmo0814	32.434	26.5	31	6	6	4	4	7	5	5	6	5	6	6	5	6	6	5	6	6	5	6	6	219530	176620	178120	135670	167100	153830	1.278	1.028	1.037	0.79	0.973	0.895	1.258	0.071362
Q8Y8T1	Lmo0813 protein OS=Listeria monocytogenes serovar 1/2a (strain ATCC BAA-679 / EGD-e) OX=169963 GN=lmo0813 PE=4 SV=1	lmo0813	31.371	14.1	11	4	4	2	3	2	0	2	2	4	4	4	3	3	3	4	4	4	3	3	3	40400	47889	41700	9488.3	45720	32425	1.114	1.32	1.15	0.262	1.261	0.894	1.483	0.34914
Q8Y8T3	Lmo0811 protein OS=Listeria monocytogenes serovar 1/2a (strain ATCC BAA-679 / EGD-e) OX=169963 GN=lmo0811 PE=4 SV=1	lmo0811	27.249	56.7	151	14	14	26	23	26	27	24	25	14	14	13	14	14	14	14	14	13	14	14	14	17325000	22026000	26673000	19053000	13923000	14961000	0.912	1.16	1.404	1.003	0.733	0.788	1.377	0.115821
Q8Y8T4	Lmo0810 protein OS=Listeria monocytogenes serovar 1/2a (strain ATCC BAA-679 / EGD-e) OX=169963 GN=lmo0810 PE=1 SV=1	lmo0810	40.649	4.2	5	1	1	1	1	0	1	1	1	1	1	0	1	1	1	1	1	0	1	1	1	0	15995	0	0	0	0
Q8Y8T5	Lmo0808 protein OS=Listeria monocytogenes serovar 1/2a (strain ATCC BAA-679 / EGD-e) OX=169963 GN=lmo0808 PE=4 SV=1	lmo0808	30.585	8.2	3	2	2	1	1	0	0	1	0	2	2	2	2	2	1	2	2	2	2	2	1	22216	22187	0	0	21138	0	1.017	1.016			0.968		1.05
Q8Y8T6	Spermidine/putrescine import ATP-binding protein PotA OS=Listeria monocytogenes serovar 1/2a (strain ATCC BAA-679 / EGD-e) OX=169963 GN=potA PE=3 SV=2	potA	41.952	27.6	29	8	8	4	4	3	5	6	7	6	7	5	7	8	6	6	7	5	7	8	6	161730	134220	94970	108430	129450	121880	1.293	1.073	0.759	0.867	1.035	0.974	1.087	0.72492
Q8Y8T7	Lmo0806 protein OS=Listeria monocytogenes serovar 1/2a (strain ATCC BAA-679 / EGD-e) OX=169963 GN=lmo0806 PE=4 SV=1	lmo0806	20.723	20.6	5	3	3	0	0	0	1	2	2	2	3	2	3	3	2	2	3	2	3	3	2	20875	20832	20160	18097	34949	32073	0.852	0.85	0.823	0.739	1.427	1.309	0.727	0.30846
Q8Y8T8	Lmo0805 protein OS=Listeria monocytogenes serovar 1/2a (strain ATCC BAA-679 / EGD-e) OX=169963 GN=lmo0805 PE=4 SV=1	lmo0805	17.971	9.2	2	1	1	0	0	0	1	1	0	0	1	0	1	1	0	0	1	0	1	1	0	0	3426.2	0	0	0	0
Q8Y8U0	Lmo0803 protein OS=Listeria monocytogenes serovar 1/2a (strain ATCC BAA-679 / EGD-e) OX=169963 GN=lmo0803 PE=3 SV=1	lmo0803	77.427	3.4	3	2	2	0	0	1	0	1	1	0	0	1	0	1	1	0	0	1	0	1	1	0	0	0	0	0	6682.4
Q8Y8U1	Lmo0802 protein OS=Listeria monocytogenes serovar 1/2a (strain ATCC BAA-679 / EGD-e) OX=169963 GN=lmo0802 PE=4 SV=1	lmo0802	24.989	19.3	14	4	4	3	3	3	2	1	2	3	4	4	3	2	4	3	4	4	3	2	4	37634	44079	47661	42793	39362	38691	0.902	1.057	1.143	1.026	0.944	0.928	1.07	0.44712
Q8Y8U5	Lmo0797 protein OS=Listeria monocytogenes serovar 1/2a (strain ATCC BAA-679 / EGD-e) OX=169963 GN=lmo0797 PE=4 SV=1	lmo0797	16.797	25.5	8	3	3	2	1	1	1	1	2	2	3	3	3	2	3	2	3	3	3	2	3	55785	49073	48320	24777	45250	27290	1.336	1.175	1.157	0.593	1.084	0.654	1.574	0.064296
Q8Y8U6	Lmo0796 protein OS=Listeria monocytogenes serovar 1/2a (strain ATCC BAA-679 / EGD-e) OX=169963 GN=lmo0796 PE=3 SV=1	lmo0796	19.337	84.7	88	12	12	16	12	14	15	15	16	12	12	12	11	11	12	12	12	12	11	11	12	2429900	2600700	3019200	2514400	2797800	2635500	0.911	0.975	1.132	0.943	1.049	0.988	1.013	0.90068
Q8Y8U8	Lmo0794 protein OS=Listeria monocytogenes serovar 1/2a (strain ATCC BAA-679 / EGD-e) OX=169963 GN=lmo0794 PE=1 SV=1	lmo0794	23.356	12.7	9	3	3	3	2	1	1	1	1	3	2	3	3	2	2	3	2	3	3	2	2	48420	62962	32099	35027	39731	44606	1.105	1.437	0.733	0.8	0.907	1.018	1.202	0.50632
Q8Y8V1	Lmo0791 protein OS=Listeria monocytogenes serovar 1/2a (strain ATCC BAA-679 / EGD-e) OX=169963 GN=lmo0791 PE=4 SV=1	lmo0791	23.983	63.9	97	15	15	17	17	13	16	17	17	15	13	14	14	15	14	15	13	14	14	15	14	7691100	7375400	7058800	16014000	6383300	10320000	0.841	0.807	0.772	1.752	0.698	1.129	0.676	0.34986
Q8Y8V2	Cys-tRNA(Pro)/Cys-tRNA(Cys) deacylase OS=Listeria monocytogenes serovar 1/2a (strain ATCC BAA-679 / EGD-e) OX=169963 GN=lmo0790 PE=3 SV=1	lmo0790	17.392	8.2	6	2	2	0	1	2	0	1	2	1	2	2	2	2	2	1	2	2	2	2	2	0	9622.9	24219	12660	21955	24107		0.52	1.308	0.684	1.186	1.302	0.864	0.65778
Q8Y8V4	Lmo0788 protein OS=Listeria monocytogenes serovar 1/2a (strain ATCC BAA-679 / EGD-e) OX=169963 GN=lmo0788 PE=4 SV=1	lmo0788	163.03	19.1	71	21	21	12	14	17	4	13	11	20	16	21	5	19	16	20	16	21	5	19	16	797810	745930	843990	339490	489320	471310	1.298	1.214	1.373	0.552	0.796	0.767	1.837	0.0070032
Q8Y8V5	Lmo0787 protein OS=Listeria monocytogenes serovar 1/2a (strain ATCC BAA-679 / EGD-e) OX=169963 GN=lmo0787 PE=4 SV=1	lmo0787	50.35	4.4	9	2	2	1	2	1	1	2	2	2	2	2	2	2	2	2	2	2	2	2	2	38513	37603	39949	38960	61696	61746	0.83	0.81	0.861	0.839	1.329	1.33	0.715	0.179475
Q8Y8V6	FMN-dependent NADH-azoreductase 2 OS=Listeria monocytogenes serovar 1/2a (strain ATCC BAA-679 / EGD-e) OX=169963 GN=azoR2 PE=3 SV=1	azoR2	23.095	56.4	64	10	10	12	13	13	9	7	10	10	10	10	8	9	9	10	10	10	8	9	9	4482300	4582700	8222500	1434000	1285400	1332300	1.26	1.289	2.312	0.403	0.361	0.375	4.268	0.0021809
Q8Y8V7	Lmo0785 protein OS=Listeria monocytogenes serovar 1/2a (strain ATCC BAA-679 / EGD-e) OX=169963 GN=lmo0785 PE=4 SV=1	lmo0785	106.46	35.1	117	23	23	20	17	20	17	26	17	21	19	20	20	22	20	21	19	20	20	22	20	529570	506580	423150	436410	525590	513780	1.083	1.036	0.865	0.892	1.074	1.05	0.989	0.90114
Q8Y8V8	Lmo0784 protein OS=Listeria monocytogenes serovar 1/2a (strain ATCC BAA-679 / EGD-e) OX=169963 GN=lmo0784 PE=4 SV=1	lmo0784	15.487	52.1	140	7	7	21	20	17	24	28	30	6	7	6	7	6	7	6	7	6	7	6	7	11971000	10258000	8452500	18347000	13556000	14964000	0.926	0.794	0.654	1.42	1.049	1.158	0.655	0.033941
Q8Y8V9	Lmo0783 protein OS=Listeria monocytogenes serovar 1/2a (strain ATCC BAA-679 / EGD-e) OX=169963 GN=lmo0783 PE=4 SV=1	lmo0783	17.879	29.8	30	6	6	5	4	4	5	7	5	6	6	6	6	6	6	6	6	6	6	6	6	632230	577060	517800	568780	584120	583380	1.095	1	0.897	0.985	1.012	1.011	0.995	0.8967
Q8Y8W1	Lmo0781 protein OS=Listeria monocytogenes serovar 1/2a (strain ATCC BAA-679 / EGD-e) OX=169963 GN=lmo0781 PE=4 SV=1	lmo0781	31.781	30.1	30	6	6	6	7	5	2	5	5	6	6	6	5	6	6	6	6	6	5	6	6	1704000	1277500	1324600	1740500	1538600	1373300	1.141	0.856	0.887	1.166	1.03	0.92	0.926	0.51418
Q8Y8W5	Lmo0777 protein OS=Listeria monocytogenes serovar 1/2a (strain ATCC BAA-679 / EGD-e) OX=169963 GN=lmo0777 PE=4 SV=1	lmo0777	14.491	53.5	51	5	5	7	8	9	11	7	9	5	5	5	5	5	5	5	5	5	5	5	5	4550300	5002700	5059200	4885900	3438100	3885200	1.018	1.119	1.132	1.093	0.769	0.869	1.197	0.155399
Q8Y8W7	Lmo0775 protein OS=Listeria monocytogenes serovar 1/2a (strain ATCC BAA-679 / EGD-e) OX=169963 GN=lmo0775 PE=4 SV=1	lmo0775	12.485	9.1	7	1	1	1	0	1	1	2	2	1	1	1	1	1	1	1	1	1	1	1	1	0	0	31181	0	0	0
Q8Y8W8	Lmo0774 protein OS=Listeria monocytogenes serovar 1/2a (strain ATCC BAA-679 / EGD-e) OX=169963 GN=lmo0774 PE=4 SV=1	lmo0774	33.423	13.6	10	5	5	3	3	1	0	1	2	4	5	5	4	4	5	4	5	5	4	4	5	154690	105640	122640	81577	91921	67728	1.487	1.015	1.179	0.784	0.884	0.651	1.587	0.032482
Q8Y8W9	Lmo0773 protein OS=Listeria monocytogenes serovar 1/2a (strain ATCC BAA-679 / EGD-e) OX=169963 GN=lmo0773 PE=4 SV=1	lmo0773	35.229	17	9	3	3	0	2	1	2	2	2	3	3	3	3	2	3	3	3	3	3	2	3	47189	53378	61534	38178	66127	55533	0.879	0.995	1.147	0.712	1.232	1.035	1.014	0.86168
Q8Y8X9	Lmo0763 protein OS=Listeria monocytogenes serovar 1/2a (strain ATCC BAA-679 / EGD-e) OX=169963 GN=lmo0763 PE=4 SV=1	lmo0763	32.179	4.8	6	1	1	1	1	1	1	1	1	1	1	1	1	1	1	1	1	1	1	1	1	0	0	11774	0	0	0
Q8Y8Y0	GTPase HflX OS=Listeria monocytogenes serovar 1/2a (strain ATCC BAA-679 / EGD-e) OX=169963 GN=hflX PE=3 SV=1	hflX	47.55	6	4	2	2	1	1	0	1	0	1	1	2	2	2	2	2	1	2	2	2	2	2	0	15759	0	18873	0	27047		0.767		0.918		1.316	0.687
Q8Y8Y3	Lmo0759 protein OS=Listeria monocytogenes serovar 1/2a (strain ATCC BAA-679 / EGD-e) OX=169963 GN=lmo0759 PE=4 SV=1	lmo0759	36.139	27.3	29	6	6	4	3	5	4	6	7	6	4	6	6	6	6	6	4	6	6	6	6	85092	77394	78569	94640	110670	111160	0.916	0.833	0.846	1.019	1.191	1.196	0.762	0.0110366
Q8Y8Y4	Lmo0758 protein OS=Listeria monocytogenes serovar 1/2a (strain ATCC BAA-679 / EGD-e) OX=169963 GN=lmo0758 PE=4 SV=1	lmo0758	33.349	9.5	2	2	2	0	0	0	0	1	1	2	2	1	1	2	2	2	2	1	1	2	2	0	0	0	0	52017	67825					0.868	1.132
Q8Y8Y7	Lmo0755 protein OS=Listeria monocytogenes serovar 1/2a (strain ATCC BAA-679 / EGD-e) OX=169963 GN=lmo0755 PE=4 SV=1	lmo0755	30.022	12.8	11	2	2	2	2	2	3	1	1	2	2	2	2	2	2	2	2	2	2	2	2	53813	45591	47606	86712	91400	89587	0.779	0.66	0.689	1.255	1.322	1.296	0.549	0.00031906
Q8Y902	Lmo0740 protein OS=Listeria monocytogenes serovar 1/2a (strain ATCC BAA-679 / EGD-e) OX=169963 GN=lmo0740 PE=1 SV=1	lmo0740	25.399	4.6	5	1	1	0	1	1	1	1	1	1	1	1	1	1	1	1	1	1	1	1	1	0	0	17534	0	0	0
Q8Y915	Glutamine--fructose-6-phosphate aminotransferase [isomerizing] OS=Listeria monocytogenes serovar 1/2a (strain ATCC BAA-679 / EGD-e) OX=169963 GN=glmS PE=3 SV=3	glmS	65.766	40.8	133	19	19	20	18	24	22	26	23	16	15	16	17	16	16	16	15	16	17	16	16	3196100	3531700	3512200	2903500	3407200	3374400	0.962	1.063	1.058	0.874	1.026	1.016	1.057	0.4025
Q8Y918	Lmo0724 protein OS=Listeria monocytogenes serovar 1/2a (strain ATCC BAA-679 / EGD-e) OX=169963 GN=lmo0724 PE=4 SV=1	lmo0724	26.837	13.2	7	3	3	2	1	1	1	0	2	3	2	2	2	1	2	3	2	2	2	1	2	36172	25665	33712	39348	0	36905	1.053	0.747	0.981	1.145		1.074	0.836	0.2605
Q8Y919	Lmo0723 protein OS=Listeria monocytogenes serovar 1/2a (strain ATCC BAA-679 / EGD-e) OX=169963 GN=lmo0723 PE=4 SV=1	lmo0723	65.878	25.1	25	10	10	11	5	2	1	4	2	10	8	5	3	8	4	10	8	5	3	8	4	255730	90986	51762	65837	75539	73247	2.503	0.89	0.507	0.644	0.739	0.717	1.857	0.4849
Q8Y920	Lmo0722 protein OS=Listeria monocytogenes serovar 1/2a (strain ATCC BAA-679 / EGD-e) OX=169963 GN=lmo0722 PE=3 SV=1	lmo0722	62.824	30.4	57	13	13	11	10	5	10	12	9	12	10	10	11	12	10	12	10	10	11	12	10	443750	440110	406090	475070	528760	526300	0.944	0.936	0.864	1.011	1.125	1.12	0.843	0.0190423
Q8Y921	Putative fibronectin-binding protein OS=Listeria monocytogenes serovar 1/2a (strain ATCC BAA-679 / EGD-e) OX=169963 GN=lmo0721 PE=4 SV=1	lmo0721	24.625	24.7	14	4	4	1	1	1	2	5	4	2	2	2	3	4	4	2	2	2	3	4	4	20598	17494	21473	34004	45014	38231	0.699	0.594	0.729	1.154	1.528	1.297	0.508	0.002779
Q8Y922	Lmo0720 protein OS=Listeria monocytogenes serovar 1/2a (strain ATCC BAA-679 / EGD-e) OX=169963 GN=lmo0720 PE=4 SV=1	lmo0720	12.787	34.6	10	3	3	2	1	2	1	1	3	3	1	2	3	1	3	3	1	2	3	1	3	62930	0	52457	40466	0	39558	1.288		1.074	0.828		0.81	1.442	0.058378
Q8Y928	Lmo0714 protein OS=Listeria monocytogenes serovar 1/2a (strain ATCC BAA-679 / EGD-e) OX=169963 GN=lmo0714 PE=4 SV=1	lmo0714	41.478	6.8	2	2	2	2	0	0	0	0	0	2	0	1	0	1	0	2	0	1	0	1	0	19800	0	0	0	0	0
Q8Y929	Lmo0713 protein OS=Listeria monocytogenes serovar 1/2a (strain ATCC BAA-679 / EGD-e) OX=169963 GN=lmo0713 PE=4 SV=1	lmo0713	60.022	9.5	15	3	3	3	2	2	3	2	3	3	3	3	3	3	3	3	3	3	3	3	3	104560	26937	21774	76457	72868	73495	1.668	0.43	0.347	1.22	1.163	1.173	0.688	0.32664
Q8Y931	Flagellar basal body rod protein FlgB OS=Listeria monocytogenes serovar 1/2a (strain ATCC BAA-679 / EGD-e) OX=169963 GN=lmo0710 PE=3 SV=1	lmo0710	14.141	21.1	8	2	2	2	0	1	1	2	2	2	0	1	1	2	2	2	0	1	1	2	2	28101	0	0	0	15225	15520	1.433				0.776	0.791	1.829
Q8Y936	Flagellar hook-associated protein 1 OS=Listeria monocytogenes serovar 1/2a (strain ATCC BAA-679 / EGD-e) OX=169963 GN=flgK PE=3 SV=1	flgK	54.207	9.9	3	3	3	3	0	0	0	0	0	3	1	0	1	1	0	3	1	0	1	1	0	15979	0	0	0	0	0
Q8Y937	Lmo0704 protein OS=Listeria monocytogenes serovar 1/2a (strain ATCC BAA-679 / EGD-e) OX=169963 GN=lmo0704 PE=4 SV=1	lmo0704	16.501	22.5	3	3	3	1	1	0	1	0	0	2	3	3	1	2	3	2	3	3	1	2	3	0	0	32670	0	0	0
Q8Y940	Lmo0701 protein OS=Listeria monocytogenes serovar 1/2a (strain ATCC BAA-679 / EGD-e) OX=169963 GN=lmo0701 PE=4 SV=1	lmo0701	52.869	26.6	32	9	9	9	3	5	4	6	5	9	8	7	8	8	9	9	8	7	8	8	9	440450	169750	130730	190630	169420	177390	2.067	0.797	0.614	0.895	0.795	0.833	1.379	0.67808
Q8Y948	Lmo0689 protein OS=Listeria monocytogenes serovar 1/2a (strain ATCC BAA-679 / EGD-e) OX=169963 GN=lmo0689 PE=4 SV=1	lmo0689	34.247	22.5	17	5	5	3	2	3	2	3	4	4	3	4	2	5	5	4	3	4	2	5	5	124990	33148	62427	55185	54849	60093	1.92	0.509	0.959	0.847	0.842	0.923	1.297	0.78834
Q8Y949	Lmo0688 protein OS=Listeria monocytogenes serovar 1/2a (strain ATCC BAA-679 / EGD-e) OX=169963 GN=lmo0688 PE=4 SV=1	lmo0688	73.729	8	4	4	4	3	0	0	0	1	0	4	0	1	0	2	3	4	0	1	0	2	3	31963	0	0	0	7247.2	7651.6	2.046				0.464	0.49	4.289
Q8Y958	Lmo0676 protein OS=Listeria monocytogenes serovar 1/2a (strain ATCC BAA-679 / EGD-e) OX=169963 GN=lmo0676 PE=4 SV=1	lmo0676	28.663	10.6	4	3	3	0	0	0	2	0	2	2	1	2	2	3	3	2	1	2	2	3	3	16979	0	13528	49191	24859	24891	0.656		0.523	1.9	0.96	0.961	0.463	0.09908
Q8Y962	Lmo0671 protein OS=Listeria monocytogenes serovar 1/2a (strain ATCC BAA-679 / EGD-e) OX=169963 GN=lmo0671 PE=4 SV=1	lmo0671	23.075	7.9	1	1	1	0	0	0	0	1	0	0	0	0	1	1	0	0	0	0	1	1	0	0	0	0	0	4039.7	0
Q8Y964	Lmo0669 protein OS=Listeria monocytogenes serovar 1/2a (strain ATCC BAA-679 / EGD-e) OX=169963 GN=lmo0669 PE=4 SV=1	lmo0669	31.335	26.5	27	7	7	3	3	4	5	6	6	5	5	6	7	7	7	5	5	6	7	7	7	178510	169080	174370	312400	218300	246840	0.824	0.781	0.805	1.442	1.008	1.14	0.671	0.067537
Q8Y966	Lmo0667 protein OS=Listeria monocytogenes serovar 1/2a (strain ATCC BAA-679 / EGD-e) OX=169963 GN=lmo0667 PE=4 SV=1	lmo0667	35.557	19.6	26	6	6	4	5	5	5	5	2	6	6	6	6	6	6	6	6	6	6	6	6	175060	163380	152320	151960	147930	140000	1.129	1.053	0.982	0.98	0.954	0.903	1.115	0.082683
Q8Y968	Lmo0665 protein OS=Listeria monocytogenes serovar 1/2a (strain ATCC BAA-679 / EGD-e) OX=169963 GN=lmo0665 PE=4 SV=1	lmo0665	9.3245	12.6	3	1	1	0	1	1	0	0	1	0	1	1	1	1	1	0	1	1	1	1	1	0	0	23223	0	0	0
Q8Y969	Lmo0664 protein OS=Listeria monocytogenes serovar 1/2a (strain ATCC BAA-679 / EGD-e) OX=169963 GN=lmo0664 PE=4 SV=1	lmo0664	20.586	44.4	39	6	6	5	6	7	6	8	7	5	5	5	6	5	6	5	5	5	6	5	6	218390	174960	204960	174280	295080	238470	1.003	0.804	0.942	0.801	1.356	1.095	0.845	0.41998
Q8Y970	Lmo0663 protein OS=Listeria monocytogenes serovar 1/2a (strain ATCC BAA-679 / EGD-e) OX=169963 GN=lmo0663 PE=4 SV=1	lmo0663	32.312	54.2	43	12	12	7	6	7	4	11	8	8	7	7	6	11	9	8	7	7	6	11	9	672590	584920	589420	573880	704440	669070	1.064	0.925	0.932	0.907	1.114	1.058	0.949	0.54218
Q8Y971	ThiD protein OS=Listeria monocytogenes serovar 1/2a (strain ATCC BAA-679 / EGD-e) OX=169963 GN=thiD PE=4 SV=1	thiD	28.819	71.6	204	18	18	36	38	41	28	32	29	18	18	17	17	18	18	18	18	17	17	18	18	37478000	41807000	54967000	22822000	13002000	15794000	1.21	1.35	1.774	0.737	0.42	0.51	2.6	0.0083848
Q8Y975	Lmo0658 protein OS=Listeria monocytogenes serovar 1/2a (strain ATCC BAA-679 / EGD-e) OX=169963 GN=lmo0658 PE=4 SV=1	lmo0658	24.82	16.1	10	4	4	1	1	2	2	3	1	2	3	3	3	4	4	2	3	3	3	4	4	23496	18749	27763	20344	22261	26846	1.011	0.807	1.194	0.875	0.958	1.155	1.008	0.989
Q8Y979	Lmo0654 protein OS=Listeria monocytogenes serovar 1/2a (strain ATCC BAA-679 / EGD-e) OX=169963 GN=lmo0654 PE=4 SV=1	lmo0654	8.0739	68.1	15	4	4	3	2	4	2	2	2	4	2	4	3	3	4	4	2	4	3	3	4	67826	96616	137350	88903	207960	129460	0.559	0.796	1.132	0.733	1.714	1.067	0.708	0.36448
Q8Y980	Lmo0653 protein OS=Listeria monocytogenes serovar 1/2a (strain ATCC BAA-679 / EGD-e) OX=169963 GN=lmo0653 PE=4 SV=1	lmo0653	33.289	12.7	15	3	3	3	2	3	2	3	2	3	2	3	3	3	3	3	2	3	3	3	3	1216600	949690	1071000	947490	834810	817380	1.251	0.976	1.101	0.974	0.858	0.84	1.246	0.064001
Q8Y981	Lmo0652 protein OS=Listeria monocytogenes serovar 1/2a (strain ATCC BAA-679 / EGD-e) OX=169963 GN=lmo0652 PE=4 SV=1	lmo0652	20.604	19.1	7	3	3	2	1	1	0	2	1	3	3	2	2	3	2	3	3	2	2	3	2	26922	23299	31151	0	19099	22108	1.098	0.95	1.271		0.779	0.902	1.316	0.112363
Q8Y983	Lmo0650 protein OS=Listeria monocytogenes serovar 1/2a (strain ATCC BAA-679 / EGD-e) OX=169963 GN=lmo0650 PE=4 SV=1	lmo0650	99.64	34.7	103	24	24	13	13	9	24	25	19	18	18	17	21	22	21	18	18	17	21	22	21	798990	874630	521610	2604700	1588600	1826000	0.584	0.639	0.381	1.903	1.16	1.334	0.365	0.0096418
Q8Y984	Lmo0649 protein OS=Listeria monocytogenes serovar 1/2a (strain ATCC BAA-679 / EGD-e) OX=169963 GN=lmo0649 PE=4 SV=1	lmo0649	24.791	25.8	12	4	4	1	1	1	1	5	3	2	2	4	4	4	4	2	2	4	4	4	4	34661	30028	36194	35004	68778	54182	0.803	0.696	0.839	0.811	1.594	1.256	0.639	0.114518
Q8Y985	Lmo0648 protein OS=Listeria monocytogenes serovar 1/2a (strain ATCC BAA-679 / EGD-e) OX=169963 GN=lmo0648 PE=3 SV=1	lmo0648	36.806	26.6	8	6	6	1	1	0	0	3	3	4	3	5	4	6	5	4	3	5	4	6	5	134130	126580	111510	122290	152400	149050	1.011	0.954	0.841	0.922	1.149	1.124	0.878	0.2222
Q8Y987	Lmo0646 protein OS=Listeria monocytogenes serovar 1/2a (strain ATCC BAA-679 / EGD-e) OX=169963 GN=lmo0646 PE=4 SV=1	lmo0646	30.883	44.8	86	11	11	13	14	13	15	14	17	11	11	11	11	11	11	11	11	11	11	11	11	6828500	8593300	7154800	11099000	5645500	6913200	0.886	1.115	0.929	1.44	0.733	0.897	0.954	0.96328
Q8Y989	Lmo0644 protein OS=Listeria monocytogenes serovar 1/2a (strain ATCC BAA-679 / EGD-e) OX=169963 GN=lmo0644 PE=1 SV=1	lmo0644	69.261	34.2	110	18	18	18	14	21	15	22	20	14	16	18	17	17	17	14	16	18	17	17	17	877140	950480	1430400	1138700	2175700	1834700	0.626	0.678	1.021	0.813	1.553	1.309	0.633	0.143742
Q8Y992	Lmo0641 protein OS=Listeria monocytogenes serovar 1/2a (strain ATCC BAA-679 / EGD-e) OX=169963 GN=lmo0641 PE=3 SV=1	lmo0641	67.705	25.1	36	11	11	4	4	8	6	7	7	6	8	10	7	9	8	6	8	10	7	9	8	208630	227090	427650	261160	206050	207120	0.814	0.886	1.669	1.019	0.804	0.808	1.281	0.45236
Q8Y993	Lmo0640 protein OS=Listeria monocytogenes serovar 1/2a (strain ATCC BAA-679 / EGD-e) OX=169963 GN=lmo0640 PE=4 SV=1	lmo0640	34.044	43.3	35	9	9	5	8	5	4	9	4	7	8	7	6	8	6	7	8	7	6	8	6	168380	192210	198440	128040	176890	172830	0.974	1.112	1.148	0.741	1.024	1	1.17	0.2276
Q8Y995	Lmo0638 protein OS=Listeria monocytogenes serovar 1/2a (strain ATCC BAA-679 / EGD-e) OX=169963 GN=lmo0638 PE=4 SV=1	lmo0638	22.9	28.7	17	4	4	3	3	3	2	2	4	3	3	3	3	3	4	3	3	3	3	3	4	225750	215610	245260	286320	145340	184590	1.04	0.993	1.129	1.319	0.669	0.85	1.114	0.50754
Q8Y996	Lmo0637 protein OS=Listeria monocytogenes serovar 1/2a (strain ATCC BAA-679 / EGD-e) OX=169963 GN=lmo0637 PE=4 SV=1	lmo0637	21.507	24.9	13	3	3	2	2	2	2	2	3	3	2	3	2	2	3	3	2	3	2	2	3	34836	29925	42852	17107	25426	27767	1.175	1.009	1.445	0.577	0.857	0.936	1.531	0.074123
Q8Y997	Lmo0635 protein OS=Listeria monocytogenes serovar 1/2a (strain ATCC BAA-679 / EGD-e) OX=169963 GN=lmo0635 PE=4 SV=1	lmo0635	27.332	9.8	3	2	2	0	0	0	0	2	1	1	2	2	2	2	2	1	2	2	2	2	2	0	12292	11770	12591	10555	10512		1.065	1.02	1.091	0.914	0.911	1.073	0.41904
Q8Y9A3	Lmo0629 protein OS=Listeria monocytogenes serovar 1/2a (strain ATCC BAA-679 / EGD-e) OX=169963 GN=lmo0629 PE=4 SV=1	lmo0629	20.195	34.9	36	6	6	6	7	7	6	5	5	6	6	6	6	6	6	6	6	6	6	6	6	709920	1103200	805870	1076700	574100	673340	0.862	1.339	0.978	1.307	0.697	0.817	1.127	0.57818
Q8Y9A6	Lmo0626 protein OS=Listeria monocytogenes serovar 1/2a (strain ATCC BAA-679 / EGD-e) OX=169963 GN=lmo0626 PE=4 SV=1	lmo0626	65.458	8.6	10	4	4	0	1	2	3	2	2	2	2	3	3	3	4	2	2	3	3	3	4	17134	39392	21171	22742	27665	25480	0.669	1.539	0.827	0.888	1.081	0.995	1.024	0.8885
Q8Y9B2	Lmo0620 protein OS=Listeria monocytogenes serovar 1/2a (strain ATCC BAA-679 / EGD-e) OX=169963 GN=lmo0620 PE=4 SV=1	lmo0620	14.513	46.2	30	4	4	5	3	4	7	5	6	4	4	4	4	4	4	4	4	4	4	4	4	393790	314590	356560	288720	254820	273580	1.255	1.003	1.137	0.92	0.812	0.872	1.304	0.02416
Q8Y9B6	C-terminal domain similar to glycerophosphoryl diester phosphodiesterase OS=Listeria monocytogenes serovar 1/2a (strain ATCC BAA-679 / EGD-e) OX=169963 GN=lmo0616 PE=4 SV=1	lmo0616	66.55	16.1	28	8	8	4	4	3	5	8	4	6	6	6	7	8	7	6	6	6	7	8	7	179790	207100	162900	265800	172250	216880	0.895	1.031	0.811	1.324	0.858	1.08	0.839	0.31444
Q8Y9B9	Lmo0613 protein OS=Listeria monocytogenes serovar 1/2a (strain ATCC BAA-679 / EGD-e) OX=169963 GN=lmo0613 PE=4 SV=1	lmo0613	33.939	30.4	47	8	8	8	11	11	4	6	7	8	8	8	8	8	8	8	8	8	8	8	8	1763500	2054800	1953800	761640	626580	601820	1.363	1.588	1.51	0.589	0.484	0.465	2.901	0.00023943
Q8Y9C1	FMN-dependent NADH-azoreductase 1 OS=Listeria monocytogenes serovar 1/2a (strain ATCC BAA-679 / EGD-e) OX=169963 GN=azoR1 PE=3 SV=1	azoR1	23.025	33.2	12	4	4	3	3	2	1	1	2	4	4	3	2	3	3	4	4	3	2	3	3	229640	199220	200490	115730	54328	136740	1.472	1.277	1.285	0.742	0.348	0.876	2.052	0.051795
Q8Y9C2	Lmo0610 protein OS=Listeria monocytogenes serovar 1/2a (strain ATCC BAA-679 / EGD-e) OX=169963 GN=lmo0610 PE=4 SV=1	lmo0610	62.84	8.7	18	3	3	3	3	2	3	3	4	3	3	2	3	3	3	3	3	2	3	3	3	138540	140430	84954	342660	290480	240420	0.672	0.681	0.412	1.661	1.408	1.166	0.417	0.010177
Q8Y9C3	Lmo0609 protein OS=Listeria monocytogenes serovar 1/2a (strain ATCC BAA-679 / EGD-e) OX=169963 GN=lmo0609 PE=4 SV=1	lmo0609	10.794	68.7	78	8	8	13	13	12	11	13	16	8	8	8	7	8	8	8	8	8	7	8	8	1962100	1596500	1832400	1580300	1451800	1481200	1.189	0.967	1.11	0.957	0.879	0.897	1.195	0.056617
Q8Y9C4	Lmo0608 protein OS=Listeria monocytogenes serovar 1/2a (strain ATCC BAA-679 / EGD-e) OX=169963 GN=lmo0608 PE=4 SV=1	lmo0608	66.776	15.5	25	7	6	3	4	3	4	6	5	6	5	6	7	7	7	5	4	5	6	6	6	78767	88779	78565	108660	122240	104370	0.813	0.916	0.811	1.121	1.262	1.077	0.734	0.0077441
Q8Y9C5	Lmo0607 protein OS=Listeria monocytogenes serovar 1/2a (strain ATCC BAA-679 / EGD-e) OX=169963 GN=lmo0607 PE=4 SV=1	lmo0607	63.312	26	48	12	12	10	7	5	7	10	9	11	10	11	12	11	11	11	10	11	12	11	11	245030	204880	185150	259950	231920	233280	1.081	0.904	0.817	1.147	1.023	1.029	0.876	0.199945
Q8Y9C6	Lmo0606 protein OS=Listeria monocytogenes serovar 1/2a (strain ATCC BAA-679 / EGD-e) OX=169963 GN=lmo0606 PE=4 SV=1	lmo0606	17.451	21.6	3	2	2	0	1	0	0	2	0	2	2	0	1	2	1	2	2	0	1	2	1	97121	98234	0	0	2629000	0	0.103	0.104			2.792		0.037
Q8Y9D0	Lmo0602 protein OS=Listeria monocytogenes serovar 1/2a (strain ATCC BAA-679 / EGD-e) OX=169963 GN=lmo0602 PE=4 SV=1	lmo0602	19.124	29.5	15	4	4	2	1	2	4	4	2	3	3	3	4	4	4	3	3	3	4	4	4	52031	50139	47714	104440	97213	104380	0.685	0.66	0.628	1.374	1.279	1.374	0.49	3.6508e-05
Q8Y9D1	Lmo0601 protein OS=Listeria monocytogenes serovar 1/2a (strain ATCC BAA-679 / EGD-e) OX=169963 GN=lmo0601 PE=4 SV=1	lmo0601	39.082	23	36	7	7	4	6	5	6	5	10	4	7	5	5	6	7	4	7	5	5	6	7	173230	149090	167010	192270	246380	214410	0.91	0.783	0.877	1.01	1.294	1.126	0.749	0.028101
Q8Y9D2	Lmo0600 protein OS=Listeria monocytogenes serovar 1/2a (strain ATCC BAA-679 / EGD-e) OX=169963 GN=lmo0600 PE=4 SV=1	lmo0600	22.125	17.3	16	3	3	2	2	4	2	3	3	2	3	3	3	3	3	2	3	3	3	3	3	88481	79113	59365	90806	86399	83248	1.089	0.974	0.731	1.118	1.064	1.025	0.871	0.2816
Q8Y9D3	Lmo0597 protein OS=Listeria monocytogenes serovar 1/2a (strain ATCC BAA-679 / EGD-e) OX=169963 GN=lmo0597 PE=4 SV=1	lmo0597	26.69	45.5	17	7	7	7	1	0	0	4	5	6	4	5	4	5	5	6	4	5	4	5	5	180470	82193	89439	99982	222650	226010	1.202	0.548	0.596	0.666	1.483	1.505	0.642	0.29292
Q8Y9D7	Lmo0593 protein OS=Listeria monocytogenes serovar 1/2a (strain ATCC BAA-679 / EGD-e) OX=169963 GN=lmo0593 PE=4 SV=1	lmo0593	28.914	7.9	3	2	2	1	0	0	0	1	1	2	0	2	2	1	1	2	0	2	2	1	1	0	0	62864	0	0	0
Q8Y9D8	Lmo0592 protein OS=Listeria monocytogenes serovar 1/2a (strain ATCC BAA-679 / EGD-e) OX=169963 GN=lmo0592 PE=4 SV=1	lmo0592	19.971	24.4	29	5	5	4	5	5	5	5	5	5	5	5	5	5	5	5	5	5	5	5	5	474280	521180	454690	826190	703770	737880	0.765	0.841	0.734	1.333	1.136	1.191	0.639	0.00199734
Q8Y9E0	Lmo0590 protein OS=Listeria monocytogenes serovar 1/2a (strain ATCC BAA-679 / EGD-e) OX=169963 GN=lmo0590 PE=4 SV=1	lmo0590	65.324	8.2	3	3	3	0	0	0	0	1	2	1	2	1	1	1	3	1	2	1	1	1	3	0	0	0	0	0	20583
Q8Y9E3	Putative secreted protein OS=Listeria monocytogenes serovar 1/2a (strain ATCC BAA-679 / EGD-e) OX=169963 GN=lmo0587 PE=4 SV=1	lmo0587	87.674	18.5	25	10	10	4	1	1	6	7	6	6	4	4	8	9	7	6	4	4	8	9	7	61596	52623	45845	96532	85173	85178	0.866	0.74	0.644	1.357	1.197	1.197	0.6	0.0055987
Q8Y9E5	Putative secreted protein OS=Listeria monocytogenes serovar 1/2a (strain ATCC BAA-679 / EGD-e) OX=169963 GN=lmo0585 PE=4 SV=1	lmo0585	24.365	19	17	3	3	2	1	4	2	4	4	3	2	3	3	3	3	3	2	3	3	3	3	162570	235810	305230	252180	257640	188610	0.696	1.009	1.306	1.079	1.103	0.807	1.007	0.9448
Q8Y9E6	Lmo0584 protein OS=Listeria monocytogenes serovar 1/2a (strain ATCC BAA-679 / EGD-e) OX=169963 GN=lmo0584 PE=4 SV=1	lmo0584	43.395	10.3	15	6	6	2	3	2	3	2	3	6	6	6	5	6	6	6	6	6	5	6	6	139260	127520	117020	194140	160030	171680	0.919	0.841	0.772	1.281	1.056	1.132	0.73	0.014222
Q8Y9F1	Putative conserved membrane protein OS=Listeria monocytogenes serovar 1/2a (strain ATCC BAA-679 / EGD-e) OX=169963 GN=lmo0578 PE=4 SV=1	lmo0578	27.509	8.4	7	2	2	2	1	1	1	1	1	2	2	2	2	2	2	2	2	2	2	2	2	36757	33934	34046	36054	38068	36905	1.022	0.944	0.947	1.003	1.059	1.026	0.943	0.124975
Q8Y9F3	Lmo0575 protein OS=Listeria monocytogenes serovar 1/2a (strain ATCC BAA-679 / EGD-e) OX=169963 GN=lmo0575 PE=4 SV=1	lmo0575	28.087	19.4	8	3	2	1	1	1	1	2	2	3	3	2	3	3	3	2	2	2	2	2	2	152660	148680	151460	201660	235390	188970	0.849	0.827	0.842	1.122	1.309	1.051	0.723	0.039497
Q8Y9F4	Lmo0574 protein OS=Listeria monocytogenes serovar 1/2a (strain ATCC BAA-679 / EGD-e) OX=169963 GN=lmo0574 PE=3 SV=1	lmo0574	54.101	34.7	43	13	13	4	7	13	6	7	6	12	13	13	10	12	11	12	13	13	10	12	11	759880	709670	986000	519540	675090	628210	1.066	0.995	1.383	0.729	0.947	0.881	1.347	0.082021
Q8Y9F6	Lmo0572 protein OS=Listeria monocytogenes serovar 1/2a (strain ATCC BAA-679 / EGD-e) OX=169963 GN=lmo0572 PE=4 SV=1	lmo0572	39.789	9.6	6	2	2	2	0	0	0	2	2	2	0	1	1	2	2	2	0	1	1	2	2	7484.6	0	0	0	13146	10708	0.716				1.258	1.025	0.627
Q8Y9F8	Histidinol-phosphatase OS=Listeria monocytogenes serovar 1/2a (strain ATCC BAA-679 / EGD-e) OX=169963 GN=hisJ PE=3 SV=1	hisJ	31.313	24.4	36	5	5	5	8	8	6	6	3	5	5	5	5	5	5	5	5	5	5	5	5	456190	535720	1041000	544360	353480	416930	0.818	0.96	1.866	0.976	0.634	0.747	1.546	0.24442
Q8Y9G6	Phosphoribosyl-AMP cyclohydrolase OS=Listeria monocytogenes serovar 1/2a (strain ATCC BAA-679 / EGD-e) OX=169963 GN=hisI PE=3 SV=1	hisI	12.046	24.8	3	2	2	1	0	2	0	0	0	2	1	2	2	1	1	2	1	2	2	1	1	35180	0	44949	30890	0	0	0.951		1.215	0.835			1.297
Q8Y9G8	Glutamate dehydrogenase OS=Listeria monocytogenes serovar 1/2a (strain ATCC BAA-679 / EGD-e) OX=169963 GN=lmo0560 PE=3 SV=1	lmo0560	49.266	41	67	14	14	13	8	8	13	14	11	12	10	9	14	12	11	12	10	9	14	12	11	407050	452360	392950	556630	595350	578520	0.819	0.91	0.79	1.12	1.198	1.164	0.723	0.0022373
Q8Y9H0	Lmo0558 protein OS=Listeria monocytogenes serovar 1/2a (strain ATCC BAA-679 / EGD-e) OX=169963 GN=lmo0558 PE=4 SV=1	lmo0558	37.384	55.8	413	31	31	73	68	88	65	59	60	27	30	30	28	29	28	27	30	30	28	29	28	94134000	127030000	136810000	103510000	54555000	69417000	0.965	1.302	1.402	1.061	0.559	0.711	1.574	0.095183
Q8Y9H1	Lmo0557 protein OS=Listeria monocytogenes serovar 1/2a (strain ATCC BAA-679 / EGD-e) OX=169963 GN=lmo0557 PE=4 SV=1	lmo0557	26.037	11.7	6	2	2	1	0	0	0	2	3	2	1	2	1	2	2	2	1	2	1	2	2	75385	0	72674	0	63074	71423	1.067		1.029		0.893	1.011	1.101	0.26938
Q8Y9H4	Lmo0554 protein OS=Listeria monocytogenes serovar 1/2a (strain ATCC BAA-679 / EGD-e) OX=169963 GN=lmo0554 PE=4 SV=1	lmo0554	43.465	33.8	43	11	11	8	7	7	5	9	7	9	9	10	9	9	8	9	9	10	9	9	8	492030	426460	410720	328210	473980	435550	1.15	0.997	0.96	0.767	1.108	1.018	1.074	0.55288
Q8Y9H5	Lmo0553 protein OS=Listeria monocytogenes serovar 1/2a (strain ATCC BAA-679 / EGD-e) OX=169963 GN=lmo0553 PE=4 SV=1	lmo0553	23.561	56.9	38	7	7	8	4	5	5	9	7	7	4	4	5	6	5	7	4	4	5	6	5	773500	656410	806670	724910	957840	753380	0.993	0.843	1.036	0.931	1.23	0.967	0.918	0.49072
Q8Y9I1	Lmo0547 protein OS=Listeria monocytogenes serovar 1/2a (strain ATCC BAA-679 / EGD-e) OX=169963 GN=lmo0547 PE=1 SV=1	lmo0547	35.684	11.4	10	3	3	1	1	2	2	1	3	3	3	3	2	3	3	3	3	3	2	3	3	58137	59799	40922	54616	57181	55047	1.071	1.102	0.754	1.006	1.053	1.014	0.952	0.66038
Q8Y9I6	Lmo0542 protein OS=Listeria monocytogenes serovar 1/2a (strain ATCC BAA-679 / EGD-e) OX=169963 GN=lmo0542 PE=4 SV=1	lmo0542	12.685	70.7	38	5	5	6	7	5	5	8	7	5	5	5	5	5	5	5	5	5	5	5	5	577830	579890	437290	1235500	938130	982850	0.73	0.732	0.552	1.56	1.185	1.241	0.505	0.0056629
Q8Y9I7	Lmo0541 protein OS=Listeria monocytogenes serovar 1/2a (strain ATCC BAA-679 / EGD-e) OX=169963 GN=lmo0541 PE=4 SV=1	lmo0541	33.562	58.2	117	13	13	18	16	15	22	24	22	13	13	13	13	13	13	13	13	13	13	13	13	4324000	3693300	2865900	9517800	7185500	7752700	0.734	0.627	0.487	1.616	1.22	1.316	0.445	0.0050229
Q8Y9I8	Lmo0540 protein OS=Listeria monocytogenes serovar 1/2a (strain ATCC BAA-679 / EGD-e) OX=169963 GN=lmo0540 PE=4 SV=1	lmo0540	44.533	20.7	22	7	6	3	2	5	4	4	4	6	5	7	6	6	7	5	4	6	5	6	6	277260	264210	255280	487040	590850	510700	0.697	0.665	0.642	1.225	1.486	1.285	0.502	0.00039757
Q8Y9I9	Tagatose 1,6-diphosphate aldolase OS=Listeria monocytogenes serovar 1/2a (strain ATCC BAA-679 / EGD-e) OX=169963 GN=lacD PE=3 SV=1	lacD	37.683	50.9	102	16	16	18	19	17	14	17	17	16	16	16	16	15	16	16	16	16	16	15	16	5197400	4926500	5133700	4126600	4745000	4535800	1.088	1.031	1.075	0.864	0.993	0.949	1.138	0.041205
Q8Y9J1	Lmo0537 protein OS=Listeria monocytogenes serovar 1/2a (strain ATCC BAA-679 / EGD-e) OX=169963 GN=lmo0537 PE=4 SV=1	lmo0537	46.031	9	7	3	3	1	1	2	0	2	1	1	1	2	1	3	2	1	1	2	1	3	2	0	0	13428	0	9541.3	9123.5			1.255		0.892	0.853	1.438
Q8Y9J2	Lmo0535 protein OS=Listeria monocytogenes serovar 1/2a (strain ATCC BAA-679 / EGD-e) OX=169963 GN=lmo0535 PE=4 SV=1	lmo0535	36.968	24.5	15	6	6	1	1	1	3	4	5	4	2	2	4	6	6	4	2	2	4	6	6	39005	44253	36225	51612	50928	51697	0.855	0.97	0.794	1.131	1.116	1.133	0.775	0.047801
Q8Y9J3	UPF0210 protein lmo0534 OS=Listeria monocytogenes serovar 1/2a (strain ATCC BAA-679 / EGD-e) OX=169963 GN=lmo0534 PE=3 SV=1	lmo0534	46.883	29.3	34	10	10	5	6	6	4	7	6	10	8	10	6	9	8	10	8	10	6	9	8	251340	198680	235770	176850	229080	229890	1.141	0.902	1.07	0.803	1.04	1.044	1.078	0.524
Q8Y9J4	UPF0237 protein lmo0533 OS=Listeria monocytogenes serovar 1/2a (strain ATCC BAA-679 / EGD-e) OX=169963 GN=lmo0533 PE=3 SV=1	lmo0533	9.9426	23.6	6	2	2	1	1	1	2	0	1	2	2	2	2	1	2	2	2	2	2	1	2	140360	139530	141620	54919	0	100520	1.216	1.209	1.227	0.476		0.871	1.807	0.282
Q8Y9J6	Lmo0531 protein OS=Listeria monocytogenes serovar 1/2a (strain ATCC BAA-679 / EGD-e) OX=169963 GN=lmo0531 PE=4 SV=1	lmo0531	33.02	21.5	19	5	5	5	3	3	2	3	3	5	5	5	5	4	5	5	5	5	5	4	5	206910	151010	165370	176630	171290	163310	1.2	0.876	0.959	1.024	0.993	0.947	1.024	0.8816
Q8Y9J7	Lmo0530 protein OS=Listeria monocytogenes serovar 1/2a (strain ATCC BAA-679 / EGD-e) OX=169963 GN=lmo0530 PE=4 SV=1	lmo0530	75.541	30.9	70	15	15	8	11	9	16	11	15	12	12	12	15	14	15	12	12	12	15	14	15	467580	518610	422280	830680	562840	644560	0.814	0.903	0.735	1.446	0.98	1.122	0.691	0.048884
Q8Y9J8	Lmo0529 protein OS=Listeria monocytogenes serovar 1/2a (strain ATCC BAA-679 / EGD-e) OX=169963 GN=lmo0529 PE=4 SV=1	lmo0529	47.397	8.4	3	3	3	0	1	0	1	0	1	2	2	0	2	1	2	2	2	0	2	1	2	0	0	0	24136	0	23159				1.021		0.979
Q8Y9J9	Lmo0528 protein OS=Listeria monocytogenes serovar 1/2a (strain ATCC BAA-679 / EGD-e) OX=169963 GN=lmo0528 PE=4 SV=1	lmo0528	54.993	4.2	3	1	1	0	0	1	0	1	1	0	0	1	1	1	1	0	0	1	1	1	1	0	0	1412.3	0	0	0
Q8Y9K3	Lmo0524 protein OS=Listeria monocytogenes serovar 1/2a (strain ATCC BAA-679 / EGD-e) OX=169963 GN=lmo0524 PE=3 SV=1	lmo0524	59.454	8.3	14	5	5	3	2	2	1	4	2	5	4	5	3	4	4	5	4	5	3	4	4	1982000	1912400	1564200	1536600	1260300	1102000	1.271	1.226	1.003	0.985	0.808	0.707	1.4	0.048417
Q8Y9K5	Lmo0522 protein OS=Listeria monocytogenes serovar 1/2a (strain ATCC BAA-679 / EGD-e) OX=169963 GN=lmo0522 PE=4 SV=1	lmo0522	28.731	14.4	10	3	3	1	1	3	1	1	3	2	2	3	3	3	3	2	2	3	3	3	3	28104	23496	33389	29285	28119	30204	0.977	0.817	1.161	1.018	0.978	1.05	0.97	0.71778
Q8Y9K6	Lmo0521 protein OS=Listeria monocytogenes serovar 1/2a (strain ATCC BAA-679 / EGD-e) OX=169963 GN=lmo0521 PE=3 SV=1	lmo0521	48.99	40	55	15	15	10	10	8	7	12	8	12	12	9	9	12	12	12	12	9	9	12	12	278430	295030	209130	244700	269590	264440	1.07	1.134	0.804	0.94	1.036	1.016	1.005	0.96804
Q8Y9K7	Lmo0520 protein OS=Listeria monocytogenes serovar 1/2a (strain ATCC BAA-679 / EGD-e) OX=169963 GN=lmo0520 PE=4 SV=1	lmo0520	38.013	10.8	5	2	2	0	1	0	0	2	2	1	1	1	2	2	2	1	1	1	2	2	2	0	0	0	7220.3	14427	13517				0.616	1.231	1.153
Q8Y9K8	Lincomycin resistance protein LmrB OS=Listeria monocytogenes serovar 1/2a (strain ATCC BAA-679 / EGD-e) OX=169963 GN=lmrB PE=3 SV=1	lmrB	50.312	3.8	6	2	2	2	1	0	1	2	0	2	2	1	1	2	1	2	2	1	1	2	1	29782	17771	0	0	18696	0	1.349	0.805			0.847		1.272
Q8Y9L2	Lmo0515 protein OS=Listeria monocytogenes serovar 1/2a (strain ATCC BAA-679 / EGD-e) OX=169963 GN=lmo0515 PE=4 SV=1	lmo0515	15.411	35	22	4	4	4	3	4	3	4	4	4	3	4	4	4	4	4	3	4	4	4	4	330960	365740	302600	328410	285340	296650	1.04	1.149	0.951	1.032	0.896	0.932	1.098	0.25222
Q8Y9L3	Lmo0514 protein OS=Listeria monocytogenes serovar 1/2a (strain ATCC BAA-679 / EGD-e) OX=169963 GN=lmo0514 PE=4 SV=1	lmo0514	66.031	14.5	27	6	6	4	3	4	6	5	5	5	4	4	6	5	4	5	4	4	6	5	4	189040	144450	150910	278140	198980	225690	0.955	0.73	0.763	1.406	1.006	1.141	0.689	0.0448
Q8Y9L4	Lmo0513 protein OS=Listeria monocytogenes serovar 1/2a (strain ATCC BAA-679 / EGD-e) OX=169963 GN=lmo0513 PE=4 SV=1	lmo0513	17.596	28.3	10	4	4	1	1	2	3	2	1	3	3	3	3	3	3	3	3	3	3	3	3	36957	33566	36657	36618	43208	39774	0.978	0.888	0.97	0.969	1.143	1.052	0.896	0.129784
Q8Y9L5	Lmo0512 protein OS=Listeria monocytogenes serovar 1/2a (strain ATCC BAA-679 / EGD-e) OX=169963 GN=lmo0512 PE=4 SV=1	lmo0512	12.983	81.5	76	6	6	13	10	13	11	14	15	5	5	5	5	5	4	5	5	5	5	5	4	3447100	3887800	3704900	6203300	4833600	5664700	0.746	0.841	0.801	1.342	1.045	1.225	0.661	0.0071763
Q8Y9L7	Lmo0510 protein OS=Listeria monocytogenes serovar 1/2a (strain ATCC BAA-679 / EGD-e) OX=169963 GN=lmo0510 PE=4 SV=1	lmo0510	21.563	44.3	23	7	7	3	4	4	5	3	4	4	4	4	7	6	6	4	4	4	7	6	6	85572	92659	83868	372190	143820	210980	0.519	0.562	0.509	2.258	0.872	1.28	0.361	0.076879
Q8Y9L8	Putative ribose-phosphate pyrophosphokinase 2 OS=Listeria monocytogenes serovar 1/2a (strain ATCC BAA-679 / EGD-e) OX=169963 GN=prs2 PE=3 SV=1	prs2	34.344	50.2	51	13	13	11	10	8	5	7	10	13	13	12	12	11	10	13	13	12	12	11	10	644690	649700	547120	580660	681980	597390	1.045	1.053	0.887	0.941	1.105	0.968	0.99	0.89748
Q8Y9N1	Lmo0494 protein OS=Listeria monocytogenes serovar 1/2a (strain ATCC BAA-679 / EGD-e) OX=169963 GN=lmo0494 PE=4 SV=1	lmo0494	22.173	19.3	9	3	3	1	3	2	0	2	1	3	3	3	2	3	3	3	3	3	2	3	3	117120	142670	179410	145700	96068	104460	0.895	1.09	1.371	1.113	0.734	0.798	1.269	0.24752
Q8Y9N4	3-dehydroquinate dehydratase OS=Listeria monocytogenes serovar 1/2a (strain ATCC BAA-679 / EGD-e) OX=169963 GN=aroD PE=3 SV=1	aroD	27.475	36.9	27	9	9	5	5	6	3	3	5	8	7	9	7	6	6	8	7	9	7	6	6	280340	260230	276850	141220	154950	127890	1.355	1.258	1.338	0.683	0.749	0.618	1.927	0.00039647
Q8Y9N5	Shikimate dehydrogenase (NADP(+)) OS=Listeria monocytogenes serovar 1/2a (strain ATCC BAA-679 / EGD-e) OX=169963 GN=aroE PE=1 SV=1	aroE	32.161	9.3	2	2	2	0	0	2	0	0	0	1	0	2	0	1	1	1	0	2	0	1	1	0	0	27239	0	0	0
Q8Y9N8	Lmo0487 protein OS=Listeria monocytogenes serovar 1/2a (strain ATCC BAA-679 / EGD-e) OX=169963 GN=lmo0487 PE=4 SV=1	lmo0487	26.993	24.8	25	4	4	4	5	4	4	4	4	4	4	4	4	4	3	4	4	4	4	4	3	300060	300690	293990	210900	235670	248430	1.132	1.135	1.11	0.796	0.889	0.938	1.287	0.034784
Q8Y9N9	50S ribosomal protein L32-1 OS=Listeria monocytogenes serovar 1/2a (strain ATCC BAA-679 / EGD-e) OX=169963 GN=rpmF1 PE=3 SV=1	rpmF1	6.3572	28.6	4	2	2	1	2	0	0	0	1	1	2	1	1	1	2	1	2	1	1	1	2	0	33328	0	0	0	13308		1.429				0.571	2.503
Q8Y9P0	Lmo0485 protein OS=Listeria monocytogenes serovar 1/2a (strain ATCC BAA-679 / EGD-e) OX=169963 GN=lmo0485 PE=4 SV=1	lmo0485	21.68	46.1	32	7	7	3	4	5	6	8	6	3	6	5	6	7	6	3	6	5	6	7	6	295940	242900	214340	411290	350290	387300	0.934	0.766	0.676	1.297	1.105	1.222	0.656	0.0150799
Q8Y9P1	Lmo0483 protein OS=Listeria monocytogenes serovar 1/2a (strain ATCC BAA-679 / EGD-e) OX=169963 GN=lmo0483 PE=4 SV=1	lmo0483	18.088	18.2	20	3	3	4	5	3	2	3	3	3	3	3	3	3	3	3	3	3	3	3	3	330130	391150	274690	342500	204510	213360	1.128	1.336	0.938	1.17	0.699	0.729	1.309	0.21248
Q8Y9P2	Probable dual-specificity RNA methyltransferase RlmN OS=Listeria monocytogenes serovar 1/2a (strain ATCC BAA-679 / EGD-e) OX=169963 GN=rlmN PE=3 SV=1	rlmN	42.087	19.3	33	7	7	6	7	7	3	5	5	7	7	7	7	6	7	7	7	7	7	6	7	130920	117320	154160	92989	108480	97961	1.119	1.003	1.318	0.795	0.927	0.837	1.344	0.033103
Q8Y9P4	Lmo0480 protein OS=Listeria monocytogenes serovar 1/2a (strain ATCC BAA-679 / EGD-e) OX=169963 GN=lmo0480 PE=1 SV=1	lmo0480	21.498	13.4	4	2	2	1	0	0	1	0	2	2	1	2	2	2	2	2	1	2	2	2	2	8025.6	0	7442.8	9165.4	10155	12006	0.858		0.795	0.979	1.085	1.283	0.741	0.068559
Q8Y9R9	Lmo0454 protein OS=Listeria monocytogenes serovar 1/2a (strain ATCC BAA-679 / EGD-e) OX=169963 GN=lmo0454 PE=4 SV=1	lmo0454	35.127	27.9	10	6	6	2	1	2	1	3	1	3	1	4	3	4	3	3	1	4	3	4	3	30833	0	29471	39411	0	45635	0.849		0.811	1.085		1.256	0.709	0.046936
Q8Y9S0	Lmo0453 protein OS=Listeria monocytogenes serovar 1/2a (strain ATCC BAA-679 / EGD-e) OX=169963 GN=lmo0453 PE=4 SV=1	lmo0453	43.742	5.5	6	2	2	1	2	1	0	1	1	2	2	1	2	2	2	2	2	1	2	2	2	19737	15910	0	22262	22361	22366	0.962	0.775		1.085	1.089	1.09	0.798	0.27844
Q8Y9S1	Lmo0452 protein OS=Listeria monocytogenes serovar 1/2a (strain ATCC BAA-679 / EGD-e) OX=169963 GN=lmo0452 PE=4 SV=1	lmo0452	80.558	2.2	4	1	1	1	0	0	1	1	1	1	0	1	1	1	1	1	0	1	1	1	1	0	0	5628	0	0	0
Q8Y9S2	Lmo0451 protein OS=Listeria monocytogenes serovar 1/2a (strain ATCC BAA-679 / EGD-e) OX=169963 GN=lmo0451 PE=4 SV=1	lmo0451	29.214	22.7	8	5	5	1	0	0	1	3	3	2	0	1	3	5	3	2	0	1	3	5	3	23682	0	0	15718	19257	18382	1.23			0.816	1	0.954	1.332
Q8Y9T0	Lmo0443 protein OS=Listeria monocytogenes serovar 1/2a (strain ATCC BAA-679 / EGD-e) OX=169963 GN=lmo0443 PE=4 SV=1	lmo0443	34.145	36.2	66	11	11	10	11	9	12	12	12	11	11	11	11	11	11	11	11	11	11	11	11	1767900	1915800	2099200	2379300	1855700	2036100	0.88	0.954	1.045	1.184	0.924	1.013	0.922	0.4249
Q8Y9T2	Lmo0441 protein OS=Listeria monocytogenes serovar 1/2a (strain ATCC BAA-679 / EGD-e) OX=169963 GN=lmo0441 PE=4 SV=1	lmo0441	74.607	36.3	102	21	21	15	15	15	19	21	17	18	18	14	19	20	20	18	18	14	19	20	20	1385500	1808700	1275500	2938500	1744400	2078300	0.74	0.966	0.681	1.57	0.932	1.11	0.661	0.096995
Q8Y9T3	Lmo0440 protein OS=Listeria monocytogenes serovar 1/2a (strain ATCC BAA-679 / EGD-e) OX=169963 GN=lmo0440 PE=4 SV=1	lmo0440	19.101	21.6	14	3	3	2	3	3	2	2	2	3	3	3	3	3	3	3	3	3	3	3	3	61808	75782	116090	66152	62946	54739	0.848	1.039	1.592	0.907	0.863	0.751	1.38	0.20942
Q8Y9T4	Lmo0439 protein OS=Listeria monocytogenes serovar 1/2a (strain ATCC BAA-679 / EGD-e) OX=169963 GN=lmo0439 PE=4 SV=1	lmo0439	47.75	4.5	2	2	2	0	0	0	0	2	0	1	1	0	1	2	2	1	1	0	1	2	2	0	0	0	0	91192	87249					1.022	0.978
Q8Y9T6	Lmo0437 protein OS=Listeria monocytogenes serovar 1/2a (strain ATCC BAA-679 / EGD-e) OX=169963 GN=lmo0437 PE=4 SV=1	lmo0437	30.446	12.8	12	3	3	2	2	3	2	1	2	3	3	3	3	3	3	3	3	3	3	3	3	131160	154730	133420	94027	59052	71470	1.222	1.442	1.243	0.876	0.55	0.666	1.868	0.0115373
Q8Y9T7	Lmo0436 protein OS=Listeria monocytogenes serovar 1/2a (strain ATCC BAA-679 / EGD-e) OX=169963 GN=lmo0436 PE=4 SV=1	lmo0436	18.18	18	15	2	2	2	3	3	2	2	3	2	2	2	2	2	2	2	2	2	2	2	2	99785	114470	69948	110170	103030	128840	0.956	1.097	0.67	1.056	0.987	1.234	0.831	0.27912
Q8Y9U3	Lmo0427 protein OS=Listeria monocytogenes serovar 1/2a (strain ATCC BAA-679 / EGD-e) OX=169963 GN=lmo0427 PE=1 SV=1	lmo0427	11.377	30.2	11	3	3	2	1	2	2	2	2	3	3	2	3	3	3	3	3	2	3	3	3	43592	40915	50821	52161	51924	49908	0.904	0.849	1.054	1.082	1.077	1.035	0.879	0.112941
Q8Y9U4	Lmo0426 protein OS=Listeria monocytogenes serovar 1/2a (strain ATCC BAA-679 / EGD-e) OX=169963 GN=lmo0426 PE=4 SV=1	lmo0426	17.129	13.6	2	2	2	1	0	0	0	1	0	2	2	1	1	2	2	2	2	1	1	2	2	7110.7	0	0	0	10568	0	0.804				1.196		0.672
Q8Y9V0	Lmo0420 protein OS=Listeria monocytogenes serovar 1/2a (strain ATCC BAA-679 / EGD-e) OX=169963 GN=lmo0420 PE=4 SV=1	lmo0420	30.473	15.9	8	3	3	2	1	1	0	2	2	3	1	1	1	3	2	3	1	1	1	3	2	31471	0	0	0	28811	35112	0.99				0.906	1.104	0.985
Q8Y9V5	Lmo0415 protein OS=Listeria monocytogenes serovar 1/2a (strain ATCC BAA-679 / EGD-e) OX=169963 GN=lmo0415 PE=4 SV=1	lmo0415	52.495	32	79	14	14	13	11	14	15	13	13	13	12	12	13	13	12	13	12	12	13	13	12	1280100	1272900	1346000	1658300	1329300	1449900	0.921	0.916	0.969	1.194	0.957	1.044	0.878	0.132379
Q8Y9V8	Lmo0412 protein OS=Listeria monocytogenes serovar 1/2a (strain ATCC BAA-679 / EGD-e) OX=169963 GN=lmo0412 PE=4 SV=1	lmo0412	31.293	35.5	53	8	8	11	8	7	11	8	8	8	7	8	7	6	6	8	7	8	7	6	6	2727300	2757700	1850300	3540000	2288600	2719900	1.03	1.042	0.699	1.337	0.865	1.027	0.858	0.44824
Q8Y9W1	Lmo0408 protein OS=Listeria monocytogenes serovar 1/2a (strain ATCC BAA-679 / EGD-e) OX=169963 GN=lmo0408 PE=4 SV=1	lmo0408	15.663	27.9	4	3	3	0	0	0	0	1	3	2	2	0	2	3	3	2	2	0	2	3	3	15087	15804	0	20377	22217	25904	0.759	0.795		1.025	1.118	1.303	0.676	0.024801
Q8Y9W2	Lmo0407 protein OS=Listeria monocytogenes serovar 1/2a (strain ATCC BAA-679 / EGD-e) OX=169963 GN=lmo0407 PE=4 SV=1	lmo0407	14.984	12.3	3	1	1	0	0	0	0	2	1	0	0	0	1	1	1	0	0	0	1	1	1	0	0	0	0	0	6841.9
Q8Y9W3	Lmo0406 protein OS=Listeria monocytogenes serovar 1/2a (strain ATCC BAA-679 / EGD-e) OX=169963 GN=lmo0406 PE=4 SV=1	lmo0406	14.245	84.9	200	9	9	32	30	30	36	36	36	9	9	9	9	9	9	9	9	9	9	9	9	18725000	20374000	21604000	34057000	19893000	23653000	0.812	0.884	0.937	1.477	0.863	1.026	0.782	0.24724
Q8Y9W7	Lmo0402 protein OS=Listeria monocytogenes serovar 1/2a (strain ATCC BAA-679 / EGD-e) OX=169963 GN=lmo0402 PE=4 SV=1	lmo0402	73.906	3.7	2	2	2	0	0	0	0	1	1	1	0	0	1	2	2	1	0	0	1	2	2	0	0	0	0	11225	10717					1.023	0.977
Q8Y9W8	Lmo0401 protein OS=Listeria monocytogenes serovar 1/2a (strain ATCC BAA-679 / EGD-e) OX=169963 GN=lmo0401 PE=4 SV=1	lmo0401	100.03	8.1	11	5	5	0	0	4	1	4	2	2	3	4	3	4	4	2	3	4	3	4	4	0	643990	888810	607450	923930	848580		0.823	1.136	0.776	1.181	1.084	0.966	0.8875
Q8Y9X0	Lmo0398 protein OS=Listeria monocytogenes serovar 1/2a (strain ATCC BAA-679 / EGD-e) OX=169963 GN=lmo0398 PE=4 SV=1	lmo0398	17.156	27.6	4	3	3	1	1	0	0	1	1	2	3	3	2	2	2	2	3	3	2	2	2	28716	0	0	0	0	13442	1.362					0.638	2.135
Q8Y9X2	Pyrroline-5-carboxylate reductase OS=Listeria monocytogenes serovar 1/2a (strain ATCC BAA-679 / EGD-e) OX=169963 GN=proC PE=3 SV=1	proC	28.099	35.7	31	7	7	7	4	5	4	6	5	6	6	6	5	7	6	6	6	6	5	7	6	179240	178680	186630	145800	191620	183260	1.01	1.006	1.051	0.821	1.079	1.032	1.046	0.57862
Q8Y9X4	Lmo0394 protein OS=Listeria monocytogenes serovar 1/2a (strain ATCC BAA-679 / EGD-e) OX=169963 GN=lmo0394 PE=4 SV=1	lmo0394	25.055	46.7	82	10	10	13	12	13	14	17	13	8	8	9	9	9	10	8	8	9	9	9	10	6379100	9470700	8416100	18222000	10544000	12691000	0.582	0.865	0.768	1.664	0.963	1.159	0.585	0.058204
Q8Y9X6	Lmo0391 protein OS=Listeria monocytogenes serovar 1/2a (strain ATCC BAA-679 / EGD-e) OX=169963 GN=lmo0391 PE=4 SV=1	lmo0391	11.11	25.3	9	3	3	2	1	2	1	2	1	3	3	3	3	3	3	3	3	3	3	3	3	28844	28434	59730	38215	50501	46188	0.687	0.677	1.423	0.91	1.203	1.1	0.867	0.48352
Q8Y9X7	Uracil-DNA glycosylase 1 OS=Listeria monocytogenes serovar 1/2a (strain ATCC BAA-679 / EGD-e) OX=169963 GN=ung1 PE=3 SV=1	ung1	25.107	18.1	6	3	3	2	1	0	0	2	1	3	3	3	2	3	1	3	3	3	2	3	1	24805	22749	22224	0	19977	0	1.105	1.014	0.99		0.89		1.164
Q8Y9Y0	Lmo0387 protein OS=Listeria monocytogenes serovar 1/2a (strain ATCC BAA-679 / EGD-e) OX=169963 GN=lmo0387 PE=4 SV=1	lmo0387	14.262	30.1	11	2	2	1	1	3	1	2	3	2	1	2	1	2	2	2	1	2	1	2	2	21249	0	33165	0	28278	28589	0.764		1.192		1.016	1.028	0.957	0.8098
Q8Y9Y1	3D-(3,5/4)-trihydroxycyclohexane-1,2-dione hydrolase OS=Listeria monocytogenes serovar 1/2a (strain ATCC BAA-679 / EGD-e) OX=169963 GN=iolD PE=3 SV=1	iolD	70.274	1.1	1	1	1	0	0	0	0	0	1	1	1	1	1	1	1	1	1	1	1	1	1	0	0	75917	0	0	0
Q8Y9Y5	Lmo0382 protein OS=Listeria monocytogenes serovar 1/2a (strain ATCC BAA-679 / EGD-e) OX=169963 GN=lmo0382 PE=4 SV=1	lmo0382	28.207	22.9	8	4	4	1	1	1	0	2	3	3	2	3	3	4	4	3	2	3	3	4	4	23861	29530	25582	27643	25030	28546	0.894	1.106	0.958	1.035	0.938	1.069	0.972	0.70182
Q8Y9Z0	Lmo0377 protein OS=Listeria monocytogenes serovar 1/2a (strain ATCC BAA-679 / EGD-e) OX=169963 GN=lmo0377 PE=4 SV=1	lmo0377	15.232	34.5	49	8	8	7	9	8	8	8	9	8	8	8	8	8	7	8	8	8	8	8	7	4043300	5752400	5577100	4559500	2959700	3442000	0.921	1.311	1.271	1.039	0.674	0.784	1.403	0.113738
Q8Y9Z2	Lmo0375 protein OS=Listeria monocytogenes serovar 1/2a (strain ATCC BAA-679 / EGD-e) OX=169963 GN=lmo0375 PE=4 SV=1	lmo0375	7.5706	54.7	13	3	3	2	2	2	1	3	3	3	3	3	3	3	3	3	3	3	3	3	3	113470	97288	205490	90318	118680	100360	0.938	0.804	1.699	0.747	0.981	0.83	1.345	0.36186
Q8Y9Z3	Lmo0374 protein OS=Listeria monocytogenes serovar 1/2a (strain ATCC BAA-679 / EGD-e) OX=169963 GN=lmo0374 PE=4 SV=1	lmo0374	10.74	27	10	2	2	2	2	1	1	2	2	2	2	2	2	2	2	2	2	2	2	2	2	23625	24966	23021	29773	42499	39938	0.771	0.815	0.751	0.972	1.387	1.304	0.638	0.0174841
Q8Y9Z7	Lmo0370 protein OS=Listeria monocytogenes serovar 1/2a (strain ATCC BAA-679 / EGD-e) OX=169963 GN=lmo0370 PE=4 SV=1	lmo0370	12.157	50.5	17	3	3	3	3	2	3	3	3	3	3	3	3	3	3	3	3	3	3	3	3	1535100	1832200	1402300	2179200	1927200	2040700	0.844	1.007	0.771	1.198	1.059	1.122	0.776	0.039842
Q8Y9Z8	Probable transcriptional regulatory protein lmo0369 OS=Listeria monocytogenes serovar 1/2a (strain ATCC BAA-679 / EGD-e) OX=169963 GN=lmo0369 PE=3 SV=1	lmo0369	26.712	23.4	29	5	5	5	4	4	4	7	5	4	5	5	5	5	5	4	5	5	5	5	5	1605300	1601500	1399900	1173300	1438100	1490700	1.106	1.103	0.964	0.808	0.991	1.027	1.123	0.24422
Q8YA06	Lmo0360 protein OS=Listeria monocytogenes serovar 1/2a (strain ATCC BAA-679 / EGD-e) OX=169963 GN=lmo0360 PE=4 SV=1	lmo0360	29.053	9.8	5	2	2	1	1	0	1	1	1	1	1	0	1	2	2	1	1	0	1	2	2	0	0	0	0	0	505760
Q8YA10	Lmo0356 protein OS=Listeria monocytogenes serovar 1/2a (strain ATCC BAA-679 / EGD-e) OX=169963 GN=lmo0356 PE=4 SV=1	lmo0356	39.441	23.7	36	8	8	6	6	5	6	7	6	8	8	7	7	8	7	8	8	7	7	8	7	622810	776960	667560	705520	814550	765250	0.859	1.071	0.92	0.973	1.123	1.055	0.904	0.25344
Q8YA11	Lmo0355 protein OS=Listeria monocytogenes serovar 1/2a (strain ATCC BAA-679 / EGD-e) OX=169963 GN=lmo0355 PE=4 SV=1	lmo0355	54.462	73.7	276	40	40	50	46	51	41	44	44	38	38	38	37	37	36	38	38	38	37	37	36	13921000	16189000	22524000	12849000	8652100	10147000	0.991	1.152	1.603	0.915	0.616	0.722	1.663	0.051764
Q8YA12	Lmo0354 protein OS=Listeria monocytogenes serovar 1/2a (strain ATCC BAA-679 / EGD-e) OX=169963 GN=lmo0354 PE=4 SV=1	lmo0354	58.086	36.6	61	14	14	11	9	13	7	12	9	11	12	14	9	13	14	11	12	14	9	13	14	509110	479160	490200	286460	379590	394140	1.203	1.132	1.159	0.677	0.897	0.932	1.394	0.028816
Q8YA14	Lmo0352 protein OS=Listeria monocytogenes serovar 1/2a (strain ATCC BAA-679 / EGD-e) OX=169963 GN=lmo0352 PE=4 SV=1	lmo0352	28.017	27.2	22	6	6	3	3	5	2	5	4	5	4	5	3	6	6	5	4	5	3	6	6	86375	93121	92472	71655	84172	67843	1.046	1.127	1.119	0.867	1.019	0.821	1.216	0.044756
Q8YA22	Lmo0344 protein OS=Listeria monocytogenes serovar 1/2a (strain ATCC BAA-679 / EGD-e) OX=169963 GN=lmo0344 PE=4 SV=1	lmo0344	27.261	11	7	2	2	1	1	1	1	2	1	2	2	2	2	2	2	2	2	2	2	2	2	16276	15043	14745	16985	12158	14134	1.093	1.01	0.99	1.141	0.817	0.949	1.064	0.52464
Q8YA24	Lmo0341 protein OS=Listeria monocytogenes serovar 1/2a (strain ATCC BAA-679 / EGD-e) OX=169963 GN=lmo0341 PE=4 SV=1	lmo0341	12.534	20	3	2	2	0	0	1	2	0	0	1	2	2	1	2	2	1	2	2	1	2	2	40715	0	43621	137410	36801	0	0.63		0.675	2.126	0.569		0.484	0.51136
Q8YA44	Thiamine-phosphate synthase OS=Listeria monocytogenes serovar 1/2a (strain ATCC BAA-679 / EGD-e) OX=169963 GN=thiE PE=3 SV=1	thiE	22.397	24.8	20	4	4	3	3	3	3	4	4	3	3	3	4	4	4	3	3	3	4	4	4	286040	248910	178620	531430	355410	401420	0.857	0.746	0.535	1.593	1.065	1.203	0.554	0.031655
Q8YA46	Hydroxyethylthiazole kinase OS=Listeria monocytogenes serovar 1/2a (strain ATCC BAA-679 / EGD-e) OX=169963 GN=thiM PE=3 SV=1	thiM	28.052	20.8	19	4	4	3	3	4	3	3	3	3	4	4	3	3	3	3	4	4	3	3	3	263720	238910	367250	157710	108540	115100	1.265	1.146	1.761	0.756	0.52	0.552	2.282	0.0091967
Q8YA48	Lmo0314 protein OS=Listeria monocytogenes serovar 1/2a (strain ATCC BAA-679 / EGD-e) OX=169963 GN=lmo0314 PE=3 SV=1	lmo0314	29.553	24.1	25	5	5	5	5	6	3	3	3	5	5	5	5	4	4	5	5	5	5	4	4	269340	271790	344010	98021	83457	81047	1.408	1.421	1.798	0.512	0.436	0.424	3.372	0.00025897
Q8YA56	Lmo0305 protein OS=Listeria monocytogenes serovar 1/2a (strain ATCC BAA-679 / EGD-e) OX=169963 GN=lmo0305 PE=1 SV=1	lmo0305	39.898	25.1	43	7	7	7	8	8	7	7	6	7	7	7	6	7	7	7	7	7	6	7	7	468720	474160	756570	274610	282020	250360	1.122	1.135	1.811	0.657	0.675	0.599	2.107	0.0112223
Q8YA58	Putaive secreted, lysin rich protein OS=Listeria monocytogenes serovar 1/2a (strain ATCC BAA-679 / EGD-e) OX=169963 GN=lmo0303 PE=4 SV=1	lmo0303	20.803	31	20	4	4	2	2	2	5	3	6	2	2	3	3	3	4	2	2	3	3	3	4	44073	32716	35380	100950	55197	70777	0.78	0.579	0.626	1.786	0.977	1.252	0.494	0.025603
Q8YA59	Lmo0302 protein OS=Listeria monocytogenes serovar 1/2a (strain ATCC BAA-679 / EGD-e) OX=169963 GN=lmo0302 PE=4 SV=1	lmo0302	10.805	55.3	26	4	4	4	4	6	4	3	5	3	4	4	3	3	3	3	4	4	3	3	3	349670	385280	570800	316660	247240	311440	0.962	1.06	1.57	0.871	0.68	0.857	1.492	0.087101
Q8YA66	Ribosomal RNA large subunit methyltransferase H OS=Listeria monocytogenes serovar 1/2a (strain ATCC BAA-679 / EGD-e) OX=169963 GN=rlmH PE=3 SV=1	rlmH	17.767	12.6	5	2	2	1	1	2	0	0	1	2	2	2	1	2	2	2	2	2	1	2	2	30810	29987	34065	0	33190	34376	0.948	0.923	1.049		1.022	1.058	0.936	0.28382
Q8YA67	Lmo0292 protein OS=Listeria monocytogenes serovar 1/2a (strain ATCC BAA-679 / EGD-e) OX=169963 GN=lmo0292 PE=4 SV=1	lmo0292	52.84	53.8	103	16	16	14	15	13	18	21	22	14	13	14	13	16	14	14	13	14	13	16	14	1937100	1923800	1515700	3450600	3765000	3892100	0.705	0.7	0.552	1.256	1.37	1.417	0.484	0.0011561
Q8YA68	Lmo0291 protein OS=Listeria monocytogenes serovar 1/2a (strain ATCC BAA-679 / EGD-e) OX=169963 GN=lmo0291 PE=4 SV=1	lmo0291	30.835	50	35	9	9	6	4	5	6	7	7	7	6	6	8	9	9	7	6	6	8	9	9	188280	147950	140410	162050	200090	202380	1.085	0.853	0.809	0.934	1.153	1.166	0.844	0.21026
Q8YA69	Lmo0290 protein OS=Listeria monocytogenes serovar 1/2a (strain ATCC BAA-679 / EGD-e) OX=169963 GN=lmo0290 PE=4 SV=1	lmo0290	31.782	39.4	40	8	8	6	5	6	7	8	8	6	6	7	7	8	7	6	6	7	7	8	7	113090	104990	92754	219130	176190	197180	0.751	0.697	0.616	1.455	1.17	1.31	0.525	0.00165685
Q8YA70	Lmo0289 protein OS=Listeria monocytogenes serovar 1/2a (strain ATCC BAA-679 / EGD-e) OX=169963 GN=lmo0289 PE=4 SV=1	lmo0289	50.057	33.4	44	10	10	9	7	5	8	7	8	8	8	6	9	9	9	8	8	6	9	9	9	271610	238400	211500	397450	349640	350800	0.896	0.786	0.697	1.311	1.153	1.157	0.657	0.0072553
Q8YA71	Lmo0288 protein OS=Listeria monocytogenes serovar 1/2a (strain ATCC BAA-679 / EGD-e) OX=169963 GN=lmo0288 PE=4 SV=1	lmo0288	69.517	27.7	45	13	13	7	6	6	8	9	9	11	11	10	12	11	13	11	11	10	12	11	13	188620	177580	154580	226950	252860	248730	0.906	0.853	0.742	1.09	1.214	1.195	0.715	0.0076416
Q8YA72	Lmo0287 protein OS=Listeria monocytogenes serovar 1/2a (strain ATCC BAA-679 / EGD-e) OX=169963 GN=lmo0287 PE=4 SV=1	lmo0287	27.289	48.1	65	11	11	11	10	12	9	13	10	9	10	10	9	11	10	9	10	10	9	11	10	1373000	1448200	1313100	1173800	1537100	1409300	0.998	1.053	0.954	0.853	1.117	1.024	1.004	0.9197
Q8YA73	Lmo0286 protein OS=Listeria monocytogenes serovar 1/2a (strain ATCC BAA-679 / EGD-e) OX=169963 GN=lmo0286 PE=4 SV=1	lmo0286	43.514	13.2	6	3	3	1	1	1	0	2	1	2	2	2	2	3	2	2	2	2	2	3	2	414180	366120	365320	0	765780	524280	0.85	0.752	0.75		1.572	1.076	0.592	0.043622
Q8YA74	Lipoprotein OS=Listeria monocytogenes serovar 1/2a (strain ATCC BAA-679 / EGD-e) OX=169963 GN=lmo0285 PE=3 SV=1	lmo0285	29.81	27.1	42	7	7	6	6	6	8	8	8	7	6	6	6	6	7	7	6	6	6	6	7	487980	424090	491600	1000200	410710	668510	0.841	0.731	0.847	1.723	0.707	1.152	0.675	0.2757
Q8YA75	Methionine import ATP-binding protein MetN 1 OS=Listeria monocytogenes serovar 1/2a (strain ATCC BAA-679 / EGD-e) OX=169963 GN=metN1 PE=3 SV=1	metN1	36.978	24.3	13	6	6	2	4	1	2	4	0	6	6	3	2	4	4	6	6	3	2	4	4	46942	42783	37621	32146	38736	41249	1.176	1.072	0.943	0.805	0.971	1.033	1.136	0.261
Q8YA77	Lmo0282 protein OS=Listeria monocytogenes serovar 1/2a (strain ATCC BAA-679 / EGD-e) OX=169963 GN=lmo0282 PE=4 SV=1	lmo0282	28.943	46.3	51	11	11	9	9	13	8	5	7	11	10	11	10	9	10	11	10	11	10	9	10	2803900	3057600	3507200	2104000	1381100	1589800	1.165	1.27	1.457	0.874	0.574	0.66	1.846	0.0110819
Q8YA79	Anaerobic ribonucleoside-triphosphate reductase-activating protein OS=Listeria monocytogenes serovar 1/2a (strain ATCC BAA-679 / EGD-e) OX=169963 GN=lmo0280 PE=3 SV=1	lmo0280	20.718	37.2	29	6	6	4	4	6	6	3	6	6	6	6	6	6	6	6	6	6	6	6	6	1289800	1950200	2129800	1940400	1191000	1477700	0.776	1.173	1.281	1.167	0.716	0.888	1.166	0.51162
Q8YA80	Lmo0279 protein OS=Listeria monocytogenes serovar 1/2a (strain ATCC BAA-679 / EGD-e) OX=169963 GN=lmo0279 PE=4 SV=1	lmo0279	81.48	32.4	89	21	21	17	14	18	11	16	13	20	20	20	20	19	18	20	20	20	20	19	18	744530	870610	851780	626100	598550	610940	1.038	1.214	1.188	0.873	0.835	0.852	1.344	0.0044229
Q8YA81	Lmo0278 protein OS=Listeria monocytogenes serovar 1/2a (strain ATCC BAA-679 / EGD-e) OX=169963 GN=lmo0278 PE=3 SV=1	lmo0278	41.148	42.1	52	11	11	9	8	9	4	11	11	11	10	11	10	11	11	11	10	11	10	11	11	543070	545740	477340	467340	678410	658270	0.967	0.972	0.85	0.832	1.208	1.172	0.868	0.36708
Q8YA82	Lmo0277 protein OS=Listeria monocytogenes serovar 1/2a (strain ATCC BAA-679 / EGD-e) OX=169963 GN=lmo0277 PE=4 SV=1	lmo0277	35.9	27.6	29	8	8	4	4	5	4	6	6	6	5	6	5	7	7	6	5	6	5	7	7	360310	314660	272990	274470	290890	269330	1.213	1.059	0.919	0.924	0.979	0.907	1.136	0.21944
Q8YA83	Lmo0276 protein OS=Listeria monocytogenes serovar 1/2a (strain ATCC BAA-679 / EGD-e) OX=169963 GN=lmo0276 PE=4 SV=1	lmo0276	30.344	23.4	16	4	4	2	3	4	1	4	2	4	4	4	4	4	4	4	4	4	4	4	4	155640	146860	132880	107700	166370	168980	1.063	1.003	0.908	0.736	1.136	1.154	0.983	0.99456
Q8YA84	C-terminal part similar to B. subtilis ComEC protein OS=Listeria monocytogenes serovar 1/2a (strain ATCC BAA-679 / EGD-e) OX=169963 GN=lmo0275 PE=4 SV=1	lmo0275	30.027	29.3	46	8	8	7	8	6	9	9	7	8	8	8	8	8	7	8	8	8	8	8	7	885590	1099600	995480	1968500	1292900	1452900	0.691	0.857	0.776	1.535	1.008	1.133	0.632	0.033225
Q8YA85	Lmo0274 protein OS=Listeria monocytogenes serovar 1/2a (strain ATCC BAA-679 / EGD-e) OX=169963 GN=lmo0274 PE=4 SV=1	lmo0274	25.689	6.8	2	1	1	0	1	0	0	1	0	1	1	0	1	1	1	1	1	0	1	1	1	0	10448	0	0	0	0
Q8YA86	Lmo0273 protein OS=Listeria monocytogenes serovar 1/2a (strain ATCC BAA-679 / EGD-e) OX=169963 GN=lmo0273 PE=4 SV=1	lmo0273	18.662	31.1	21	4	4	3	3	5	4	3	3	4	4	4	4	4	4	4	4	4	4	4	4	282390	336530	316570	376280	372900	371990	0.824	0.982	0.924	1.098	1.088	1.085	0.835	0.070722
Q8YA87	Lmo0272 protein OS=Listeria monocytogenes serovar 1/2a (strain ATCC BAA-679 / EGD-e) OX=169963 GN=lmo0272 PE=4 SV=1	lmo0272	30.351	32.6	33	6	6	6	5	6	3	7	6	5	5	6	4	6	5	5	5	6	4	6	5	331690	280670	331140	269910	328870	280550	1.092	0.924	1.09	0.888	1.083	0.923	1.073	0.43392
Q8YA88	Lmo0271 protein OS=Listeria monocytogenes serovar 1/2a (strain ATCC BAA-679 / EGD-e) OX=169963 GN=lmo0271 PE=3 SV=1	lmo0271	54.581	22.8	34	8	8	6	6	5	5	6	6	7	7	7	7	6	8	7	7	7	7	6	8	258130	233870	259380	269110	285590	276330	0.979	0.887	0.983	1.02	1.083	1.048	0.904	0.054838
Q8YA89	Lmo0270 protein OS=Listeria monocytogenes serovar 1/2a (strain ATCC BAA-679 / EGD-e) OX=169963 GN=lmo0270 PE=4 SV=1	lmo0270	23.734	8.1	2	1	1	0	0	0	1	1	0	0	0	0	1	1	1	0	0	0	1	1	1	0	0	0	0	0	45972
Q8YA91	Lmo0268 protein OS=Listeria monocytogenes serovar 1/2a (strain ATCC BAA-679 / EGD-e) OX=169963 GN=lmo0268 PE=4 SV=1	lmo0268	23.659	37.9	29	7	7	3	4	5	7	5	5	4	4	4	6	6	5	4	4	4	6	6	5	167260	159210	152680	212370	219600	224410	0.884	0.841	0.807	1.122	1.16	1.186	0.73	0.00052041
Q8YA92	Lmo0267 protein OS=Listeria monocytogenes serovar 1/2a (strain ATCC BAA-679 / EGD-e) OX=169963 GN=lmo0267 PE=4 SV=1	lmo0267	36.21	18.2	19	5	5	2	5	2	2	4	4	3	5	5	3	3	3	3	5	5	3	3	3	76867	85635	82761	90536	78049	78973	0.936	1.043	1.008	1.102	0.95	0.961	0.991	0.90396
Q8YA94	Lmo0261 protein OS=Listeria monocytogenes serovar 1/2a (strain ATCC BAA-679 / EGD-e) OX=169963 GN=lmo0261 PE=3 SV=1	lmo0261	55.599	24.9	31	8	8	6	5	4	3	8	5	7	7	7	7	8	8	7	7	7	7	8	8	129910	118620	136890	120780	158630	140370	0.968	0.884	1.02	0.9	1.182	1.046	0.918	0.4156
Q8YA95	Lmo0260 protein OS=Listeria monocytogenes serovar 1/2a (strain ATCC BAA-679 / EGD-e) OX=169963 GN=lmo0260 PE=4 SV=1	lmo0260	20.538	57.5	41	7	7	8	6	8	5	8	6	6	5	7	6	6	7	6	5	7	6	6	7	225600	211470	292840	195130	151570	162410	1.092	1.024	1.418	0.945	0.734	0.786	1.434	0.046439
Q8YA96	DNA-directed RNA polymerase subunit beta' OS=Listeria monocytogenes serovar 1/2a (strain ATCC BAA-679 / EGD-e) OX=169963 GN=rpoC PE=3 SV=1	rpoC	134.8	64.3	426	74	74	72	67	67	65	83	72	69	65	68	66	72	69	69	65	68	66	72	69	12585000	12241000	11787000	12085000	15063000	13954000	0.972	0.945	0.91	0.933	1.163	1.077	0.891	0.172482
Q8YAA3	50S ribosomal protein L7/L12 OS=Listeria monocytogenes serovar 1/2a (strain ATCC BAA-679 / EGD-e) OX=169963 GN=rplL PE=3 SV=1	rplL	12.469	55	94	8	8	19	15	16	15	15	14	8	8	8	8	6	8	8	8	8	8	6	8	19822000	18007000	22315000	13840000	14502000	13808000	1.163	1.056	1.309	0.812	0.851	0.81	1.427	0.0053952
Q8YAA4	50S ribosomal protein L1 OS=Listeria monocytogenes serovar 1/2a (strain ATCC BAA-679 / EGD-e) OX=169963 GN=rplA PE=3 SV=1	rplA	24.532	42.4	70	10	10	12	10	13	11	11	13	10	9	9	9	9	8	10	9	9	9	9	8	8161300	7753200	7154500	6671300	6374800	6935900	1.137	1.081	0.997	0.93	0.888	0.967	1.154	0.034978
Q8YAA6	Transcription termination/antitermination protein NusG OS=Listeria monocytogenes serovar 1/2a (strain ATCC BAA-679 / EGD-e) OX=169963 GN=nusG PE=3 SV=1	nusG	19.941	67.2	68	12	12	12	10	10	11	12	13	12	11	12	11	11	12	12	11	12	11	11	12	1497300	1379200	1390300	1552200	2043600	1815400	0.928	0.855	0.862	0.962	1.267	1.125	0.789	0.05066
Q8YAA8	RNA polymerase sigma-30 factor (Sigma-H) OS=Listeria monocytogenes serovar 1/2a (strain ATCC BAA-679 / EGD-e) OX=169963 GN=sigH PE=3 SV=1	sigH	23.421	15.4	3	3	3	0	1	1	0	1	0	2	2	2	3	3	2	2	2	2	3	3	2	0	9857	19006	0	0	0		0.683	1.317
Q8YAB0	Mini-ribonuclease 3 OS=Listeria monocytogenes serovar 1/2a (strain ATCC BAA-679 / EGD-e) OX=169963 GN=mrnC PE=3 SV=1	mrnC	15.224	15.4	9	2	2	1	2	2	1	2	1	2	2	2	2	2	1	2	2	2	2	2	1	99169	109990	111190	67663	52713	0	1.125	1.248	1.261	0.768	0.598		1.774	0.0115418
Q8YAB1	Cysteine--tRNA ligase OS=Listeria monocytogenes serovar 1/2a (strain ATCC BAA-679 / EGD-e) OX=169963 GN=cysS PE=3 SV=1	cysS	54.354	48	66	17	17	9	12	12	8	13	12	12	14	15	11	15	14	12	14	15	11	15	14	687890	684940	731690	442350	618680	546590	1.112	1.107	1.183	0.715	1	0.883	1.309	0.049841
Q8YAB2	Serine acetyltransferase OS=Listeria monocytogenes serovar 1/2a (strain ATCC BAA-679 / EGD-e) OX=169963 GN=cysE PE=3 SV=1	cysE	21.881	18.1	9	3	3	1	1	2	0	3	2	3	2	3	3	3	3	3	2	3	3	3	3	40016	31297	43376	29837	30961	28619	1.176	0.92	1.275	0.877	0.91	0.841	1.283	0.07566
Q8YAB3	Glutamate--tRNA ligase OS=Listeria monocytogenes serovar 1/2a (strain ATCC BAA-679 / EGD-e) OX=169963 GN=gltX PE=3 SV=1	gltX	56.035	45.2	140	19	19	24	23	21	23	24	25	18	18	18	17	19	19	18	18	18	17	19	19	2638600	2654800	2584500	2090600	2939700	2742400	1.012	1.018	0.991	0.801	1.127	1.051	1.014	0.8368
Q8YAB4	2-C-methyl-D-erythritol 2,4-cyclodiphosphate synthase OS=Listeria monocytogenes serovar 1/2a (strain ATCC BAA-679 / EGD-e) OX=169963 GN=ispF PE=3 SV=1	ispF	17.029	38.9	41	5	5	7	9	5	7	5	8	5	5	5	5	4	5	5	5	5	5	4	5	1933600	2362200	3222500	1499300	920200	1100800	1.051	1.284	1.752	0.815	0.5	0.598	2.136	0.021283
Q8YAB5	2-C-methyl-D-erythritol 4-phosphate cytidylyltransferase OS=Listeria monocytogenes serovar 1/2a (strain ATCC BAA-679 / EGD-e) OX=169963 GN=ispD PE=3 SV=1	ispD	25.91	18.5	6	4	4	1	0	0	1	2	2	3	1	1	3	3	3	3	1	1	3	3	3	127260	0	0	178430	179120	243370	0.699			0.98	0.984	1.337	0.635
Q8YAB6	Endopeptidase Clp ATP-binding chain C OS=Listeria monocytogenes serovar 1/2a (strain ATCC BAA-679 / EGD-e) OX=169963 GN=clpC PE=3 SV=1	clpC	91.164	53.3	206	39	36	33	30	35	37	37	34	35	36	37	37	39	39	32	33	34	34	36	36	3031600	3041800	2689900	3974700	3636100	3631400	0.909	0.912	0.807	1.192	1.091	1.089	0.779	0.007538
Q8YAB7	Lmo0230 protein OS=Listeria monocytogenes serovar 1/2a (strain ATCC BAA-679 / EGD-e) OX=169963 GN=lmo0230 PE=4 SV=1	lmo0230	19.261	52.3	32	6	6	4	5	5	6	5	7	5	5	6	6	5	6	5	5	6	6	5	6	621580	765260	732050	700300	834320	814650	0.835	1.028	0.983	0.94	1.12	1.094	0.902	0.28308
Q8YAB8	Lysine--tRNA ligase OS=Listeria monocytogenes serovar 1/2a (strain ATCC BAA-679 / EGD-e) OX=169963 GN=lysS PE=3 SV=1	lysS	57.437	49.2	143	23	23	26	21	27	19	25	25	23	22	21	22	22	22	23	22	21	22	22	22	2310900	2364000	2343000	2522900	2922200	2632000	0.919	0.94	0.931	1.003	1.162	1.046	0.869	0.08854
Q8YAB9	tRNA-dihydrouridine synthase OS=Listeria monocytogenes serovar 1/2a (strain ATCC BAA-679 / EGD-e) OX=169963 GN=lmo0227 PE=3 SV=1	lmo0227	36.79	51.1	77	12	12	14	11	10	11	15	16	11	10	10	11	12	11	11	10	10	11	12	11	691880	677990	518160	707410	742340	777680	1.009	0.988	0.755	1.031	1.082	1.134	0.848	0.149957
Q8YAC0	FolK protein OS=Listeria monocytogenes serovar 1/2a (strain ATCC BAA-679 / EGD-e) OX=169963 GN=folK PE=4 SV=1	folK	17.986	32.1	16	4	4	2	3	2	2	4	3	3	3	3	4	4	4	3	3	3	4	4	4	182140	158430	136010	165680	198070	186300	1.064	0.926	0.795	0.968	1.158	1.089	0.866	0.2104
[truncated: 166 more rows]
