# Supplementary material for: LygA retention on the surface of Listeria monocytogenes via its interaction with wall teichoic acid modulates bacterial homeostasis and virulence
Source: PLoS Pathog. 2023 Jun 28;19(6):e1011482. doi: 10.1371/journal.ppat.1011482 (PMC10335673; doi:10.1371/journal.ppat.1011482)
Supplement: S2 Table — (XLSX) [file ppat.1011482.s007.xlsx]

## Sheet: Summary
Header line description of table 1			Table 1. MS/MS spectrum database search analysis summary
Total spectrum	Number of spectrum produced by mass spectrometer
Matched spectrum	Number of spectrum matched with alignment protein		Total spectrum	Matched spectrum	Peptides	Unique peptides	Identified proteins	Quantifiable proteins
Peptides	Number of peptides which spectrum hit		743570	73918 (9.9%)	12250	11854	1531	1336
Unique peptides	Number of unique peptides which spectrum hit
Identified proteins	Number of proteins detected by spectrum search analysis
Quantifiable proteins	Number of proteins quantifiable		Table 2. Differentially expressed protein summary (Filtered with threshold value of expression fold change and P value < 0.05)
Header line description of worksheet "Quant"			Compare group	Regulated type	fold change >1.2	fold change >1.3	fold change >1.5	fold change >2
Protein accession	Protein accession number of database used for search		xysn/ΔgalT	up-regulated	208	183	134	66
Protein description	Protein functional description			down-regulated	203	164	94	32
Gene name	Indicates the name of the gene that code for the protein sequence
Mol. weight [kDa]	Protein molecular weight ,unit [kDa]
Sequence coverage [%]	Percent of identified peptdie sequence covering in protein sequence
MS/MS Counts	Number of spectrum which protein matched
Peptides	Number of peptides which spectrum hit
Unique peptides	Number of unique peptides which spectrum hit
LFQ intensity [A]	Protein label free quantitation of sample [A]
[A/B] Ratio	Protein relative quantitation of sample [A] compare with sample [B]
Header line description of worksheet "pep_quant"
ID	Identified peptide index number
Sequence	Identified peptide amino acid sequence
Length	The number of amino acids that make up the protein sequence
Protein accession	Protein accession number of database used for search
Protein description	Protein functional description
Experiment	Sample name of identified peptide produced by
Charge	Carried charge of peptide
m/z	Mass-to-charge ratio of peptide
Mass Error [ppm]	Parts per million ratio of peptide mass error between the theory and practice
PEP	The maximal posterior error probability for peptides
MS/MS Count	Number of spectrum which protein matched
Score	A simple rule to be used to judge whether a result is significant or not
Intensity	Ionic signal intensity of identified peptide

## Sheet: Quant
Protein accession	Protein description	Gene name	Mol. weight [kDa]	Sequence coverage [%]	MS/MS Counts	Peptides	Unique peptides	MS/MS Count xysn_1	MS/MS Count xysn_2	MS/MS Count xysn_3	MS/MS Count ΔgalT_1	MS/MS Count ΔgalT_2	MS/MS Count ΔgalT_3	Peptides xysn_1	Peptides xysn_2	Peptides xysn_3	Peptides ΔgalT_1	Peptides ΔgalT_2	Peptides ΔgalT_3	Unique peptides xysn_1	Unique peptides xysn_2	Unique peptides xysn_3	Unique peptides ΔgalT_1	Unique peptides ΔgalT_2	Unique peptides ΔgalT_3	LFQ intensity xysn_1	LFQ intensity xysn_2	LFQ intensity xysn_3	LFQ intensity ΔgalT_1	LFQ intensity ΔgalT_2	LFQ intensity ΔgalT_3	xysn_1	xysn_2	xysn_3	ΔgalT_1	ΔgalT_2	ΔgalT_3	xysn/ΔgalT ratio	xysn/ΔgalT value
UPI00000009EB	Conserved domain protein OS=Listeria monocytogenes FSL F2-208 OX=702458 GN=NT04LM_2111 PE=4 SV=1	NT04LM_2111	7.2658	100	591	10	10	84	86	85	98	122	116	10	10	10	10	10	10	10	10	10	10	10	10	83984000	89670000	123430000	132140000	100360000	101700000	0.798	0.852	1.173	1.256	0.954	0.967	0.889	0.4501
UPI0000000ED1	UPF0145 protein OS=Listeria innocua OX=1642 PE=3 SV=1	---	11.991	34.5	29	3	3	5	5	6	3	5	5	3	3	3	3	3	3	3	3	3	3	3	3	505070	449160	516730	668670	761020	723210	0.836	0.744	0.856	1.107	1.26	1.197	0.684	0.0026776
UPI0000001711	Ribose-phosphate pyrophosphokinase OS=Listeria monocytogenes ATCC 19117 OX=882095 GN=prs PE=3 SV=1	prs	35.069	49.7	78	15	15	10	11	12	14	16	15	11	12	13	13	13	13	11	12	13	13	13	13	1419100	1488900	1420300	1229700	1591400	1459600	0.989	1.038	0.99	0.857	1.109	1.017	1.011	0.83946
UPI0000005253	Anti-sigma factor antagonist OS=Listeria monocytogenes FSL F2-208 OX=702458 GN=NT04LM_1495 PE=3 SV=1	NT04LM_1495	12.798	39.5	17	4	4	5	3	3	1	4	1	4	4	4	2	4	4	4	4	4	2	4	4	421980	385310	585720	284350	266930	207920	1.176	1.074	1.633	0.793	0.744	0.58	1.834	0.0197037
UPI000002B87A	Phage major tail protein, TP901-1 family OS=Listeria monocytogenes serotype 1/2b OX=2291966 GN=E3083_11160 PE=4 SV=1	E3083_11160	17.994	48.2	44	6	6	7	7	6	7	10	7	6	6	6	5	6	6	6	6	6	5	6	6	3484500	2237500	2534600	4181500	3764300	3694200	1.051	0.675	0.764	1.261	1.135	1.114	0.709	0.058964
UPI0000054CD3	Pyridine nucleotide-disulfide oxidoreductase family protein OS=Listeria monocytogenes OX=1639 GN=LmNIHS28_02141 PE=4 SV=1	LmNIHS28_02141	70.446	37.6	145	23	22	25	20	24	23	28	25	20	18	21	21	22	21	19	17	20	20	21	21	7142900	7269000	7696500	5301800	5735500	5906900	1.097	1.117	1.182	0.815	0.881	0.908	1.304	0.0024772
UPI0000054CD7	Sugar-binding transcriptional regulator OS=Listeria monocytogenes serotype 1/2b OX=2291966 GN=E3083_06315 PE=4 SV=1	E3083_06315	35.684	11.4	10	3	3	1	1	2	2	1	3	3	3	3	2	3	3	3	3	3	2	3	3	22061	22792	55328	74333	28028	53500	0.517	0.534	1.297	1.742	0.657	1.254	0.643	0.32804
UPI0000054CE3	6-phospho-beta-glucosidase OS=Listeria monocytogenes OX=1639 GN=licH PE=3 SV=1	licH	49.273	25.2	26	8	8	3	3	4	2	7	7	7	7	6	6	8	8	7	7	6	6	8	8	303740	293800	288200	208820	342630	300910	1.049	1.014	0.995	0.721	1.183	1.039	1.039	0.7297
UPI0000054CE4	Recombination protein RecR OS=Listeria monocytogenes OX=1639 GN=recR PE=3 SV=1	recR	21.934	19.7	8	3	3	1	1	1	1	2	2	2	2	2	3	3	3	2	2	2	3	3	3	43203	42421	41335	38415	59255	52353	0.936	0.919	0.895	0.832	1.284	1.134	0.846	0.36404
UPI0000054CEB	Nucleoid-associated protein E3083_03375 OS=Listeria monocytogenes serotype 1/2b OX=2291966 GN=E3083_03375 PE=3 SV=1	E3083_03375	11.426	51.4	53	4	4	8	9	11	7	9	9	4	4	4	4	4	4	4	4	4	4	4	4	2493900	2108200	2428900	1476200	1669800	1525200	1.279	1.081	1.245	0.757	0.856	0.782	1.505	0.0030815
UPI0000054D1A	UPF0365 protein BN389_04090 OS=Listeria monocytogenes serotype 4b str. LL195 OX=1230340 GN=BN389_04090 PE=3 SV=1	BN389_04090	33.665	62.7	112	16	16	20	17	15	21	20	19	15	15	13	16	14	14	15	15	13	16	14	14	2557800	2311100	2306600	2742100	2573600	2728900	1.008	0.911	0.909	1.081	1.015	1.076	0.892	0.043542
UPI0000054D2D	Lmo0781 protein OS=Listeria monocytogenes serovar 1/2a (strain ATCC BAA-679 / EGD-e) OX=169963 GN=lmo0781 PE=4 SV=1	lmo0781	31.781	30.1	27	6	6	5	6	4	2	5	5	6	6	6	5	5	6	6	6	6	5	5	6	285620	207740	221780	278090	269730	241360	1.139	0.829	0.885	1.109	1.076	0.963	0.906	0.3729
UPI0000054D33	Lmo0775 protein OS=Listeria monocytogenes serovar 1/2a (strain ATCC BAA-679 / EGD-e) OX=169963 GN=lmo0775 PE=4 SV=1	lmo0775	12.485	9.1	7	1	1	1	0	1	1	2	2	1	1	1	1	1	1	1	1	1	1	1	1	0	0	30976	0	0	0			1
UPI0000054D66	Lmo1219 protein OS=Listeria monocytogenes serovar 1/2a (strain ATCC BAA-679 / EGD-e) OX=169963 GN=lmo1219 PE=4 SV=1	lmo1219	13.283	23.5	4	2	2	1	0	0	0	1	2	2	0	1	1	1	2	2	0	1	1	1	2	19725	0	0	0	0	17115	1.071					0.929	1.153
UPI0000054D73	RNA methyltransferase OS=Listeria monocytogenes serotype 1/2b OX=2291966 GN=E3083_14655 PE=3 SV=1	E3083_14655	27.652	10.7	16	3	3	3	2	3	2	3	3	3	3	3	2	2	2	3	3	3	2	2	2	64729	59452	63934	45643	58952	47785	1.141	1.048	1.127	0.804	1.039	0.842	1.235	0.059822
UPI0000054D9F	Iron chaperone OS=Listeria monocytogenes serotype 1/2b OX=2291966 GN=E3083_01735 PE=4 SV=1	E3083_01735	14.816	40.8	19	3	3	3	4	2	3	3	4	3	3	3	3	3	3	3	3	3	3	3	3	112440	113820	126410	70193	86680	95227	1.116	1.129	1.254	0.696	0.86	0.945	1.399	0.02482
UPI0000054DAF	Holo-[acyl-carrier-protein] synthase OS=Listeria monocytogenes serotype 4b str. LL195 OX=1230340 GN=acpS PE=3 SV=1	acpS	13.257	21.2	10	2	2	2	1	2	2	1	2	2	2	2	2	2	2	2	2	2	2	2	2	61633	59123	68398	37906	47026	44431	1.161	1.114	1.288	0.714	0.886	0.837	1.462	0.0079404
UPI0000054DBC	Lactose-specific phosphotransferase enzyme IIA component OS=Listeria marthii FSL S4-120 OX=702457 GN=NT05LM_1073 PE=4 SV=1	NT05LM_1073	12.403	45	10	4	4	2	2	2	1	3	0	4	4	3	4	3	4	4	4	3	4	3	4	42336	29153	31836	20733	16712	19590	1.584	1.091	1.191	0.776	0.625	0.733	1.812	0.0107592
UPI0000054DD6	Lmo1064 protein OS=Listeria monocytogenes serotype 4b str. LL195 OX=1230340 GN=BN389_10930 PE=3 SV=1	BN389_10930	36.568	13.4	6	3	3	0	2	0	0	2	2	1	2	1	2	3	3	1	2	1	2	3	3	0	51893	0	0	51417	60302		0.952			0.943	1.106	0.929
UPI0000054E03	Lmo0217 protein OS=Listeria monocytogenes serovar 1/2a (strain ATCC BAA-679 / EGD-e) OX=169963 GN=lmo0217 PE=4 SV=1	lmo0217	15.028	10.9	2	1	1	0	0	1	0	1	0	0	1	1	1	1	1	0	1	1	1	1	1	0	0	20926	0	0	0			1
UPI0000054E08	50S ribosomal protein L25 OS=Listeria monocytogenes serotype 1/2a OX=1906951 GN=rplY PE=3 SV=1	rplY	22.654	57	93	10	10	16	15	16	15	16	15	10	10	9	10	10	10	10	10	9	10	10	10	8067900	11272000	7994700	8241500	7544300	7423600	0.958	1.338	0.949	0.978	0.896	0.881	1.178	0.26666
UPI0000054E09	L-lactate dehydrogenase OS=Listeria monocytogenes serotype 1/2b OX=2291966 GN=ldh PE=3 SV=1	ldh	34.192	35.5	92	13	13	14	16	16	13	15	18	12	11	12	13	12	13	12	11	12	13	12	13	3501400	3934200	4549500	2881800	3262400	3250200	0.983	1.104	1.277	0.809	0.916	0.912	1.276	0.049544
UPI0000054E12	Listeriolysin transcriptional regulator PrfA OS=Listeria monocytogenes OX=1639 GN=AAV02_12055 PE=4 SV=1	AAV02_12055	27.301	32.9	21	5	5	2	4	3	3	5	4	4	4	3	4	5	5	4	4	3	4	5	5	84921	118070	110000	205170	218380	180620	0.556	0.772	0.72	1.342	1.429	1.182	0.518	0.0043775
UPI0000054E1D	Guanylate kinase OS=Listeria monocytogenes serotype 1/2b str. 10-0811 OX=1196164 GN=gmk PE=3 SV=1	gmk	23.281	32.2	30	6	6	6	4	6	4	6	4	6	5	6	4	5	5	6	5	6	4	5	5	306770	347410	373440	344730	356670	335970	0.891	1.009	1.085	1.002	1.036	0.976	0.99	0.84348
UPI0000054E2C	HTH marR-type domain-containing protein OS=Listeria monocytogenes serotype 4b str. LL195 OX=1230340 GN=BN389_06430 PE=4 SV=1	BN389_06430	17.451	10.5	2	1	1	0	1	0	0	1	0	1	1	0	0	1	1	1	1	0	0	1	1	0	5809.2	0	0	0	0		1
UPI0000054E61	Heat-responsive suppressor HrsA OS=Listeria marthii FSL S4-120 OX=702457 GN=NT05LM_0592 PE=4 SV=1	NT05LM_0592	11.377	30.2	11	3	3	2	1	2	2	2	2	3	3	2	3	3	3	3	3	2	3	3	3	43291	40604	50483	52158	52107	49947	0.9	0.844	1.05	1.084	1.083	1.038	0.872	0.100316
UPI0000054E7F	LTA synthase family protein OS=Listeria monocytogenes serotype 1/2b OX=2291966 GN=E3083_01875 PE=3 SV=1	E3083_01875	74.707	46.6	127	18	18	20	20	23	21	23	20	16	16	17	16	16	17	16	16	17	16	16	17	4220100	4420300	6063600	4865000	5799100	5308500	0.825	0.865	1.186	0.952	1.134	1.038	0.921	0.49454
UPI0000054E85	Pantothenate kinase OS=Listeria monocytogenes serotype 1/2a OX=1906951 GN=coaA PE=3 SV=1	coaA	36.11	18.3	9	4	4	1	2	0	1	2	3	2	2	3	3	3	4	2	2	3	3	3	4	34950	28705	28230	29354	30406	29482	1.158	0.951	0.935	0.972	1.007	0.977	1.03	0.74088
UPI0000054EB4	Class II fructose-1,6-bisphosphate aldolase OS=Listeria monocytogenes serotype 1/2a OX=1906951 GN=fba PE=4 SV=1	fba	30.067	75.7	210	16	16	40	38	39	28	33	32	16	16	16	16	16	16	16	16	16	16	16	16	35470000	34076000	42227000	15776000	18461000	16794000	1.307	1.256	1.556	0.581	0.68	0.619	2.191	0.00061822
UPI0000054EC7	Uracil phosphoribosyltransferase OS=Listeria monocytogenes serotype 1/2a OX=1906951 GN=upp PE=3 SV=1	upp	22.944	69.9	100	13	13	18	13	16	15	20	18	13	13	13	13	13	13	13	13	13	13	13	13	2390000	2345100	2379500	2000500	2426700	2099200	1.051	1.031	1.047	0.88	1.067	0.923	1.09	0.26312
UPI0000054ED0	ATP synthase subunit beta OS=Listeria monocytogenes OX=1639 GN=atpD PE=3 SV=1	atpD	51.608	62.4	204	21	21	35	35	31	29	41	33	21	20	20	20	21	20	21	20	20	20	21	20	7230800	6347800	5867100	7578100	7462200	7210600	1.04	0.913	0.844	1.09	1.074	1.038	0.874	0.090924
UPI0000054ED1	ATP synthase epsilon chain OS=Listeria monocytogenes serotype 1/2b OX=2291966 GN=atpC PE=3 SV=1	atpC	14.704	28.4	31	3	3	7	5	6	4	4	5	3	3	3	3	3	3	3	3	3	3	3	3	581430	504210	544820	567640	480750	468150	1.109	0.961	1.039	1.082	0.917	0.893	1.075	0.36596
UPI0000054ED4	MreB/Mrl family cell shape determining protein OS=Listeria monocytogenes serotype 1/2b OX=2291966 GN=E3083_11995 PE=4 SV=1	E3083_11995	35.636	35.3	61	11	11	10	10	10	11	11	9	11	10	10	11	11	10	11	10	10	11	11	10	1412200	1352100	1158800	1329700	1281200	1237600	1.09	1.044	0.895	1.027	0.989	0.955	1.02	0.81028
UPI0000054ED9	Shikimate dehydrogenase (NADP(+)) OS=Listeria monocytogenes OX=1639 GN=aroE PE=3 SV=1	aroE	32.161	9.3	2	2	2	0	0	2	0	0	0	1	0	2	0	1	1	1	0	2	0	1	1	0	0	27060	0	0	0			1
UPI0000054EF3	Universal stress protein family OS=Listeria monocytogenes serotype 1/2a (strain EGD / Mackaness) OX=1334565 GN=LMON_0515 PE=4 SV=1	LMON_0515	15.411	35	22	4	4	4	3	4	3	4	4	4	3	4	4	4	4	4	3	4	4	4	4	328750	363020	300650	328460	286410	296940	1.036	1.144	0.947	1.035	0.902	0.936	1.088	0.28902
UPI0000054EFE	50S ribosomal protein L13 OS=Listeria monocytogenes serotype 4b str. LL195 OX=1230340 GN=rplM PE=3 SV=1	rplM	16.199	51	60	7	7	8	11	9	11	10	11	6	7	6	7	7	7	6	7	6	7	7	7	3553700	3972500	4590000	3698600	3958900	3881300	0.901	1.008	1.164	0.938	1.004	0.984	1.05	0.59818
UPI0000054F06	50S ribosomal protein L17 OS=Listeria marthii FSL S4-120 OX=702457 GN=rplQ PE=3 SV=1	rplQ	15.215	44.4	31	6	6	5	4	4	4	6	8	6	6	6	6	5	5	6	6	6	6	5	5	2327000	2366800	3099300	2301600	3154500	2863200	0.867	0.881	1.154	0.857	1.175	1.066	0.937	0.64384
UPI0000054F14	Divalent metal cation transporter MntH OS=Listeria monocytogenes serotype 4b str. LL195 OX=1230340 GN=mntH PE=3 SV=1	mntH	48.622	4	5	1	1	1	1	1	0	1	1	1	1	1	1	1	1	1	1	1	1	1	1	0	0	26071	0	0	0			1
UPI0000054F16	Carnitine transport binding protein OpuCC OS=Listeria monocytogenes serotype 4b str. LL195 OX=1230340 GN=opuCC PE=4 SV=1	opuCC	34.548	48.4	54	11	11	10	6	8	7	12	11	11	11	8	11	11	11	11	11	8	11	11	11	2510300	2318200	1714300	2374200	2220600	2191100	1.13	1.044	0.772	1.069	1	0.986	0.964	0.70264
UPI0000054F2A	Ferric uptake regulation protein OS=Listeria monocytogenes FSL F2-208 OX=702458 GN=NT04LM_2217 PE=3 SV=1	NT04LM_2217	16.371	16.3	4	2	2	1	0	1	0	0	2	2	2	2	1	1	2	2	2	2	1	1	2	13605	14576	17152	0	0	16825	0.876	0.938	1.104			1.083	0.898
UPI0000054F35	RNA polymerase sigma factor SigA OS=Listeria monocytogenes serotype 4b str. LL195 OX=1230340 GN=rpoD PE=3 SV=1	rpoD	42.419	38.5	55	12	12	11	7	7	9	12	9	11	9	8	10	12	11	11	9	8	10	12	11	774030	743120	684190	680830	853220	820100	1.019	0.979	0.901	0.897	1.124	1.08	0.935	0.46048
UPI0000054F51	Methylglyoxal synthase OS=Listeria monocytogenes serotype 4b str. LL195 OX=1230340 GN=mgsA PE=3 SV=1	mgsA	14.883	38.1	14	4	4	3	2	1	2	3	3	4	4	2	3	3	4	4	4	2	3	3	4	27414	24434	21113	24526	33564	28589	1.03	0.918	0.794	0.922	1.261	1.075	0.842	0.22218
UPI0000054F60	Lmo1893 protein OS=Listeria monocytogenes serovar 1/2a (strain ATCC BAA-679 / EGD-e) OX=169963 GN=lmo1893 PE=4 SV=1	lmo1893	18.992	14.7	9	2	2	1	1	2	2	2	1	2	2	2	2	2	2	2	2	2	2	2	2	23426	26432	22480	18016	24700	23897	1.012	1.141	0.971	0.778	1.067	1.032	1.086	0.46536
UPI0000054F6B	Diadenylate cyclase OS=Listeria marthii FSL S4-120 OX=702457 GN=dacA PE=3 SV=1	dacA	30.444	20.5	25	4	4	5	4	4	4	4	4	4	3	4	4	4	4	4	3	4	4	4	4	142930	139310	120830	151850	150790	143880	1.009	0.984	0.853	1.072	1.065	1.016	0.903	0.129139
UPI0000054F7E	ATP-dependent 6-phosphofructokinase OS=Listeria monocytogenes OX=1639 GN=pfkA PE=3 SV=1	pfkA	34.42	49.2	85	14	14	13	17	15	10	18	12	12	13	12	12	14	12	12	13	12	12	14	12	3280100	3401500	3773700	2506300	3289300	2968000	1.024	1.062	1.178	0.782	1.027	0.927	1.193	0.114422
UPI0000054F8E	NAD kinase OS=Listeria monocytogenes serotype 4b str. LL195 OX=1230340 GN=ppnK2 PE=3 SV=1	ppnK2	30.498	34.1	35	8	8	7	6	4	4	6	8	7	8	7	8	8	8	7	8	7	8	8	8	409870	401730	434600	404670	475760	411940	0.969	0.95	1.027	0.956	1.124	0.974	0.965	0.57914
UPI0000054FA0	RNA-binding protein Hfq OS=Listeria marthii FSL S4-120 OX=702457 GN=hfq PE=3 SV=1	hfq	8.7149	71.4	11	4	4	2	1	2	1	3	2	2	1	2	1	3	2	2	1	2	1	3	2	0	0	0	0	310000	209460					1.194	0.806
UPI0000054FA4	Glutamine synthetase OS=Listeria monocytogenes serotype 1/2b OX=2291966 GN=glnA PE=3 SV=1	glnA	50.461	46.4	109	15	15	16	19	16	17	20	21	15	15	15	15	15	15	15	15	15	15	15	15	2089600	2002500	1958300	2335200	3536800	3197300	0.829	0.795	0.777	0.927	1.404	1.269	0.667	0.09082
UPI0000054FB2	Uridylate kinase OS=Listeria monocytogenes OX=1639 GN=pyrH PE=3 SV=1	pyrH	26.166	49.2	52	10	10	9	8	11	7	10	7	9	9	10	9	10	8	9	9	10	9	10	8	524440	504140	517210	495140	545970	527400	1.01	0.971	0.996	0.954	1.052	1.016	0.985	0.66664
UPI0000054FB3	Ribosome-recycling factor OS=Listeria monocytogenes serotype 4b str. LL195 OX=1230340 GN=frr PE=3 SV=1	frr	20.755	50.3	69	8	8	15	9	11	9	12	13	8	8	7	7	7	7	8	8	7	7	7	7	4366500	4254800	4341400	2433600	2684800	2448500	1.276	1.244	1.269	0.711	0.785	0.716	1.713	8.0187e-05
UPI000005501D	Probable transaldolase OS=Listeria monocytogenes serotype 4b str. LL195 OX=1230340 GN=tal2 PE=3 SV=1	tal2	23.551	14.2	7	2	2	1	1	1	1	2	1	1	2	2	2	2	2	1	2	2	2	2	2	0	15736	17592	17125	30401	17742		0.798	0.892	0.868	1.542	0.9	0.766	0.41086
UPI000005501F	D-threitol dehydrogenase OS=Listeria monocytogenes serotype 1/2b OX=2291966 GN=E3083_07340 PE=4 SV=1	E3083_07340	27.261	5.9	6	1	1	1	1	1	1	1	1	1	1	1	1	1	1	1	1	1	1	1	1	0	0	7288.5	0	0	0			1
UPI0000055036	Sensory transduction protein BceR OS=Listeria monocytogenes serotype 4b str. LL195 OX=1230340 GN=bceR PE=4 SV=1	bceR	26.414	17.3	19	4	4	4	2	3	3	4	3	4	4	4	4	4	4	4	4	4	4	4	4	190170	190320	227090	179950	197970	173190	0.985	0.986	1.176	0.932	1.025	0.897	1.103	0.24872
UPI0000055042	Elongation factor Tu OS=Listeria monocytogenes serotype 4b str. LL195 OX=1230340 GN=tuf PE=3 SV=1	tuf	43.342	73.7	459	28	27	76	67	57	82	90	87	26	25	26	27	27	26	26	25	25	27	27	26	46981000	49429000	48863000	47286000	45011000	46304000	0.993	1.045	1.033	0.999	0.951	0.979	1.048	0.087864
UPI0000055054	SsrA-binding protein OS=Listeria monocytogenes OX=1639 GN=smpB PE=3 SV=1	smpB	17.923	24.7	8	3	3	1	2	2	0	2	1	2	2	2	2	2	3	2	2	2	2	2	3	71413	73985	85199	71460	65322	56289	1.011	1.048	1.207	1.012	0.925	0.797	1.195	0.111297
UPI000005505D	Protein YkaA OS=Listeria marthii FSL S4-120 OX=702457 GN=NT05LM_2611 PE=4 SV=1	NT05LM_2611	23.904	59.2	140	14	13	22	24	27	19	28	20	14	13	13	10	11	11	13	13	13	10	11	11	10604000	11750000	13974000	7415000	6225500	6522600	1.126	1.248	1.484	0.788	0.661	0.693	1.801	0.0036988
UPI000005506D	Sugar phosphate isomerase/epimerase OS=Listeria monocytogenes serotype 1/2b OX=2291966 GN=E3085_07675 PE=4 SV=1	E3085_07675	31.578	63.7	56	13	13	8	12	14	7	8	7	9	10	12	9	9	6	9	10	12	9	9	6	611190	857110	814520	540470	323240	411830	1.031	1.445	1.373	0.911	0.545	0.694	1.79	0.030921
UPI0000055074	Two-component sensor histidine kinase OS=Listeria monocytogenes serovar 1/2a (strain ATCC BAA-679 / EGD-e) OX=169963 GN=lisK PE=4 SV=1	lisK	55.46	19.3	20	7	7	3	2	3	4	4	4	4	3	6	6	7	7	4	3	6	6	7	7	77661	84001	88126	91861	102790	95924	0.862	0.933	0.979	1.02	1.141	1.065	0.86	0.037639
UPI0000055075	Response regulator ArlR OS=Listeria monocytogenes serotype 4b str. LL195 OX=1230340 GN=arlR PE=4 SV=1	arlR	26.419	31.4	21	7	7	5	5	6	1	2	2	5	5	6	2	4	5	5	5	6	2	4	5	156220	202290	194110	52073	65144	25383	1.348	1.746	1.675	0.449	0.562	0.219	3.877	0.0085416
UPI000005507F	Arginine repressor OS=Listeria monocytogenes serotype 1/2a OX=1906951 GN=argR PE=3 SV=1	argR	16.778	25.5	20	3	3	3	3	3	3	5	3	3	3	3	3	3	3	3	3	3	3	3	3	108110	116640	101350	102680	126280	118520	0.963	1.039	0.903	0.915	1.125	1.056	0.938	0.44798
UPI0000055085	Transcription antitermination protein NusB OS=Listeria monocytogenes serotype 1/2b OX=2291966 GN=nusB PE=3 SV=1	nusB	14.835	65.6	39	8	8	6	8	8	3	6	8	6	7	6	3	6	6	6	7	6	3	6	6	711320	742350	778680	402820	473790	483330	1.188	1.24	1.301	0.673	0.791	0.807	1.642	0.00139814
UPI0000055086	YqhY OS=Listeria marthii FSL S4-120 OX=702457 GN=NT05LM_1608 PE=4 SV=1	NT05LM_1608	14.859	5.9	4	1	1	1	0	1	1	1	0	1	1	1	1	1	1	1	1	1	1	1	1	0	0	18844	0	0	0			1
UPI0000055089	Elongation factor P OS=Listeria innocua ATCC 33091 OX=1002366 GN=efp PE=3 SV=1	efp	20.465	40.5	32	6	6	4	5	6	5	6	6	5	4	6	4	6	6	5	4	6	4	6	6	1752100	1483600	1582600	1338400	1626500	1613500	1.119	0.947	1.011	0.855	1.039	1.03	1.052	0.54684
UPI0000055098	Ribonuclease PH OS=Listeria monocytogenes OX=1639 GN=rph PE=3 SV=1	rph	26.669	27.4	24	6	6	5	4	3	4	5	3	6	6	6	6	6	5	6	6	6	6	6	5	380000	379120	366540	287990	348460	315100	1.098	1.095	1.059	0.832	1.007	0.91	1.183	0.038657
UPI000005509E	Thioredoxin OS=Listeria innocua OX=1642 GN=EIB90_10370 PE=3 SV=1	EIB90_10370	11.62	68.9	806	14	14	119	122	108	159	145	153	13	13	13	13	14	14	13	13	13	13	14	14	92370000	112610000	81477000	151180000	93492000	109240000	0.865	1.055	0.763	1.416	0.876	1.024	0.809	0.30384
UPI00000550D9	HTH-type transcriptional regulator MntR OS=Listeria monocytogenes FSL F2-208 OX=702458 GN=mntR PE=3 SV=1	mntR	16.392	44.4	33	5	5	5	4	3	7	6	8	3	5	4	5	5	5	3	5	4	5	5	5	315250	248390	336820	163280	240170	217210	1.243	0.98	1.329	0.644	0.947	0.857	1.451	0.063516
UPI00000550E3	Elongation factor G OS=Listeria monocytogenes serotype 4b str. LL195 OX=1230340 GN=fusA PE=3 SV=1	fusA	76.849	49.9	313	28	28	54	50	54	47	58	50	26	27	26	25	25	27	26	27	26	25	25	27	17964000	18048000	18530000	17373000	21361000	20897000	0.944	0.948	0.974	0.913	1.123	1.098	0.914	0.32718
UPI00000550EC	Oligopeptide-binding protein AppA OS=Listeria monocytogenes serotype 4b str. LL195 OX=1230340 GN=appA PE=4 SV=1	appA	58.286	65.3	201	31	31	33	29	29	37	33	40	30	28	28	30	27	30	30	28	28	30	27	30	12984000	11604000	11874000	19481000	14505000	16255000	0.899	0.803	0.822	1.348	1.004	1.125	0.726	0.027321
UPI00000550F8	Putative phosphotransferase enzyme IIB component sgcB OS=Listeria monocytogenes serotype 4b str. LL195 OX=1230340 GN=sgcB PE=4 SV=1	sgcB	9.8224	23.1	5	2	2	0	1	1	1	1	1	1	2	2	1	1	1	1	2	2	1	1	1	0	0	56739	0	0	0			1
UPI000005510E	YxeA family protein OS=Listeria monocytogenes serotype 1/2b OX=2291966 GN=E3083_11775 PE=4 SV=1	E3083_11775	11.883	12.1	3	1	1	0	0	0	1	1	1	1	0	1	1	1	1	1	0	1	1	1	1	0	0	5098.2	0	0	0			1
UPI000005512F	Cell division protein SepF OS=Listeria monocytogenes serotype 4b str. LL195 OX=1230340 GN=sepF PE=3 SV=1	sepF	17.513	39.5	15	5	5	5	3	4	1	1	1	5	4	4	2	3	3	5	4	4	2	3	3	677590	433120	615850	299510	223250	227000	1.642	1.049	1.492	0.726	0.541	0.55	2.302	0.0076953
UPI0000055130	30S ribosomal protein S7 OS=Listeria monocytogenes FSL F2-208 OX=702458 GN=rpsG PE=3 SV=1	rpsG	17.817	54.5	65	9	9	12	8	11	12	10	12	9	9	9	9	9	9	9	9	9	9	9	9	6138800	6195100	5605400	5876200	7419100	6796100	0.969	0.977	0.884	0.927	1.17	1.072	0.893	0.21816
UPI0000055165	Cof-type HAD-IIB family hydrolase OS=Listeria monocytogenes OX=1639 GN=RI54_06855 PE=4 SV=1	RI54_06855	32.312	54.2	43	12	12	7	6	7	4	11	8	8	7	7	7	12	10	8	7	7	7	12	10	782570	674390	680250	663250	820570	776150	1.068	0.92	0.928	0.905	1.12	1.059	0.946	0.53416
UPI000005517C	30S ribosomal protein S12 OS=Listeria ivanovii subsp. londoniensis OX=202752 GN=rpsL PE=3 SV=1	rpsL	15.184	34.3	35	6	6	6	7	5	6	5	6	6	6	6	6	6	5	6	6	6	6	6	5	3336700	3700000	3581000	1936800	2943000	2804900	1.094	1.213	1.174	0.635	0.965	0.92	1.381	0.067021
UPI0000055195	Transcriptional regulator MraZ OS=Listeria marthii FSL S4-120 OX=702457 GN=mraZ PE=3 SV=1	mraZ	16.608	36.4	18	4	4	3	1	3	3	3	5	4	4	4	4	4	4	4	4	4	4	4	4	98624	85261	91887	91783	98970	91013	1.061	0.918	0.989	0.988	1.065	0.979	0.979	0.67536
UPI000005519E	Lmo2726 protein OS=Listeria monocytogenes serotype 4b str. LL195 OX=1230340 GN=BN389_27020 PE=4 SV=1	BN389_27020	17.186	7.4	3	1	1	1	0	1	0	1	0	1	0	1	1	1	0	1	0	1	1	1	0	0	0	14533	0	0	0			1
UPI00000551A2	UPF0298 protein BN389_20820 OS=Listeria monocytogenes serotype 4b str. LL195 OX=1230340 GN=BN389_20820 PE=3 SV=1	BN389_20820	11.35	47.3	15	4	4	1	2	3	2	3	4	3	3	4	4	4	4	3	3	4	4	4	4	68298	89633	104060	91107	86292	98405	0.762	1	1.161	1.016	0.963	1.098	0.95	0.64222
UPI00000551B9	Lmo1324 protein OS=Listeria monocytogenes serovar 1/2a (strain ATCC BAA-679 / EGD-e) OX=169963 GN=lmo1324 PE=4 SV=1	lmo1324	10.776	32.3	12	3	3	3	1	3	1	2	2	3	3	3	2	2	2	3	3	3	2	2	2	62936	61215	55416	43872	61133	52038	1.122	1.091	0.988	0.782	1.09	0.928	1.143	0.24272
UPI00000551D4	Preprotein translocase subunit YajC OS=Listeria monocytogenes serotype 1/2b OX=2291966 GN=yajC PE=4 SV=1	yajC	11.958	54.1	38	4	4	7	5	5	6	6	9	4	4	3	3	3	3	4	4	3	3	3	3	1777500	1672300	1438400	1677300	1904500	1925100	1.026	0.965	0.83	0.968	1.099	1.111	0.888	0.1906
UPI00000551D5	Queuine tRNA-ribosyltransferase OS=Listeria monocytogenes serotype 1/2b OX=2291966 GN=tgt PE=3 SV=1	tgt	42.921	23	25	5	5	4	4	5	4	3	5	4	4	5	5	4	5	4	4	5	5	4	5	165400	125790	210580	110040	164110	161500	1.059	0.805	1.348	0.704	1.05	1.034	1.152	0.5305
UPI00000551DD	GTPase Obg OS=Listeria monocytogenes serotype 4b str. LL195 OX=1230340 GN=obg PE=3 SV=1	obg	47.118	50.1	81	15	15	13	11	12	13	17	15	13	11	13	13	15	14	13	11	13	13	15	14	1055900	781620	828910	1065400	958140	974660	1.118	0.828	0.878	1.128	1.015	1.032	0.889	0.27028
UPI00000551DF	Glycerol uptake facilitator protein OS=Listeria monocytogenes serotype 4b str. LL195 OX=1230340 GN=glpF_2 PE=3 SV=1	glpF_2	28.866	8.1	9	2	2	1	1	2	1	2	2	2	2	2	2	2	2	2	2	2	2	2	2	120120	133850	95119	175900	107760	140190	0.932	1.039	0.738	1.365	0.836	1.088	0.824	0.3495
UPI00000551EE	Intracellular protease, PfpI family OS=Listeria innocua ATCC 33091 OX=1002366 GN=HMPREF0557_00725 PE=4 SV=1	HMPREF0557_00725	19.072	57.2	51	7	7	9	10	7	8	7	10	7	6	6	6	7	7	7	6	6	6	7	7	1018500	938420	970300	1191400	1316800	1240300	0.915	0.843	0.872	1.071	1.184	1.115	0.78	0.0027577
UPI00000551F2	N-6 Adenine-specific DNA methylase YitW OS=Listeria marthii FSL S4-120 OX=702457 GN=NT05LM_2625 PE=4 SV=1	NT05LM_2625	11.307	13.7	11	1	1	1	2	3	1	2	2	1	1	1	1	1	1	1	1	1	1	1	1	0	0	93395	0	0	0			1
UPI0000055217	30S ribosomal protein S6 OS=Listeria monocytogenes FSL F2-208 OX=702458 GN=rpsF PE=3 SV=1	rpsF	11.507	86.6	64	14	14	10	11	11	11	11	10	13	13	13	12	14	13	13	13	13	12	14	13	5129500	5612200	5564200	3518100	4698800	4562000	1.058	1.158	1.148	0.726	0.969	0.941	1.276	0.059257
UPI0000055218	Single-stranded DNA-binding protein OS=Listeria monocytogenes serotype 1/2b OX=2291966 GN=ssb PE=3 SV=1	ssb	19.493	42.1	45	7	7	8	7	8	5	8	9	7	7	7	7	7	7	7	7	7	7	7	7	1438900	1316100	1552100	1207500	1288000	1397900	1.053	0.963	1.136	0.883	0.942	1.023	1.107	0.189684
UPI000005521B	Lmo0050 protein OS=Listeria monocytogenes serotype 4b str. LL195 OX=1230340 GN=BN389_00600 PE=4 SV=1	BN389_00600	48.581	4.2	4	1	1	1	0	0	1	1	1	1	0	1	1	1	1	1	0	1	1	1	1	0	0	2987.2	0	0	0			1
UPI000005521C	Accessory gene regulator protein A OS=Listeria monocytogenes serotype 4b str. LL195 OX=1230340 GN=agrA PE=4 SV=1	agrA	28.55	21.1	17	5	5	2	3	2	3	5	2	3	3	4	4	5	3	3	3	4	4	5	3	82421	77273	58229	67660	79148	69286	1.139	1.068	0.805	0.935	1.094	0.958	1.008	0.9985
UPI000005521E	Cyclic-di-AMP phosphodiesterase OS=Listeria monocytogenes serovar 1/2a (strain ATCC BAA-679 / EGD-e) OX=169963 GN=lmo0052 PE=3 SV=1	lmo0052	74.846	32.1	60	16	16	11	10	9	9	8	13	14	14	14	16	15	16	14	14	14	16	15	16	500020	528590	492070	607470	631010	621160	0.888	0.938	0.873	1.078	1.12	1.103	0.818	0.0011594
UPI000005521F	50S ribosomal protein L9 OS=Listeria monocytogenes serotype 1/2b OX=2291966 GN=rplI PE=3 SV=1	rplI	16.163	48	31	7	7	6	5	6	4	6	4	7	7	7	7	7	7	7	7	7	7	7	7	1020100	1147500	890230	791760	1078700	1001900	1.032	1.161	0.901	0.801	1.091	1.014	1.065	0.60842
UPI0000055228	Protein translocase subunit SecA OS=Listeria monocytogenes serotype 4b str. LL195 OX=1230340 GN=secA1 PE=3 SV=1	secA1	94.658	47	172	34	33	23	26	28	28	37	30	30	28	30	28	31	30	29	27	29	27	30	29	2452900	2375300	2316600	2616900	2742800	2692000	0.968	0.938	0.915	1.033	1.083	1.063	0.887	0.0049626
UPI000005522A	Ktr system potassium uptake protein A OS=Listeria innocua ATCC 33091 OX=1002366 GN=HMPREF0557_01699 PE=4 SV=1	HMPREF0557_01699	24.413	30.6	22	5	5	5	3	4	3	3	4	5	5	4	5	5	5	5	5	4	5	5	5	74793	67859	76127	92844	98445	97696	0.884	0.802	0.9	1.097	1.163	1.154	0.757	0.0022792
UPI000005522B	Transcriptional regulatory protein liaR OS=Listeria monocytogenes serotype 4b str. LL195 OX=1230340 GN=liaR PE=4 SV=1	liaR	23.672	36.8	32	7	7	4	6	5	5	6	6	7	6	7	7	7	7	7	6	7	7	7	7	248210	268910	304030	236410	258160	245250	0.954	1.034	1.169	0.909	0.992	0.943	1.11	0.189395
UPI000005523B	DUF1797 family protein OS=Listeria innocua OX=1642 GN=EIB90_13885 PE=4 SV=1	EIB90_13885	8.9558	67.5	53	5	5	11	10	9	10	7	6	5	5	5	5	4	5	5	5	5	5	4	5	4246100	5763700	4478200	2687800	2614600	2399100	1.148	1.558	1.211	0.727	0.707	0.649	1.88	0.0033848
UPI0000055247	YtxG OS=Listeria marthii FSL S4-120 OX=702457 GN=NT05LM_1884 PE=4 SV=1	NT05LM_1884	16.093	35.1	34	5	5	5	6	6	5	6	6	5	4	4	4	5	5	5	4	4	4	5	5	673760	668110	898840	382350	357150	374840	1.205	1.195	1.607	0.684	0.639	0.67	2.011	0.0022787
UPI0000055248	Lmo1603 protein OS=Listeria monocytogenes serotype 4b str. LL195 OX=1230340 GN=BN389_16270 PE=4 SV=1	BN389_16270	41.065	51.1	117	17	17	21	20	29	12	17	18	16	17	17	12	15	15	16	17	17	12	15	15	2873900	2612800	4598600	1401000	1654800	1414400	1.185	1.077	1.896	0.578	0.682	0.583	2.256	0.0127376
UPI0000055251	Peptidase propeptide and ypeb domain subfamily OS=Listeria monocytogenes FSL F2-208 OX=702458 GN=NT04LM_2425 PE=4 SV=1	NT04LM_2425	11.436	51.5	21	3	3	3	4	4	4	4	2	3	3	3	3	3	3	3	3	3	3	3	3	181680	171780	176470	178570	233370	193300	0.96	0.908	0.933	0.944	1.233	1.022	0.876	0.191781
UPI000005525B	GTP-sensing transcriptional pleiotropic repressor CodY OS=Listeria monocytogenes serotype 4b str. LL195 OX=1230340 GN=codY PE=3 SV=1	codY	28.745	50.2	58	12	11	13	10	11	7	11	6	11	11	10	8	9	7	11	11	10	8	9	7	1861700	1758100	1779500	1245400	1606000	1346000	1.164	1.099	1.113	0.779	1.004	0.842	1.286	0.028956
UPI000005525F	ATP-dependent protease subunit HslV OS=Listeria monocytogenes OX=1639 GN=hslV PE=3 SV=1	hslV	19.406	25.7	17	3	3	1	1	4	3	4	4	2	3	3	3	3	3	2	3	3	3	3	3	145570	153180	148130	126580	159360	145210	0.995	1.047	1.012	0.865	1.089	0.992	1.037	0.58886
UPI0000055272	Heat-inducible transcription repressor HrcA OS=Listeria monocytogenes serotype 4b str. LL195 OX=1230340 GN=hrcA PE=3 SV=1	hrcA	39.681	27	23	8	8	4	3	3	2	6	5	7	8	8	6	7	7	7	8	8	6	7	7	140960	152300	118480	152630	135190	140350	1.007	1.088	0.846	1.09	0.966	1.003	0.961	0.62594
UPI0000055276	Elongation factor 4 OS=Listeria monocytogenes serotype 4b str. LL195 OX=1230340 GN=lepA PE=3 SV=1	lepA	67.822	33.6	65	15	15	10	9	11	8	13	14	12	12	11	13	13	12	12	12	11	13	13	12	487720	385920	426720	437810	579330	536750	1.025	0.811	0.897	0.92	1.218	1.128	0.837	0.177857
UPI0000055285	Putative YycH protein OS=Listeria monocytogenes serotype 4b str. LL195 OX=1230340 GN=BN389_03130 PE=4 SV=1	BN389_03130	50.057	35	46	11	11	9	7	5	8	8	9	9	9	7	10	10	10	9	9	7	10	10	10	286370	249180	223450	427320	352410	372090	0.899	0.782	0.702	1.342	1.107	1.168	0.659	0.0102767
UPI000005528A	DNA-directed RNA polymerase subunit alpha OS=Listeria innocua OX=1642 GN=rpoA PE=3 SV=1	rpoA	34.905	41.1	93	13	13	16	14	15	17	17	14	11	13	13	11	12	12	11	13	13	11	12	12	3773400	3355400	3399300	3332000	3611000	3539300	1.078	0.958	0.971	0.952	1.031	1.011	1.004	0.94092
UPI000005528B	30S ribosomal protein S11 OS=Listeria innocua ATCC 33091 OX=1002366 GN=rpsK PE=3 SV=1	rpsK	13.786	36.4	46	5	5	7	8	7	8	8	8	5	5	5	5	5	5	5	5	5	5	5	5	6145700	6782700	6374500	3788200	4745400	4354800	1.145	1.264	1.188	0.706	0.884	0.812	1.498	0.0047217
UPI000005528C	30S ribosomal protein S13 OS=Listeria marthii FSL S4-120 OX=702457 GN=rpsM PE=3 SV=1	rpsM	13.709	56.2	52	8	8	8	6	8	10	13	7	7	7	8	7	8	7	7	7	8	7	8	7	2745500	2606400	2447300	1578800	1969200	1878500	1.246	1.182	1.11	0.716	0.893	0.852	1.438	0.0081447
UPI000005528D	Translation initiation factor IF-1 OS=Listeria fleischmannii subsp. fleischmannii OX=1671902 GN=infA PE=3 SV=1	infA	8.2175	25	5	2	2	1	1	1	0	1	1	1	1	1	0	2	1	1	1	1	0	2	1	0	0	0	0	1652200	0					1
UPI0000055291	50S ribosomal protein L15 OS=Listeria monocytogenes serotype 4b str. LL195 OX=1230340 GN=rplO PE=3 SV=1	rplO	15.781	56.2	56	10	10	7	11	6	8	11	13	6	8	5	7	7	7	6	8	5	7	7	7	2237500	2464900	2021100	2032700	4248000	3424700	0.817	0.9	0.738	0.742	1.551	1.251	0.693	0.22402
UPI0000055292	30S ribosomal protein S5 OS=Listeria monocytogenes serotype 1/2b OX=2291966 GN=rpsE PE=3 SV=1	rpsE	17.456	67.7	78	10	10	15	14	12	14	11	12	10	10	10	8	10	9	10	10	10	8	10	9	4714000	4754000	4839800	3524800	4716100	3910200	1.069	1.078	1.098	0.799	1.069	0.887	1.178	0.183598
UPI0000055295	30S ribosomal protein S8 OS=Listeria marthii FSL S4-120 OX=702457 GN=rpsH PE=3 SV=1	rpsH	14.644	50	70	7	7	11	13	10	11	14	11	6	5	6	7	7	7	6	5	6	7	7	7	4887100	4286200	4112500	4668200	4863300	4718800	1.065	0.934	0.896	1.017	1.06	1.028	0.932	0.24642
UPI0000055296	50S ribosomal protein L5 OS=Listeria innocua ATCC 33091 OX=1002366 GN=rplE PE=3 SV=1	rplE	19.995	74.3	133	13	13	23	22	21	23	21	23	13	13	13	12	13	13	13	13	13	12	13	13	12793000	11521000	11126000	10923000	10694000	10794000	1.131	1.019	0.984	0.966	0.946	0.955	1.093	0.174765
UPI0000055299	50S ribosomal protein L14 OS=Listeria marthii FSL S4-120 OX=702457 GN=rplN PE=3 SV=1	rplN	13.226	43.4	38	7	6	8	5	5	6	8	6	7	5	6	6	5	6	6	5	5	5	5	5	2394800	2698200	2425200	1736600	2219600	2042800	1.063	1.198	1.076	0.771	0.985	0.907	1.253	0.047943
UPI000005529A	50S ribosomal protein L16 OS=Listeria monocytogenes serotype 4b str. LL195 OX=1230340 GN=rplP PE=3 SV=1	rplP	16.138	48.6	46	6	6	8	6	7	5	12	8	6	5	6	5	6	6	6	5	6	5	6	6	2768200	2916100	3093500	1701300	2947100	2693500	1.03	1.085	1.151	0.633	1.097	1.003	1.195	0.30346
UPI000005529C	50S ribosomal protein L22 OS=Listeria monocytogenes serotype 4b str. LL195 OX=1230340 GN=rplV PE=3 SV=1	rplV	12.874	50.8	20	4	4	3	3	4	2	3	5	3	3	4	2	3	3	3	3	4	2	3	3	655020	759380	758480	687870	979490	916530	0.826	0.958	0.957	0.868	1.235	1.156	0.841	0.2395
UPI000005529D	30S ribosomal protein S19 OS=Listeria innocua ATCC 33091 OX=1002366 GN=rpsS PE=3 SV=1	rpsS	10.475	68.5	49	8	8	8	8	9	6	8	10	8	8	7	4	6	8	8	8	7	4	6	8	2429300	2240100	2255800	986220	1487700	1416300	1.348	1.243	1.251	0.547	0.825	0.786	1.78	0.0110041
UPI00000552A9	Cell shape-determining protein MreC OS=Listeria monocytogenes serotype 1/2a OX=1906951 GN=mreC PE=3 SV=1	mreC	32.094	50.8	70	12	12	12	11	10	12	14	11	12	12	11	12	12	12	12	12	11	12	12	12	1009700	875200	754190	693660	706290	700210	1.278	1.108	0.955	0.878	0.894	0.886	1.257	0.119222
UPI00000552BF	Macrolide ABC transporter ATP-binding protein OS=Listeria monocytogenes OX=1639 GN=LmNIHS28_00719 PE=4 SV=1	LmNIHS28_00719	25.42	42.1	21	6	6	2	4	2	4	4	5	4	6	4	5	4	5	4	6	4	5	4	5	96779	82213	65539	69284	83867	81153	1.213	1.03	0.821	0.868	1.051	1.017	1.044	0.80616
UPI00000552CE	Phosphate acyltransferase OS=Listeria monocytogenes serotype 4b str. LL195 OX=1230340 GN=plsX PE=3 SV=1	plsX	36.407	33.8	60	9	9	12	9	10	9	10	10	9	9	9	8	9	9	9	9	9	8	9	9	714770	795480	778600	522260	583610	542300	1.089	1.212	1.187	0.796	0.889	0.826	1.389	0.0020554
UPI00000552CF	Transcription factor FapR OS=Listeria monocytogenes serotype 1/2b OX=2291966 GN=fapR PE=3 SV=1	fapR	21.296	35.4	16	6	6	4	2	3	2	3	2	6	5	5	5	6	4	6	5	5	5	6	4	70861	62068	64761	45782	45804	39769	1.292	1.132	1.181	0.835	0.835	0.725	1.505	0.0025804
UPI00000552DC	Redox-sensing transcriptional repressor Rex OS=Listeria monocytogenes serotype 4b str. LL195 OX=1230340 GN=rex PE=3 SV=1	rex	24.199	44.2	40	8	8	7	7	5	6	8	7	7	6	5	7	7	6	7	6	5	7	7	6	1248700	1138000	1139600	1156100	1199200	1176500	1.062	0.967	0.969	0.983	1.019	1	0.999	0.94966
UPI00000552E8	Inosine-5'-monophosphate dehydrogenase OS=Listeria monocytogenes OX=1639 GN=guaB PE=3 SV=1	guaB	52.555	68.4	175	25	25	31	25	26	31	30	32	25	25	25	25	25	25	25	25	25	25	25	25	7160100	6274200	5794800	7806900	8239700	7867300	0.996	0.873	0.806	1.086	1.146	1.094	0.804	0.025801
UPI00000552FF	Cell cycle protein GpsB OS=Listeria monocytogenes serotype 1/2b OX=2291966 GN=gpsB PE=3 SV=1	gpsB	12.883	74.3	55	7	7	10	10	10	6	11	8	7	6	7	6	7	6	7	6	7	6	7	6	1108400	919560	1140900	683460	1304200	1078700	1.067	0.885	1.098	0.658	1.255	1.038	1.034	0.77048
UPI000005530E	Uncharacterized PIN and TRAM-domain containing protein Lmo0234 OS=Listeria monocytogenes serotype 4b str. LL195 OX=1230340 GN=BN389_02490 PE=4 SV=1	BN389_02490	39.461	20.2	22	5	5	3	5	2	4	4	4	5	4	4	4	5	5	5	4	4	4	5	5	180580	161470	145350	205080	212410	203550	0.977	0.874	0.787	1.11	1.15	1.102	0.785	0.0181629
UPI0000055315	3-hydroxyacyl-[acyl-carrier-protein] dehydratase FabZ OS=Listeria monocytogenes serotype 1/2a OX=1906951 GN=fabZ PE=3 SV=1	fabZ	15.858	22.9	16	3	3	2	3	3	2	3	3	3	3	3	3	3	3	3	3	3	3	3	3	125410	118420	102700	122110	148410	141860	0.992	0.936	0.812	0.965	1.173	1.122	0.84	0.106763
UPI000005531F	DNA-binding response regulator OS=Listeria innocua OX=1642 GN=EIB90_01745 PE=4 SV=1	EIB90_01745	25.816	45.2	59	9	9	8	9	10	9	10	13	7	7	8	8	8	8	7	7	8	8	8	8	415440	452520	428620	522580	645380	601370	0.813	0.886	0.839	1.023	1.263	1.177	0.733	0.0100168
UPI0000055324	Ribosome hibernation promoting factor OS=Listeria innocua OX=1642 GN=hpf PE=3 SV=1	hpf	21.633	33.2	40	5	5	6	6	8	7	7	6	5	4	5	5	5	5	5	4	5	5	5	5	2418800	3062300	2965700	2836100	3457000	3100200	0.813	1.03	0.997	0.954	1.163	1.043	0.899	0.30962
UPI0000055329	Pseudouridine synthase OS=Listeria monocytogenes serotype 1/2b OX=2291966 GN=E3083_05495 PE=3 SV=1	E3083_05495	27.798	34.4	37	9	9	6	7	7	6	7	4	6	8	8	9	8	6	6	8	8	9	8	6	192150	189420	205440	194420	267840	246690	0.89	0.877	0.951	0.9	1.24	1.142	0.828	0.143679
UPI000005532B	Segregation and condensation protein A OS=Listeria monocytogenes serotype 4b str. LL195 OX=1230340 GN=scpA PE=3 SV=1	scpA	29.156	8.4	8	2	2	2	1	2	1	1	1	2	2	2	2	2	2	2	2	2	2	2	2	22636	20204	26313	24056	23908	23736	0.964	0.861	1.121	1.025	1.018	1.011	0.965	0.63932
UPI0000055333	Lmo0597 protein OS=Listeria monocytogenes serotype 4b str. LL195 OX=1230340 GN=BN389_06340 PE=4 SV=1	BN389_06340	26.69	33.9	16	6	6	7	1	0	0	4	4	6	3	4	4	4	4	6	3	4	4	4	4	109500	58867	52067	64728	131250	126990	1.209	0.65	0.575	0.715	1.449	1.402	0.683	0.2977
UPI0000055346	Probable RNA-binding protein YqeI OS=Listeria monocytogenes serotype 4b str. LL195 OX=1230340 GN=yqeI PE=4 SV=1	yqeI	10.792	55.2	28	5	5	5	4	2	4	6	7	5	5	4	5	5	5	5	5	4	5	5	5	212780	207270	227050	161770	244910	216210	1.005	0.979	1.073	0.764	1.157	1.021	1.039	0.69936
UPI000005535D	Lmo0810 protein OS=Listeria monocytogenes serovar 1/2a (strain ATCC BAA-679 / EGD-e) OX=169963 GN=lmo0810 PE=1 SV=1	lmo0810	40.649	4.2	5	1	1	1	1	0	1	1	1	1	1	0	1	1	1	1	1	0	1	1	1	0	15874	0	0	0	0		1
UPI0000055364	1,4-dihydroxy-2-naphthoyl-CoA synthase OS=Listeria monocytogenes serotype 1/2b OX=2291966 GN=menB PE=3 SV=1	menB	30.024	46.7	90	12	12	14	13	17	15	15	16	11	11	12	12	11	12	11	11	12	12	11	12	2211000	2373300	2553900	1856400	2130900	2086000	1.004	1.078	1.16	0.843	0.968	0.947	1.175	0.053878
UPI000005536B	UPF0342 protein LmNIHS28_01576 OS=Listeria monocytogenes OX=1639 GN=yheA PE=3 SV=1	yheA	13.502	85.5	75	9	9	13	11	17	12	10	12	9	9	9	7	7	7	9	9	9	7	7	7	8126400	6341000	8519600	4842300	4618900	4663200	1.314	1.025	1.377	0.783	0.747	0.754	1.627	0.035521
UPI0000055373	Lmo0522 protein OS=Listeria monocytogenes serotype 4b str. LL195 OX=1230340 GN=BN389_05600 PE=4 SV=1	BN389_05600	28.731	14.4	10	3	3	1	1	3	1	1	3	2	2	3	3	3	3	2	2	3	3	3	3	27961	23365	33181	29270	28171	30239	0.974	0.814	1.156	1.02	0.982	1.054	0.963	0.67188
UPI0000055374	Probable 6-phospho-beta-glucosidase OS=Listeria monocytogenes serotype 4b str. LL195 OX=1230340 GN=licH PE=3 SV=1	licH	48.99	37.7	51	14	14	9	10	6	6	12	8	11	12	9	9	11	11	11	12	9	9	11	11	264600	285180	211360	239850	269420	276550	1.026	1.106	0.82	0.93	1.045	1.073	0.969	0.7235
UPI0000055375	Lmo0119 protein OS=Listeria monocytogenes serotype 4b str. LL195 OX=1230340 GN=BN389_01380 PE=4 SV=1	BN389_01380	11.221	48	19	4	4	5	3	2	3	3	3	4	4	3	4	4	4	4	4	3	4	4	4	355090	199420	318830	362220	300170	312330	1.153	0.647	1.035	1.176	0.975	1.014	0.896	0.50456
UPI000005537F	Heme-degrading monooxygenase OS=Listeria innocua ATCC 33091 OX=1002366 GN=isdG PE=3 SV=1	isdG	13.785	54.5	24	6	6	4	3	2	5	5	5	5	4	3	5	5	4	5	4	3	5	5	4	609160	487060	330370	520160	615440	577080	1.164	0.931	0.631	0.994	1.176	1.103	0.833	0.31802
UPI0000055387	Regulatory protein Spx OS=Listeria ivanovii subsp. londoniensis OX=202752 GN=spxA PE=3 SV=1	spxA	15.582	54.2	34	7	7	5	4	3	6	9	7	6	6	5	7	7	7	6	6	5	7	7	7	248810	204910	117160	275340	326780	318630	1.001	0.824	0.471	1.108	1.314	1.282	0.62	0.087283
UPI0000055388	ATP-binding cassette domain-containing protein OS=Listeria monocytogenes serotype 1/2a OX=1906951 GN=CS102_11595 PE=3 SV=1	CS102_11595	36.62	42.5	87	14	14	13	15	11	14	17	17	14	13	14	12	13	13	14	13	14	12	13	13	1738400	1517800	1395900	1718000	1929500	1823200	1.03	0.9	0.827	1.018	1.144	1.081	0.85	0.08402
UPI0000055389	Lmo2193 protein OS=Listeria monocytogenes serovar 1/2a (strain ATCC BAA-679 / EGD-e) OX=169963 GN=lmo2193 PE=3 SV=1	lmo2193	39.712	46.4	86	12	12	11	16	13	15	16	15	11	11	12	11	11	11	11	11	12	11	11	11	2121200	1866000	1738800	2091300	2059800	2136200	1.059	0.932	0.868	1.044	1.029	1.067	0.911	0.176077
UPI0000055392	UPF0473 protein LmNIHS28_01175 OS=Listeria monocytogenes OX=1639 GN=LmNIHS28_01175 PE=3 SV=1	LmNIHS28_01175	11.766	52	156	3	3	22	19	14	29	45	27	3	3	3	3	3	3	3	3	3	3	3	3	6843600	6907600	8245000	22143000	14065000	16283000	0.551	0.556	0.664	1.784	1.133	1.312	0.419	0.0043212
UPI0000055394	UPF0297 protein NT05LM_1772 OS=Listeria marthii FSL S4-120 OX=702457 GN=NT05LM_1772 PE=3 SV=1	NT05LM_1772	10.544	41.1	21	4	4	3	4	3	2	6	3	3	3	4	3	4	3	3	3	4	3	4	3	309730	297600	314140	67244	276090	259160	1.219	1.172	1.237	0.265	1.087	1.02	1.53	0.32362
UPI0000055398	Prophage repressor protein OS=Listeria monocytogenes serotype 4b str. LL195 OX=1230340 GN=BN389_01330 PE=4 SV=1	BN389_01330	13.191	10.8	3	1	1	1	1	1	0	0	0	1	1	1	1	0	0	1	1	1	1	0	0	0	0	6859	0	0	0			1
UPI00000553A4	Putative pyruvate, phosphate dikinase regulatory protein OS=Listeria monocytogenes serotype 4b str. LL195 OX=1230340 GN=BN389_14830 PE=3 SV=1	BN389_14830	30.436	42.7	40	9	9	4	5	7	8	8	8	6	6	8	8	8	8	6	6	8	8	8	8	338470	317960	289440	325450	325970	327570	1.055	0.991	0.902	1.014	1.016	1.021	0.966	0.5083
UPI00000553A9	GTPase Era OS=Listeria monocytogenes OX=1639 GN=era PE=3 SV=1	era	34.523	37.5	55	9	9	9	10	9	9	10	8	9	9	8	9	7	8	9	9	8	9	7	8	838170	853290	906130	833230	989470	840000	0.956	0.973	1.034	0.95	1.129	0.958	0.976	0.7364
UPI00000553AA	Cytidine deaminase OS=Listeria monocytogenes serovar 1/2a (strain ATCC BAA-679 / EGD-e) OX=169963 GN=lmo1463 PE=3 SV=1	lmo1463	14.083	80.9	45	8	8	6	9	8	7	7	8	8	8	8	8	7	7	8	8	8	8	7	7	397950	373430	500900	270350	309740	324700	1.097	1.029	1.38	0.745	0.854	0.895	1.406	0.032798
UPI00000553B0	L-asparaginase OS=Listeria monocytogenes serotype 4b str. LL195 OX=1230340 GN=ansA PE=4 SV=1	ansA	34.925	26.9	17	7	7	2	2	3	2	4	4	4	5	7	6	7	5	4	5	7	6	7	5	112590	92617	113140	137360	143200	137310	0.918	0.755	0.922	1.119	1.167	1.119	0.762	0.0149419
UPI00000553BB	30S ribosomal protein S15 OS=Listeria monocytogenes OX=1639 GN=rpsO PE=3 SV=1	rpsO	10.631	50.6	39	5	5	5	7	7	5	8	7	5	5	5	5	5	5	5	5	5	5	5	5	1269900	1468800	1215400	913930	1195600	771550	1.115	1.289	1.067	0.802	1.05	0.677	1.372	0.077945
UPI00000553BF	Putative secreted protein OS=Listeria monocytogenes serotype 4b str. LL195 OX=1230340 GN=BN389_13580 PE=4 SV=1	BN389_13580	13.507	33.9	20	3	3	3	3	3	3	4	4	2	3	3	2	3	3	2	3	3	2	3	3	216720	159190	183120	121840	269830	222990	1.108	0.814	0.936	0.623	1.379	1.14	0.91	0.8558
UPI00000553CF	Serine acetyltransferase OS=Listeria monocytogenes serotype 4b str. LL195 OX=1230340 GN=cysE PE=3 SV=1	cysE	21.881	18.1	8	3	3	1	1	2	0	3	1	3	2	3	3	3	3	3	2	3	3	3	3	40558	31545	44229	27875	31506	27855	1.195	0.93	1.304	0.822	0.929	0.821	1.333	0.062921
UPI00000553D5	Lmo1791 protein OS=Listeria monocytogenes serovar 1/2a (strain ATCC BAA-679 / EGD-e) OX=169963 GN=lmo1791 PE=4 SV=1	lmo1791	14.687	9.3	7	2	2	1	1	1	0	2	2	1	1	1	0	2	2	1	1	1	0	2	2	0	0	0	0	30618	25607					1.089	0.911
UPI00000553DA	30S ribosomal protein S16 OS=Listeria monocytogenes serotype 4b str. LL195 OX=1230340 GN=rpsP PE=3 SV=1	rpsP	10.365	23.3	19	2	2	2	4	1	3	4	5	1	2	1	2	2	2	1	2	1	2	2	2	0	3258300	0	2346700	2762400	2932600		1.153		0.831	0.978	1.038	1.215
UPI00000553E2	Aromatic acid exporter family protein OS=Listeria monocytogenes serotype 1/2b OX=2291966 GN=E3083_10885 PE=4 SV=1	E3083_10885	42.067	13.5	12	4	4	3	2	1	0	4	2	3	4	4	2	4	3	3	4	4	2	4	3	28440	32091	27120	28045	32077	33004	0.944	1.065	0.9	0.931	1.065	1.095	0.941	0.4395
UPI00000553E3	UPF0374 protein NT04LM_2538 OS=Listeria monocytogenes FSL F2-208 OX=702458 GN=NT04LM_2538 PE=3 SV=1	NT04LM_2538	21.134	24.6	5	2	2	1	0	1	0	2	1	1	1	1	0	2	1	1	1	1	0	2	1	0	0	0	0	18790	0					1
UPI00000553F0	Amino acid ABC transporter ATP-binding protein OS=Listeria monocytogenes serotype 1/2b OX=2291966 GN=E3083_01445 PE=4 SV=1	E3083_01445	26.675	33.9	48	8	8	7	7	8	8	8	10	7	6	7	8	8	8	7	6	7	8	8	8	864700	764400	829050	813340	845520	908160	1.032	0.913	0.99	0.971	1.01	1.084	0.958	0.41774
UPI0000055404	Aminopeptidase AmpS OS=Listeria monocytogenes serotype 4b str. LL195 OX=1230340 GN=ampS PE=4 SV=1	ampS	44.959	47.3	82	14	14	15	12	15	12	14	14	13	14	14	12	12	12	13	14	14	12	12	12	2147700	2210300	2275900	1277400	1852600	1791400	1.115	1.148	1.182	0.663	0.962	0.93	1.348	0.121517
UPI000005540A	GTPase Der OS=Listeria monocytogenes FSL F2-208 OX=702458 GN=der PE=3 SV=1	der	49.143	47.9	82	18	18	15	14	13	14	12	14	15	17	17	16	17	18	15	17	17	16	17	18	1173400	1141100	1117800	1287000	1511300	1388500	0.924	0.899	0.88	1.014	1.19	1.093	0.82	0.0152363
UPI000005540D	DNA-binding protein OS=Listeria booriae OX=1552123 GN=EP57_08775 PE=3 SV=1	EP57_08775	9.8823	65.9	81	9	9	11	11	14	7	25	13	9	8	9	7	9	9	9	8	9	7	9	9	14221000	13108000	15139000	8026100	15992000	12491000	1.08	0.996	1.15	0.61	1.215	0.949	1.163	0.41218
UPI0000055410	Demethylmenaquinone methyltransferase OS=Listeria monocytogenes serotype 4b str. LL195 OX=1230340 GN=ubiE_2 PE=3 SV=1	ubiE_2	27.33	32.9	25	6	6	6	5	3	3	5	3	6	6	5	5	5	5	6	6	5	5	5	5	194110	189160	168770	168150	160530	154410	1.125	1.096	0.978	0.975	0.93	0.895	1.143	0.056338
UPI0000055418	Phosphocarrier protein HPr OS=Listeria marthii FSL S4-120 OX=702457 GN=NT05LM_1218 PE=4 SV=1	NT05LM_1218	9.4036	94.3	733	13	13	110	97	115	141	139	131	12	12	13	12	13	12	12	12	13	12	13	12	74204000	82109000	91716000	100450000	76633000	83850000	0.875	0.968	1.081	1.184	0.903	0.988	0.951	0.6597
UPI0000055419	Phosphoenolpyruvate-protein phosphotransferase OS=Listeria monocytogenes serotype 4b str. LL195 OX=1230340 GN=ptsI PE=3 SV=1	ptsI	63.211	45.5	118	25	25	22	20	19	20	20	17	24	22	20	18	22	19	24	22	20	18	22	19	6550500	6713200	6076700	4664300	5475000	5189200	1.134	1.162	1.052	0.807	0.948	0.898	1.262	0.0139174
UPI0000055427	60 kDa chaperonin OS=Listeria monocytogenes serotype 1/2a OX=1906951 GN=groL PE=3 SV=1	groL	57.367	61.6	441	32	32	63	69	72	72	84	81	32	31	31	32	31	32	32	31	31	32	31	32	32141000	39115000	32500000	35167000	31970000	32235000	0.949	1.155	0.96	1.039	0.944	0.952	1.044	0.60298
UPI0000055435	Ribonuclease J OS=Listeria marthii FSL S4-120 OX=702457 GN=rnj PE=3 SV=1	rnj	61.559	53.9	131	24	23	22	17	21	19	29	23	22	21	22	21	22	22	21	20	21	20	21	21	1563600	1511600	1423700	1724000	1930600	1777200	0.945	0.913	0.86	1.042	1.166	1.074	0.828	0.0123236
UPI000005543B	Organic hydroperoxide resistance protein OS=Listeria monocytogenes serotype 1/2b OX=2291966 GN=E3083_07985 PE=4 SV=1	E3083_07985	14.503	45.7	50	7	7	10	11	8	8	8	5	7	6	6	6	7	6	7	6	6	6	7	6	3037200	4971900	3855000	2236700	2121500	1880100	1.007	1.648	1.278	0.741	0.703	0.623	1.903	0.0143985
UPI000005543E	3-oxoacyl-[acyl-carrier-protein] synthase 3 OS=Listeria monocytogenes serotype 1/2b OX=2291966 GN=fabH PE=3 SV=1	fabH	33.97	34	66	10	10	11	8	13	11	13	10	7	7	8	9	8	9	7	7	8	9	8	9	737720	682410	1001700	620890	777750	788600	0.96	0.888	1.304	0.808	1.012	1.027	1.107	0.54254
UPI000005543F	DUF2200 domain-containing protein OS=Listeria monocytogenes serotype 1/2b OX=2291966 GN=E3083_11040 PE=4 SV=1	E3083_11040	13.633	27.6	16	2	2	3	3	2	3	3	2	2	2	2	2	2	2	2	2	2	2	2	2	109710	92418	93580	70902	91391	94815	1.191	1.003	1.016	0.77	0.992	1.029	1.15	0.24584
UPI0000055442	Uncharacterized membrane protein yhaH OS=Listeria monocytogenes serotype 4b str. LL195 OX=1230340 GN=yhaH PE=4 SV=1	yhaH	13.096	38.3	17	3	3	3	3	3	2	3	3	3	2	3	2	3	3	3	2	3	2	3	3	174750	152440	169760	136340	277410	203750	0.941	0.821	0.914	0.734	1.494	1.097	0.805	0.44514
UPI0000055443	HIT family protein OS=Listeria monocytogenes serotype 1/2b OX=2291966 GN=E3083_07900 PE=4 SV=1	E3083_07900	16.134	51.4	37	6	6	5	5	10	5	7	5	5	4	6	5	5	5	5	4	6	5	5	5	2867900	3121100	4969400	2677300	2158000	2466200	0.942	1.026	1.633	0.88	0.709	0.81	1.501	0.105559
UPI000005544D	P-II family nitrogen regulator OS=Listeria monocytogenes serotype 1/2b OX=2291966 GN=E3083_08915 PE=3 SV=1	E3083_08915	13.335	31.4	17	3	3	3	3	4	1	2	4	3	3	3	3	3	3	3	3	3	3	3	3	122150	102390	95583	126470	113520	116080	1.084	0.909	0.848	1.122	1.007	1.03	0.899	0.24036
UPI000005544E	Lmo1518 protein OS=Listeria monocytogenes serovar 1/2a (strain ATCC BAA-679 / EGD-e) OX=169963 GN=lmo1518 PE=4 SV=1	lmo1518	14.18	22.2	7	2	2	1	1	1	1	2	1	2	1	1	2	2	2	2	1	1	2	2	2	27437	0	0	38880	30358	36205	0.826			1.17	0.914	1.09	0.781
UPI0000055450	PTS mannose/fructose/sorbose transporter family subunit IID OS=Listeria monocytogenes serotype 1/2a OX=1906951 GN=CS102_06275 PE=4 SV=1	CS102_06275	33.411	30.4	51	7	7	9	8	10	7	9	8	7	7	7	7	7	7	7	7	7	7	7	7	4645300	4186100	3954600	3117300	3505000	3171200	1.234	1.112	1.051	0.828	0.931	0.843	1.306	0.0111027
UPI0000055460	YvgZ OS=Listeria marthii FSL S4-120 OX=702457 GN=NT05LM_2180 PE=4 SV=1	NT05LM_2180	11.062	33	3	2	2	0	0	1	0	1	1	1	2	2	1	1	2	1	2	2	1	1	2	0	0	16206	0	0	7653.2			1.358			0.642	2.115
UPI0000055461	PTS system mannose-specific EIIAB component OS=Listeria monocytogenes serotype 4b str. LL195 OX=1230340 GN=manX PE=4 SV=1	manX	34.994	55.5	139	17	17	23	26	26	22	19	23	17	17	17	16	17	17	17	17	17	16	17	17	7698700	8104300	6426800	3284800	3818500	3628800	1.401	1.475	1.17	0.598	0.695	0.661	2.071	0.00094276
UPI0000055463	Purine nucleoside phosphorylase DeoD-type OS=Listeria monocytogenes serotype 4b str. LL195 OX=1230340 GN=deoD PE=3 SV=1	deoD	25.357	52.4	69	10	10	15	13	16	8	8	9	10	10	10	8	9	9	10	10	10	8	9	9	3285200	2960800	6337300	1597900	1381000	1445800	1.159	1.044	2.236	0.564	0.487	0.51	2.844	0.0151795
UPI000005546E	Pyruvate formate-lyase-activating enzyme OS=Listeria monocytogenes serotype 4b str. LL195 OX=1230340 GN=pflA PE=3 SV=1	pflA	28.115	52	34	10	10	9	6	12	0	4	3	8	9	9	5	7	7	8	9	9	5	7	7	301130	350570	390410	65101	121170	94799	1.365	1.59	1.77	0.295	0.549	0.43	3.709	0.0024025
UPI000005548F	HTH-type transcriptional regulator AnsR OS=Listeria monocytogenes OX=1639 GN=LmNIHS28_00683 PE=4 SV=1	LmNIHS28_00683	14.871	9.9	5	1	1	1	1	1	1	1	0	1	1	1	1	1	1	1	1	1	1	1	1	0	0	49321	0	0	0			1
UPI0000055499	Primosomal protein DnaI OS=Listeria monocytogenes OX=1639 GN=dnaI PE=4 SV=1	dnaI	35.969	30.3	26	8	8	4	4	3	4	5	6	6	6	8	6	7	8	6	6	8	6	7	8	88067	98721	74799	94032	96309	99716	0.958	1.074	0.814	1.023	1.048	1.085	0.902	0.25372
UPI000005549F	30S ribosomal protein S10 OS=Listeria innocua ATCC 33091 OX=1002366 GN=rpsJ PE=3 SV=1	rpsJ	11.681	58.8	63	6	6	11	10	5	10	14	13	6	6	5	6	6	6	6	6	5	6	6	6	4510500	4252600	3780300	3574300	2998400	2805400	1.235	1.164	1.035	0.978	0.821	0.768	1.338	0.029783
UPI00000554A0	50S ribosomal protein L3 OS=Listeria monocytogenes serotype 4b str. LL195 OX=1230340 GN=rplC PE=3 SV=1	rplC	22.825	61.7	82	11	11	13	13	12	11	19	14	9	9	9	9	11	10	9	9	9	9	11	10	4277500	4570400	4479200	4655100	5828500	5666900	0.871	0.93	0.912	0.948	1.186	1.153	0.825	0.062263
UPI00000554A1	50S ribosomal protein L4 OS=Listeria monocytogenes serotype 4b str. LL195 OX=1230340 GN=rplD PE=3 SV=1	rplD	22.603	49.8	56	7	7	10	8	9	9	11	9	7	7	7	7	7	7	7	7	7	7	7	7	3334200	3172400	3809300	3620100	4658000	3390800	0.91	0.866	1.04	0.988	1.271	0.925	0.884	0.35486
UPI00000554A2	50S ribosomal protein L23 OS=Listeria monocytogenes serotype 4b str. LL195 OX=1230340 GN=rplW PE=3 SV=1	rplW	10.915	55.3	63	10	10	11	11	10	10	10	11	10	9	9	10	10	10	10	9	9	10	10	10	3757400	4266000	4076600	3048900	2584000	2789100	1.099	1.247	1.192	0.891	0.755	0.815	1.438	0.0038399
UPI00000554A4	50S ribosomal protein L2 OS=Listeria innocua ATCC 33091 OX=1002366 GN=rplB PE=3 SV=1	rplB	30.505	52.7	99	17	17	15	15	15	13	24	17	15	14	14	13	17	15	15	14	14	13	17	15	3235000	3785600	3680400	2455800	7283800	5484600	0.749	0.876	0.852	0.568	1.686	1.269	0.703	0.51424
UPI00000554CC	Trigger factor OS=Listeria monocytogenes serotype 4b str. LL195 OX=1230340 GN=tig PE=3 SV=1	tig	47.853	47.1	108	20	20	18	17	21	17	19	16	17	16	18	18	19	18	17	16	18	18	19	18	4519000	4690900	4439000	3083000	3515100	3218300	1.155	1.199	1.135	0.788	0.899	0.823	1.39	0.00140486
UPI00000554D3	30S ribosomal protein S2 OS=Listeria monocytogenes FSL F2-208 OX=702458 GN=rpsB PE=3 SV=1	rpsB	28.374	75.1	145	19	19	27	22	24	18	29	25	17	15	16	14	18	18	17	15	16	14	18	18	10481000	10003000	9590300	9415800	9931200	9737100	1.063	1.015	0.973	0.955	1.007	0.988	1.034	0.3282
UPI00000554D5	3-deoxy-7-phosphoheptulonate synthase OS=Listeria monocytogenes serotype 1/2b OX=2291966 GN=aroF PE=4 SV=1	aroF	39.684	38.5	68	13	13	12	13	12	9	11	11	13	13	13	11	11	10	13	13	13	11	11	10	1304500	1055100	1122900	1251200	1371100	1301700	1.057	0.855	0.91	1.014	1.111	1.055	0.887	0.146576
UPI00000554D6	Catabolite control protein A OS=Listeria monocytogenes serotype 1/2b str. 10-0811 OX=1196164 GN=ccpA PE=4 SV=1	ccpA	36.983	61.2	98	17	17	15	15	15	15	19	19	17	15	17	14	17	15	17	15	17	14	17	15	1845200	1718400	1677800	1588600	2028300	1918600	1.027	0.957	0.934	0.884	1.129	1.068	0.947	0.56418
UPI00000554DA	Ribonuclease Y OS=Listeria monocytogenes OX=1639 GN=rny PE=3 SV=1	rny	58.317	42.1	91	19	19	17	13	15	13	19	14	19	18	19	19	18	19	19	18	19	19	18	19	1889000	1662000	1432500	1614200	1756200	1688600	1.129	0.993	0.856	0.964	1.049	1.009	0.985	0.81896
UPI00000554E2	MarR family transcriptional regulator OS=Listeria monocytogenes OX=1639 GN=LmNIHS28_00585 PE=4 SV=1	LmNIHS28_00585	16.797	25.5	8	3	3	2	1	1	1	1	2	2	3	3	3	2	3	2	3	3	3	2	3	55432	48743	48096	24771	45199	27320	1.333	1.172	1.156	0.596	1.087	0.657	1.565	0.0658
UPI00000554F0	50S ribosomal protein L19 OS=Listeria monocytogenes FSL F2-208 OX=702458 GN=rplS PE=3 SV=1	rplS	13.117	50	48	8	8	7	9	7	8	7	10	8	8	8	7	8	7	8	8	8	7	8	7	3495900	3999800	4418300	3036300	4132700	3935800	0.911	1.043	1.152	0.791	1.077	1.026	1.073	0.55802
UPI00000554F4	PspA/IM30 family protein OS=Listeria monocytogenes serotype 1/2b OX=2291966 GN=E3083_02015 PE=4 SV=1	E3083_02015	33.678	55.5	89	16	16	16	11	17	12	17	16	15	15	16	16	14	14	15	15	16	16	14	14	1889200	1894800	2041500	2124200	1546500	1740800	1.009	1.012	1.09	1.134	0.826	0.93	1.076	0.44206
UPI00000554FC	CDP-diacylglycerol--glycerol-3-phosphate 3-phosphatidyltransferase OS=Listeria monocytogenes serotype 4b str. LL195 OX=1230340 GN=pgsA PE=3 SV=1	pgsA	21.463	14.1	13	3	3	2	2	2	2	2	3	2	2	2	2	2	3	2	2	2	2	2	3	146210	150870	148530	173420	224600	182220	0.855	0.882	0.869	1.014	1.314	1.066	0.768	0.084063
UPI0000055501	Site-determining protein OS=Listeria monocytogenes serotype 1/2b OX=2291966 GN=minD PE=3 SV=1	minD	29.066	44.7	61	10	10	9	9	11	9	12	11	9	7	9	9	10	9	9	7	9	9	10	9	1093000	1074200	855810	1304200	1213700	1198400	0.973	0.956	0.762	1.161	1.081	1.067	0.813	0.0629
UPI000005550F	HTH-type transcriptional regulator YodB OS=Listeria monocytogenes OX=1639 GN=LmNIHS28_00723 PE=4 SV=1	LmNIHS28_00723	12.418	25.2	7	3	3	1	1	1	1	2	1	1	3	3	2	3	3	1	3	3	2	3	3	0	66270	61880	53681	56490	53331		1.136	1.061	0.92	0.968	0.914	1.176	0.0184024
UPI0000055511	Lmo0944 protein OS=Listeria monocytogenes serovar 1/2a (strain ATCC BAA-679 / EGD-e) OX=169963 GN=lmo0944 PE=4 SV=1	lmo0944	11.693	49	27	3	3	5	3	3	5	5	6	3	3	3	3	3	3	3	3	3	3	3	3	482920	429890	528300	587020	486550	488000	0.965	0.859	1.056	1.173	0.972	0.975	0.923	0.40784
UPI0000055512	DNA protection during starvation protein OS=Listeria monocytogenes serotype 4b str. LL195 OX=1230340 GN=dps PE=3 SV=1	dps	18.047	69.9	97	9	9	15	16	14	15	18	19	8	9	8	8	8	9	8	9	8	8	8	9	6124600	6525300	7062800	5651800	8005300	7310300	0.903	0.962	1.042	0.834	1.181	1.078	0.94	0.6598
UPI000005551D	Putative septation protein SpoVG OS=Listeria monocytogenes OX=1639 GN=spoVG PE=3 SV=1	spoVG	11.256	63.7	55	7	6	9	9	8	11	10	8	7	7	7	7	7	7	6	6	6	6	6	6	4561400	4787200	5309500	1980300	2468900	2103700	1.29	1.354	1.502	0.56	0.698	0.595	2.237	0.00053511
UPI000005551E	YloU OS=Listeria monocytogenes FSL F2-208 OX=702458 GN=NT04LM_2715 PE=4 SV=1	NT04LM_2715	13.418	9.1	6	1	1	1	1	1	1	1	1	1	1	1	1	1	1	1	1	1	1	1	1	0	0	70857	0	0	0			1
UPI0000055529	Lmo1621 protein OS=Listeria monocytogenes serotype 4b str. LL195 OX=1230340 GN=BN389_16440 PE=4 SV=1	BN389_16440	16.107	36.5	40	6	6	10	8	7	4	7	4	6	6	6	5	5	5	6	6	6	5	5	5	983000	1069300	1068400	427850	650930	547470	1.242	1.352	1.35	0.541	0.823	0.692	1.918	0.0059808
UPI000005552C	Carboxylesterase OS=Listeria monocytogenes serotype 4b str. LL195 OX=1230340 GN=est_2 PE=4 SV=1	est_2	27.928	36.4	41	8	8	7	5	6	7	9	7	8	8	8	8	8	8	8	8	8	8	8	8	415620	391000	362820	419180	382540	385480	1.058	0.995	0.924	1.067	0.974	0.981	0.985	0.76466
UPI000005553C	FMN-binding protein OS=Listeria monocytogenes serotype 1/2b OX=2291966 GN=E3083_02990 PE=4 SV=1	E3083_02990	32.741	64.5	132	19	19	23	24	23	22	23	17	16	17	17	17	19	18	16	17	17	17	19	18	12713000	12911000	12500000	10697000	8926200	8835200	1.146	1.163	1.126	0.964	0.804	0.796	1.34	0.042262
UPI0000055545	50S ribosomal protein L27 OS=Listeria ivanovii subsp. londoniensis OX=202752 GN=rpmA PE=3 SV=1	rpmA	10.551	45.8	35	6	6	7	6	8	4	5	5	6	6	6	5	5	4	6	6	6	5	5	4	3346200	2846700	4166200	2469100	2070400	2908200	1.128	0.959	1.404	0.832	0.698	0.98	1.391	0.091001
UPI0000055547	Transcriptional repressor NrdR OS=Listeria monocytogenes serotype 4b str. LL195 OX=1230340 GN=nrdR PE=3 SV=1	nrdR	17.937	40.3	23	5	5	4	3	2	3	6	5	4	5	3	3	4	5	4	5	3	3	4	5	127710	132070	133220	132890	174080	149920	0.902	0.932	0.94	0.938	1.229	1.058	0.86	0.141624
UPI0000055555	50S ribosomal protein L20 OS=Listeria marthii FSL S4-120 OX=702457 GN=rplT PE=3 SV=1	rplT	13.687	31.9	41	4	4	5	8	8	5	8	7	4	4	4	4	4	4	4	4	4	4	4	4	719330	696180	698060	538310	1083700	854020	0.94	0.91	0.913	0.704	1.417	1.116	0.854	0.6234
UPI0000055561	RNA-binding S4 domain-containing protein OS=Listeria monocytogenes serotype 1/2b OX=2291966 GN=E3083_11580 PE=4 SV=1	E3083_11580	10.435	25	16	4	4	2	4	2	3	2	3	4	4	4	4	4	4	4	4	4	4	4	4	116180	129310	124630	121050	101840	135410	0.957	1.065	1.027	0.997	0.839	1.115	1.033	0.68626
UPI0000055562	Putative septation protein SpoVG OS=Listeria monocytogenes serotype 4b str. LL195 OX=1230340 GN=spoVG2 PE=3 SV=1	spoVG2	11.404	94.1	108	10	9	17	21	15	19	19	17	10	9	8	9	10	8	9	8	7	8	9	7	11327000	9474800	12647000	8574400	10594000	9480300	1.094	0.915	1.222	0.828	1.024	0.916	1.167	0.22002
UPI0000055568	30S ribosomal protein S20 OS=Listeria monocytogenes serotype 4b str. LL195 OX=1230340 GN=rpsT PE=3 SV=1	rpsT	9.1684	16.7	12	2	2	2	2	2	2	2	2	2	2	2	2	2	2	2	2	2	2	2	2	166930	175290	251770	51789	610820	432730	0.593	0.623	0.894	0.184	2.169	1.537	0.542	0.80494
UPI000005556E	Transcription termination/antitermination protein NusG OS=Listeria monocytogenes serotype 4b str. LL195 OX=1230340 GN=nusG PE=3 SV=1	nusG	19.941	67.2	69	12	12	12	10	10	11	13	13	12	12	12	12	12	12	12	12	12	12	12	12	1514300	1408700	1409700	1574000	1940800	1827200	0.939	0.874	0.874	0.976	1.204	1.133	0.811	0.036698
UPI0000055578	Acylphosphatase OS=Listeria marthii FSL S4-120 OX=702457 GN=NT05LM_1632 PE=3 SV=1	NT05LM_1632	10.466	50.5	21	4	4	3	3	3	4	4	4	4	4	3	3	4	4	4	4	3	3	4	4	126790	153020	144160	150650	172030	147790	0.851	1.026	0.967	1.011	1.154	0.991	0.901	0.22444
UPI000005557C	Lmo2707 protein OS=Listeria monocytogenes serovar 1/2a (strain ATCC BAA-679 / EGD-e) OX=169963 GN=lmo2707 PE=4 SV=1	lmo2707	8.3366	54.8	29	5	5	5	3	4	5	7	5	5	4	4	5	5	5	5	4	4	5	5	5	741160	894620	948090	1541500	1439400	1558300	0.624	0.754	0.799	1.298	1.212	1.313	0.569	0.00195833
UPI000005557E	50S ribosomal protein L29 OS=Listeria innocua ATCC 33091 OX=1002366 GN=rpmC PE=3 SV=1	rpmC	7.4014	55.6	29	4	4	4	4	6	5	5	5	4	4	4	3	4	4	4	4	4	3	4	4	2847800	2320700	2900400	1872100	3167000	2753200	1.077	0.878	1.097	0.708	1.198	1.041	1.036	0.7713
UPI000005557F	30S ribosomal protein S17 OS=Listeria monocytogenes serotype 4b str. LL195 OX=1230340 GN=rpsQ PE=3 SV=1	rpsQ	10.036	25.3	18	3	3	4	2	3	3	3	3	3	3	3	3	3	3	3	3	3	3	3	3	2317900	2174700	2761200	1549600	2352100	2381800	1.027	0.964	1.224	0.687	1.042	1.056	1.154	0.37628
UPI0000055581	50S ribosomal protein L30 OS=Listeria innocua ATCC 33091 OX=1002366 GN=rpmD PE=3 SV=1	rpmD	6.4927	61	21	5	5	3	4	5	3	3	3	5	5	5	5	5	5	5	5	5	5	5	5	1931500	2162700	2389100	1075000	1389200	1191100	1.143	1.28	1.414	0.636	0.822	0.705	1.774	0.0039991
UPI0000055586	PTS galactitol transporter subunit IIC OS=Listeria monocytogenes serotype 1/2b OX=2291966 GN=E3083_03165 PE=4 SV=1	E3083_03165	45.572	5.9	8	2	2	1	1	1	2	2	1	2	2	2	2	2	1	2	2	2	2	2	1	15183	14217	12442	33667	23493	0	0.767	0.718	0.628	1.7	1.186		0.488	0.0196603
UPI0000055588	50S ribosomal protein L32 OS=Listeria monocytogenes serotype 4b str. LL195 OX=1230340 GN=rpmF PE=3 SV=1	rpmF	6.3572	28.6	4	2	2	1	2	0	0	0	1	1	2	1	1	1	2	1	2	1	1	1	2	0	33073	0	0	0	13318		1.426				0.574	2.484
UPI000005558D	Lmo0673 protein OS=Listeria monocytogenes serotype 4b str. LL195 OX=1230340 GN=BN389_07190 PE=4 SV=1	BN389_07190	8.1121	33.3	11	2	2	3	1	3	1	2	1	2	2	2	1	1	1	2	2	2	1	1	1	1874100	2317400	2201100	0	0	0	0.88	1.088	1.033
UPI0000055596	D-alanyl carrier protein OS=Listeria monocytogenes serotype 4b str. LL195 OX=1230340 GN=dltC PE=3 SV=1	dltC	9.0101	44.9	8	2	2	2	1	1	1	1	2	2	1	1	1	1	2	2	1	1	1	1	2	318540	0	0	0	0	590150	0.701					1.299	0.54
UPI0000055597	Putative transcriptional regulator (Fragment) OS=Listeria monocytogenes FSL F2-208 OX=702458 GN=NT04LM_1672 PE=3 SV=1	NT04LM_1672	8.2923	91.3	147	9	9	22	25	22	21	32	25	8	9	9	9	9	9	8	9	9	9	9	9	22286000	29002000	36425000	33924000	20625000	24070000	0.804	1.046	1.314	1.224	0.744	0.868	1.116	0.6139
UPI00000555A2	30S ribosomal protein S21 OS=Listeria marthii FSL S4-120 OX=702457 GN=rpsU PE=3 SV=1	rpsU	6.8459	33.3	19	3	3	4	4	3	3	2	3	3	3	3	3	3	3	3	3	3	3	3	3	1334600	1386900	1717400	751360	985700	898720	1.132	1.176	1.457	0.637	0.836	0.762	1.685	0.0096046
UPI00000555A3	50S ribosomal protein L21 OS=Listeria monocytogenes serotype 4b str. LL195 OX=1230340 GN=rplU PE=3 SV=1	rplU	11.214	56.9	45	6	6	8	6	7	6	8	10	5	5	6	6	6	6	5	5	6	6	6	6	5382400	5101900	5150100	6780300	6407900	6403300	0.917	0.869	0.877	1.155	1.091	1.091	0.798	0.00086344
UPI00000555AB	UPF0109 protein NT05LM_2110 OS=Listeria marthii FSL S4-120 OX=702457 GN=NT05LM_2110 PE=3 SV=1	NT05LM_2110	8.5219	11.8	3	1	1	0	0	1	0	1	1	1	1	1	1	1	1	1	1	1	1	1	1	0	0	59267	0	0	0			1
UPI00000555AC	Acyl carrier protein OS=Listeria marthii FSL S4-120 OX=702457 GN=acpP PE=3 SV=1	acpP	8.3592	39	22	6	6	3	3	5	2	4	5	4	3	5	4	4	6	4	3	5	4	4	6	11677000	12399000	14281000	12055000	6733300	8600300	1.066	1.132	1.303	1.1	0.614	0.785	1.401	0.113184
UPI00000555AD	50S ribosomal protein L28 OS=Listeria marthii FSL S4-120 OX=702457 GN=rpmB PE=3 SV=1	rpmB	6.9912	25.8	12	2	2	2	2	2	2	2	2	2	2	2	2	2	2	2	2	2	2	2	2	547950	658760	739700	237560	482400	466800	1.049	1.262	1.417	0.455	0.924	0.894	1.64	0.095755
UPI00000555B0	Conserved domain protein OS=Listeria monocytogenes FSL F2-208 OX=702458 GN=NT04LM_2790 PE=4 SV=1	NT04LM_2790	7.2138	80.3	58	4	4	9	5	6	11	11	16	2	1	1	3	3	3	2	1	1	3	3	3	5778200	4904300	3808300	7556700	6039700	6654700	0.998	0.847	0.658	1.305	1.043	1.149	0.716	0.06624
UPI00000555B1	Major cold shock protein CspA OS=Listeria innocua ATCC 33091 OX=1002366 GN=HMPREF0557_00476 PE=4 SV=1	HMPREF0557_00476	7.298	60.6	658	5	5	117	104	90	120	122	105	3	4	4	4	4	5	3	4	4	4	4	5	35016000	49816000	68634000	66997000	36985000	43662000	0.698	0.993	1.368	1.335	0.737	0.87	1.04	0.90304
UPI00000555BF	Phosphoribosylformylglycinamidine synthase subunit PurS OS=Listeria monocytogenes serotype 4b str. LL195 OX=1230340 GN=yexA PE=3 SV=1	yexA	9.3597	27.2	14	2	2	2	2	2	3	3	2	1	2	1	2	2	2	1	2	1	2	2	2	0	54852	0	69164	88947	84718		0.737		0.929	1.195	1.138	0.678
UPI00000555D0	50S ribosomal protein L31 type B OS=Listeria monocytogenes FSL F2-208 OX=702458 GN=rpmE2 PE=3 SV=1	rpmE2	9.2582	64.2	73	6	6	11	12	16	10	11	13	6	6	6	6	6	6	6	6	6	6	6	6	7230700	7587500	7241100	4331700	4934500	5284500	1.185	1.244	1.187	0.71	0.809	0.866	1.516	0.0022617
UPI00000555DA	30S ribosomal protein S18 OS=Listeria ivanovii subsp. londoniensis OX=202752 GN=rpsR PE=3 SV=1	rpsR	9.0977	54.4	22	5	5	3	2	3	3	7	4	4	3	4	4	5	5	4	3	4	4	5	5	836800	730230	767950	916890	979930	1313000	0.905	0.79	0.831	0.992	1.06	1.421	0.727	0.058781
UPI00000555E1	50S ribosomal protein L36 OS=Listeria monocytogenes serotype 4b str. LL195 OX=1230340 GN=rpmJ PE=3 SV=1	rpmJ	4.3234	59.5	20	3	3	3	3	4	3	4	3	3	3	3	3	3	3	3	3	3	3	3	3	799210	1105800	1431500	695050	970990	982670	0.801	1.109	1.435	0.697	0.973	0.985	1.26	0.34892
UPI00000555E4	50S ribosomal protein L32 OS=Listeria marthii FSL S4-120 OX=702457 GN=rpmF PE=3 SV=1	rpmF	6.5194	63.2	22	3	3	4	4	5	1	4	4	3	3	3	2	2	3	3	3	3	2	2	3	200890	173010	384640	51695	290130	162450	0.954	0.822	1.828	0.246	1.378	0.772	1.504	0.3706
UPI00000555E6	PTS system, Lactose/Cellobiose specific IIB subunit OS=Listeria innocua ATCC 33091 OX=1002366 GN=HMPREF0557_02904 PE=4 SV=1	HMPREF0557_02904	9.9815	55.9	24	3	3	3	4	4	4	5	4	3	3	3	3	3	3	3	3	3	3	3	3	123840	127320	153400	134600	114970	106730	0.977	1.004	1.21	1.061	0.907	0.842	1.136	0.25446
UPI00000555E7	Transcriptional regulator OS=Listeria ivanovii subsp. londoniensis OX=202752 GN=JL58_09365 PE=4 SV=1	JL58_09365	11.267	33.7	11	2	2	3	3	2	1	1	1	2	2	2	1	2	2	2	2	2	1	2	2	261290	204890	276270	0	116520	97922	1.365	1.071	1.444		0.609	0.512	2.307	0.008581
UPI00000555F2	50S ribosomal protein L33 OS=Listeria monocytogenes serotype 4b str. LL195 OX=1230340 GN=rpmG2 PE=3 SV=1	rpmG2	5.6975	59.2	63	6	6	9	9	10	11	12	12	6	5	5	4	5	4	6	5	5	4	5	4	6985900	10554000	9856700	11626000	11201000	12967000	0.663	1.002	0.936	1.104	1.064	1.231	0.765	0.105777
UPI0000055603	Rrf2 family protein OS=Listeria marthii FSL S4-120 OX=702457 GN=NT05LM_2681 PE=4 SV=1	NT05LM_2681	17.561	17.3	8	2	2	2	0	2	1	2	1	1	2	2	1	2	2	1	2	2	1	2	2	26741	37898	29378	0	37209	40998	0.776	1.1	0.853		1.08	1.19	0.801	0.195444
UPI000005565A	Beta sliding clamp OS=Listeria monocytogenes serotype 4b str. LL195 OX=1230340 GN=dnaN PE=3 SV=1	dnaN	42.429	31.8	52	11	11	8	9	9	8	8	10	11	11	11	11	11	11	11	11	11	11	11	11	967860	1002900	916780	957600	1110100	1148400	0.951	0.986	0.901	0.941	1.091	1.129	0.898	0.162884
UPI000005565D	DNA replication and repair protein RecF OS=Listeria monocytogenes OX=1639 GN=recF PE=3 SV=1	recF	42.255	11.4	8	3	3	1	1	0	1	2	3	2	1	0	2	2	3	2	1	0	2	2	3	8590.1	0	0	19407	27299	27351	0.416			0.939	1.321	1.324	0.348
UPI000005565F	DNA gyrase subunit B OS=Listeria monocytogenes serotype 1/2b str. 10-0811 OX=1196164 GN=gyrB PE=3 SV=1	gyrB	72.813	39	120	21	21	24	16	19	18	24	19	19	17	18	20	21	21	19	17	18	20	21	21	1294600	1319500	1343900	1246500	1428300	1332200	0.975	0.994	1.012	0.939	1.076	1.004	0.987	0.79646
UPI0000055675	PTS system beta-glucoside-specific EIIBCA component OS=Listeria monocytogenes serotype 4b str. LL195 OX=1230340 GN=bglP PE=4 SV=1	bglP	67.427	8.4	12	4	4	3	2	2	0	4	1	4	4	4	2	4	3	4	4	4	2	4	3	92957	145990	114860	94001	133190	40950	0.897	1.408	1.108	0.907	1.285	0.395	1.319	0.3771
UPI00000556A1	Two-component system response regulator OS=Listeria innocua OX=1642 GN=EIB90_00500 PE=4 SV=1	EIB90_00500	13.106	24.4	12	2	2	3	1	3	1	1	3	2	2	2	2	2	2	2	2	2	2	2	2	180140	76521	123540	31225	27199	63594	2.152	0.914	1.476	0.373	0.325	0.76	3.115	0.033484
UPI00000556BE	DUF1048 domain-containing protein OS=Listeria monocytogenes serotype 1/2a OX=1906951 GN=CS102_02470 PE=4 SV=1	CS102_02470	12.787	34.6	10	3	3	2	1	2	1	1	3	3	2	2	3	2	3	3	2	2	3	2	3	56354	47987	47135	35681	38070	36851	1.29	1.099	1.079	0.817	0.872	0.844	1.369	0.0064793
UPI00000556C9	RpiR family phosphosugar-binding transcriptional regulator OS=Listeria marthii FSL S4-120 OX=702457 GN=NT05LM_3242 PE=4 SV=1	NT05LM_3242	28.342	15.2	8	3	3	2	0	1	1	4	0	2	1	2	2	3	2	2	1	2	2	3	2	22460	0	12512	17305	19647	16883	1.265		0.704	0.974	1.106	0.951	0.974	0.78984
UPI00000556D6	Ribosome-binding ATPase YchF OS=Listeria monocytogenes OX=1639 GN=ychF PE=3 SV=1	ychF	40.683	54.9	115	17	17	20	18	20	16	20	21	17	17	17	17	17	17	17	17	17	17	17	17	2161400	2126200	1923300	1896400	2649700	2446500	0.982	0.966	0.874	0.862	1.204	1.112	0.888	0.3617
UPI00000556EC	Oxidoreductase, NAD-binding domain protein OS=Listeria monocytogenes OX=1639 GN=LmNIHS28_00223 PE=4 SV=1	LmNIHS28_00223	37.914	3.9	4	1	1	0	1	1	0	1	1	0	1	1	0	1	1	0	1	1	0	1	1	0	0	3804.9	0	0	0			1
UPI00000556F3	ATP-dependent Clp protease proteolytic subunit OS=Listeria monocytogenes serotype 4b str. LL195 OX=1230340 GN=clpP PE=3 SV=1	clpP	21.619	28.8	50	7	7	8	6	8	9	11	8	7	6	7	7	7	6	7	6	7	7	7	6	2194000	2472400	2427400	3220900	2858300	3054200	0.811	0.914	0.898	1.191	1.057	1.129	0.777	0.0076037
UPI00000556FC	Thioredoxin reductase OS=Listeria monocytogenes serotype 1/2b OX=2291966 GN=trxB PE=3 SV=1	trxB	34.173	57.1	87	15	15	16	13	15	15	14	14	15	14	15	15	15	15	15	14	15	15	15	15	1967200	1945200	1523900	2338600	2375400	2422200	0.939	0.928	0.727	1.116	1.134	1.156	0.762	0.079975
UPI0000055702	HPr kinase/phosphorylase OS=Listeria monocytogenes FSL F2-208 OX=702458 GN=hprK PE=3 SV=1	hprK	34.95	9.9	4	3	3	0	1	0	0	2	1	1	2	1	2	3	2	1	2	1	2	3	2	0	24685	0	0	30260	24264		0.935			1.146	0.919	0.906
UPI0000055707	PTS mannose transporter subunit IIA OS=Listeria ivanovii subsp. londoniensis OX=202752 GN=JL58_14105 PE=4 SV=1	JL58_14105	10.993	59	23	4	4	4	4	5	3	4	3	3	4	4	3	4	3	3	4	4	3	4	3	415550	462220	569850	279540	184610	206860	1.177	1.309	1.614	0.792	0.523	0.586	2.157	0.0074194
UPI0000055715	Cardiolipin synthase OS=Listeria monocytogenes serotype 4b str. LL195 OX=1230340 GN=cls PE=3 SV=1	cls	55.362	29.7	46	12	12	7	9	5	6	10	9	11	12	10	10	11	11	11	12	10	10	11	11	296480	276790	250510	248350	243750	232650	1.149	1.072	0.971	0.962	0.944	0.901	1.137	0.073819
UPI0000055739	Ribonucleoside-diphosphate reductase OS=Listeria monocytogenes serotype 4b str. LL195 OX=1230340 GN=nrdA PE=3 SV=1	nrdA	87.394	59.1	238	43	43	35	35	38	38	50	42	40	36	37	38	43	40	40	36	37	38	43	40	3151300	2977700	2890000	3414800	3965600	3609900	0.945	0.893	0.867	1.024	1.189	1.082	0.821	0.0177159
UPI000005573C	Thioredoxin OS=Listeria innocua ATCC 33091 OX=1002366 GN=HMPREF0557_00619 PE=4 SV=1	HMPREF0557_00619	12.428	33.3	25	4	4	5	5	6	3	3	3	4	4	4	4	4	4	4	4	4	4	4	4	539970	398580	494090	371430	447800	400210	1.222	0.902	1.118	0.84	1.013	0.905	1.175	0.21084
UPI000005573F	Nucleotide pyrophosphohydrolase OS=Listeria monocytogenes serotype 1/2b OX=2291966 GN=E3083_08240 PE=4 SV=1	E3083_08240	11.972	71.4	24	5	5	2	5	4	3	6	4	4	4	4	4	5	4	4	4	4	4	5	4	131040	122010	147420	71232	88455	70413	1.247	1.161	1.403	0.678	0.842	0.67	1.74	0.003844
UPI0000055753	Fe-S cluster assembly ATPase SufC OS=Listeria monocytogenes OX=1639 GN=sufC PE=4 SV=1	sufC	29.154	65.9	193	15	15	37	33	40	27	28	28	15	14	15	15	15	14	15	14	15	15	15	14	7054000	6799700	8618800	4336800	4726800	4614500	1.171	1.129	1.43	0.72	0.785	0.766	1.642	0.0032197
UPI0000055756	NifU-like protein OS=Listeria monocytogenes serotype 4b str. LL195 OX=1230340 GN=nifU PE=4 SV=1	nifU	16.384	44.9	11	4	4	2	2	2	1	3	1	4	3	4	2	3	2	4	3	4	2	3	2	128790	125250	121810	110240	147200	186250	0.943	0.917	0.892	0.807	1.078	1.364	0.847	0.44616
UPI0000055757	Fe-S cluster assembly protein SufB OS=Listeria innocua OX=1642 GN=sufB PE=4 SV=1	sufB	52.516	55.6	199	23	23	34	33	30	25	37	40	21	22	22	21	23	23	21	22	22	21	23	23	3395500	3440200	3141900	3448600	3915000	3995500	0.955	0.967	0.884	0.97	1.101	1.124	0.878	0.075762
UPI0000055773	Lmo2382 protein OS=Listeria monocytogenes serovar 1/2a (strain ATCC BAA-679 / EGD-e) OX=169963 GN=lmo2382 PE=4 SV=1	lmo2382	18.525	7.5	4	1	1	1	0	0	1	1	1	1	0	1	1	1	1	1	0	1	1	1	1	0	0	4842.2	0	0	0			1
UPI0000055786	ABC transporter ATP-binding protein OS=Listeria monocytogenes serotype 1/2b OX=2291966 GN=E3085_11900 PE=4 SV=1	E3085_11900	25.137	17.4	17	3	3	3	3	2	3	3	3	3	3	3	3	3	3	3	3	3	3	3	3	125150	111420	79946	158400	122720	124300	1.04	0.926	0.664	1.316	1.02	1.033	0.781	0.17774
UPI0000055787	Lmo0193 protein OS=Listeria monocytogenes serovar 1/2a (strain ATCC BAA-679 / EGD-e) OX=169963 GN=lmo0193 PE=4 SV=1	lmo0193	24.469	6.2	9	1	1	2	1	1	1	2	2	1	1	1	1	1	1	1	1	1	1	1	1	0	0	27567	0	0	0			1
UPI0000055788	Lmo0192 protein OS=Listeria monocytogenes serovar 1/2a (strain ATCC BAA-679 / EGD-e) OX=169963 GN=lmo0192 PE=4 SV=1	lmo0192	29.922	24.6	31	5	5	4	7	4	5	6	5	3	5	4	5	4	4	3	5	4	5	4	4	150020	136510	129920	131430	140680	140940	1.085	0.987	0.94	0.951	1.018	1.019	1.008	0.89504
UPI0000055789	Carbohydrate deacetylase OS=Listeria monocytogenes serotype 1/2b OX=2291966 GN=chbG PE=3 SV=1	chbG	27.301	24.5	14	5	5	4	3	2	0	4	1	4	3	3	3	5	5	4	3	3	3	5	5	235590	279840	366460	127020	205050	123330	1.057	1.256	1.644	0.57	0.92	0.553	1.937	0.032322
UPI00000B2345	Phosphatidylinositol-specific phospholipase C domain-containing protein OS=Listeria monocytogenes serotype 1/2b OX=2291966 GN=E3083_11505 PE=4 SV=1	E3083_11505	36.219	40.4	68	11	11	10	13	11	11	11	12	10	10	10	11	11	11	10	10	10	11	11	11	853530	1541500	910350	2295500	889980	1381900	0.65	1.175	0.694	1.749	0.678	1.053	0.724	0.43784
UPI00000B5ADD	UDP-N-acetylglucosamine 1-carboxyvinyltransferase OS=Listeria monocytogenes OX=1639 GN=murZ PE=3 SV=2	murZ	45.056	28.6	40	10	10	5	5	7	7	9	7	8	9	9	9	10	9	8	9	9	9	10	9	316280	296350	283720	302330	342750	305580	1.027	0.963	0.922	0.982	1.113	0.993	0.943	0.31708
UPI00000B6725	Type III pantothenate kinase OS=Listeria monocytogenes serotype 4b str. LL195 OX=1230340 GN=coaX PE=3 SV=1	coaX	28.18	17	6	3	3	0	2	0	1	1	2	1	2	2	2	3	3	1	2	2	2	3	3	0	30108	17338	24271	31047	27804		1.153	0.664	0.929	1.189	1.065	0.856	0.466
UPI00000B67AF	LemA protein OS=Listeria monocytogenes FSL F2-208 OX=702458 GN=NT04LM_1585 PE=4 SV=1	NT04LM_1585	21.194	64.3	85	11	11	14	15	13	15	13	15	11	11	11	11	10	11	11	11	11	11	10	11	2592600	2622300	2112500	2625700	2447300	2227200	1.063	1.076	0.867	1.077	1.004	0.914	1.004	0.99002
UPI00000BE54E	Phosphatidylglycerophosphatase A OS=Listeria monocytogenes serotype 1/2b OX=2291966 GN=E3083_13010 PE=4 SV=1	E3083_13010	18.319	22.3	23	3	3	4	5	3	4	4	3	3	3	3	3	3	3	3	3	3	3	3	3	142130	168730	297910	181590	181330	147920	0.762	0.904	1.597	0.973	0.972	0.793	1.192	0.61396
UPI00000BF0C1	Serine-protein kinase RsbW OS=Listeria monocytogenes serotype 4b str. LL195 OX=1230340 GN=rsbW PE=3 SV=1	rsbW	17.498	50.3	40	6	6	7	5	6	7	7	8	5	5	5	6	5	6	5	5	5	6	5	6	2544400	2394900	2805900	1911700	1731300	1708600	1.166	1.097	1.285	0.876	0.793	0.783	1.447	0.0031649
UPI00000BF0D6	Serine phosphatase OS=Listeria monocytogenes serotype 1/2b OX=2291966 GN=E3083_01695 PE=4 SV=1	E3083_01695	22.221	21.1	7	3	3	1	1	2	1	2	0	2	2	2	1	2	1	2	2	2	1	2	1	26846	24678	24694	0	0	0	1.057	0.971	0.972
UPI00000C0233	RsbT co-antagonist protein rsbRA OS=Listeria monocytogenes serotype 4b str. LL195 OX=1230340 GN=rsbRA PE=4 SV=1	rsbRA	31.619	46.4	65	11	11	13	11	11	10	9	11	11	10	10	10	10	11	11	10	10	10	10	11	1135800	1164300	1359900	854270	916780	871300	1.081	1.108	1.295	0.813	0.873	0.83	1.385	0.0059019
UPI00000C069C	Protein RecA OS=Listeria monocytogenes serotype 4b str. LL195 OX=1230340 GN=recA PE=3 SV=1	recA	37.95	52.6	128	14	14	24	22	22	22	17	21	13	13	14	13	13	12	13	13	14	13	13	12	4895900	4456700	4431900	5512000	4192700	4538100	1.048	0.954	0.949	1.18	0.898	0.972	0.968	0.7696
UPI00000C0742	RNA polymerase sigma factor OS=Listeria monocytogenes serotype 1/2b OX=2291966 GN=sigB PE=3 SV=1	sigB	29.509	28.6	30	6	6	6	4	5	3	6	6	6	4	5	4	6	5	6	4	5	4	6	5	345460	324940	289990	212090	236950	206300	1.283	1.207	1.077	0.788	0.88	0.766	1.465	0.0045785
UPI00000CC0B4	Diamine N-acetyltransferase OS=Listeria innocua ATCC 33091 OX=1002366 GN=HMPREF0557_02713 PE=4 SV=1	HMPREF0557_02713	20.6	18	8	2	2	1	1	1	1	2	2	1	1	1	1	2	2	1	1	1	1	2	2	0	0	0	0	85585	85793					0.999	1.001
UPI00000CC0B9	Cytochrome aa3 quinol oxidase subunit I OS=Listeria monocytogenes OX=1639 GN=qoxB PE=3 SV=1	qoxB	74.9	5.8	17	3	3	1	3	1	4	5	3	3	3	3	3	3	3	3	3	3	3	3	3	64873	127340	61970	90353	108320	77329	0.734	1.441	0.701	1.023	1.226	0.875	0.921	0.63198
UPI00000CC14F	N-acetyltransferase OS=Listeria monocytogenes OX=1639 GN=JH70_06405 PE=4 SV=1	JH70_06405	10.143	33.7	11	3	3	1	2	1	2	3	2	3	3	3	3	3	3	3	3	3	3	3	3	205560	272230	353590	274110	340240	421920	0.66	0.875	1.136	0.881	1.093	1.355	0.802	0.31588
UPI00000CC151	ABC transporter permease OS=Listeria monocytogenes serotype 1/2b OX=2291966 GN=E3083_11255 PE=3 SV=1	E3083_11255	33.009	7.1	4	2	2	1	1	0	0	1	1	1	1	0	1	2	1	1	1	0	1	2	1	0	0	0	0	5817.1	0					1
UPI00000CC197	50S ribosomal protein L1 OS=Listeria innocua ATCC 33091 OX=1002366 GN=rplA PE=3 SV=1	rplA	24.546	42.4	69	10	10	12	10	13	11	11	12	10	9	9	9	9	8	10	9	9	9	9	8	8106300	7695400	7108200	6672000	6398200	6942400	1.133	1.076	0.994	0.933	0.894	0.97	1.145	0.039636
UPI00000CC1B5	Transcriptional regulatory protein WalR OS=Listeria innocua ATCC 33091 OX=1002366 GN=HMPREF0557_00925 PE=4 SV=1	HMPREF0557_00925	27.286	62	69	12	12	11	11	13	9	14	11	10	11	11	8	12	11	10	11	11	8	12	11	1359000	1363700	1297700	1191100	1616500	1445400	0.986	0.989	0.941	0.864	1.172	1.048	0.946	0.62068
UPI00000CC1FD	Lin0394 protein OS=Listeria innocua serovar 6a (strain ATCC BAA-680 / CLIP 11262) OX=272626 GN=lin0394 PE=4 SV=1	lin0394	7.5966	18.8	5	2	2	1	1	1	0	1	1	2	2	2	2	2	2	2	2	2	2	2	2	38378	34646	44153	0	18144	16849	1.261	1.138	1.451		0.596	0.554	2.232	0.0035212
UPI00000CC251	Probable dual-specificity RNA methyltransferase RlmN OS=Listeria monocytogenes serotype 4b str. LL195 OX=1230340 GN=rlmN PE=3 SV=1	rlmN	42.101	22.3	34	8	8	6	6	7	4	6	5	8	8	8	8	7	8	8	8	8	8	7	8	371040	338910	426180	287920	318930	277320	1.102	1.007	1.266	0.855	0.947	0.824	1.285	0.034121
UPI00000CC420	Mechanosensitive ion channel family protein OS=Listeria monocytogenes serotype 1/2b OX=2291966 GN=E3083_02310 PE=4 SV=1	E3083_02310	31.331	32	26	7	7	5	2	4	3	6	6	6	5	5	6	5	4	6	5	5	6	5	4	268260	210340	239760	229780	266200	225850	1.118	0.876	0.999	0.957	1.109	0.941	0.995	0.94152
UPI00000CC43A	Pyruvate dehydrogenase E1 component subunit alpha OS=Listeria innocua ATCC 33091 OX=1002366 GN=pdhA PE=4 SV=1	pdhA	41.268	56.3	171	22	22	26	28	26	28	34	29	21	20	21	20	21	21	21	20	21	20	21	21	9100500	7849100	7214400	9520500	9411500	9352400	1.041	0.898	0.825	1.089	1.077	1.07	0.854	0.140161
UPI00000CC43B	Alpha-ketoacid dehydrogenase subunit beta OS=Listeria innocua OX=1642 GN=EIB90_12375 PE=4 SV=1	EIB90_12375	35.297	59.7	110	15	15	16	15	16	18	23	22	11	13	13	13	15	14	11	13	13	13	15	14	6762800	5943400	5485200	6968500	7452700	7488000	1.012	0.889	0.821	1.043	1.115	1.12	0.83	0.044038
UPI00000CC43E	Lin1048 protein OS=Listeria innocua serovar 6a (strain ATCC BAA-680 / CLIP 11262) OX=272626 GN=lin1048 PE=4 SV=1	lin1048	11.756	14.6	2	1	1	0	0	0	0	2	0	0	0	0	0	1	0	0	0	0	0	1	0	0	0	0	0	3091.6	0					1
UPI00000CC459	Glycerol-3-phosphate cytidylyltransferase OS=Listeria innocua ATCC 33091 OX=1002366 GN=HMPREF0557_01753 PE=4 SV=1	HMPREF0557_01753	15.103	33.9	17	4	4	4	3	4	3	0	3	4	4	4	3	3	3	4	4	4	3	3	3	162320	201170	270150	99284	96740	131690	1.013	1.256	1.686	0.62	0.604	0.822	1.933	0.021882
UPI00000CC564	6-phosphogluconate dehydrogenase, decarboxylating OS=Listeria innocua ATCC 33091 OX=1002366 GN=HMPREF0557_02036 PE=3 SV=1	HMPREF0557_02036	52.339	56.4	130	23	22	18	20	23	24	24	21	19	19	20	21	21	21	19	19	20	21	20	21	4319600	4432300	4138400	3460000	4299300	4038900	1.05	1.077	1.006	0.841	1.045	0.982	1.092	0.24462
UPI00000CC56E	Branched-chain amino acid ABC transporter, permease protein OS=Listeria innocua ATCC 33091 OX=1002366 GN=HMPREF0557_02051 PE=3 SV=1	HMPREF0557_02051	33.784	4.7	7	1	1	2	1	1	0	2	1	1	1	1	1	1	1	1	1	1	1	1	1	30609	27243	24069	37606	37508	26590	1	0.89	0.786	1.229	1.226	0.869	0.805	0.195236
UPI00000CC759	Ketol-acid reductoisomerase (NADP(+)) OS=Listeria innocua ATCC 33091 OX=1002366 GN=ilvC PE=3 SV=1	ilvC	36.382	8.5	3	2	2	0	0	0	1	1	1	0	1	0	1	1	1	0	1	0	1	1	1	0	0	0	2370.9	0	0				1
UPI00000CC775	DivIVA domain-containing protein OS=Listeria monocytogenes serotype 1/2b OX=2291966 GN=E3083_05170 PE=4 SV=1	E3083_05170	20.333	71.4	116	14	14	20	18	21	20	18	19	14	13	12	14	13	14	14	13	12	14	13	14	5303100	5081500	6930700	3922100	3853900	3533000	1.112	1.065	1.453	0.822	0.808	0.741	1.531	0.0151236
UPI00000CC776	Transcription repressor NadR OS=Listeria innocua OX=1642 GN=E1I03_03570 PE=4 SV=1	E1I03_03570	19.246	16.2	9	2	2	1	2	1	2	2	1	2	2	2	2	2	2	2	2	2	2	2	2	71457	74489	81760	45556	53472	61574	1.104	1.151	1.263	0.704	0.826	0.951	1.418	0.020522
UPI00000CC78E	Heme A synthase OS=Listeria monocytogenes serotype 4b str. LL195 OX=1230340 GN=ctaA PE=3 SV=1	ctaA	34.566	8.9	7	2	2	1	1	1	1	2	1	1	1	1	1	2	1	1	1	1	1	2	1	0	0	0	0	27172	0					1
UPI00000CC8A0	Peptidyl-prolyl cis-trans isomerase OS=Listeria monocytogenes FSL F2-208 OX=702458 GN=NT04LM_3520 PE=3 SV=1	NT04LM_3520	21.434	55.2	97	9	9	20	19	18	14	13	13	9	8	8	8	8	8	9	8	8	8	8	8	15940000	19763000	19327000	14391000	13105000	12391000	1.008	1.249	1.222	0.91	0.828	0.783	1.38	0.016903
UPI00000CC8AF	UPF0349 protein BN389_23600 OS=Listeria monocytogenes serotype 4b str. LL195 OX=1230340 GN=BN389_23600 PE=3 SV=1	BN389_23600	8.3893	28.6	12	1	1	2	2	1	1	2	4	1	1	1	1	1	1	1	1	1	1	1	1	74054	66706	0	0	78704	61644	1.054	0.949			1.12	0.877	1.003	0.9518
UPI00000CC8E3	Glyceraldehyde-3-phosphate dehydrogenase OS=Listeria monocytogenes serotype 4b str. LL195 OX=1230340 GN=gap PE=3 SV=1	gap	36.272	73.8	296	20	20	53	43	49	47	54	50	18	19	17	19	20	20	18	19	17	19	20	20	25586000	22806000	27975000	20992000	24349000	22348000	1.066	0.95	1.165	0.874	1.014	0.931	1.128	0.178217
UPI00000CC8E4	Central glycolytic genes regulator OS=Listeria monocytogenes serotype 4b str. LL195 OX=1230340 GN=cggR PE=4 SV=1	cggR	38.383	42	56	11	11	8	9	11	9	10	9	10	11	11	11	11	11	10	11	11	11	11	11	1144600	1141300	1107600	1094100	1279600	1139400	0.994	0.991	0.962	0.95	1.112	0.99	0.966	0.53334
UPI00000CC94B	ATP synthase subunit a OS=Listeria monocytogenes serotype 4b str. LL195 OX=1230340 GN=atpB PE=3 SV=1	atpB	27.081	9.2	4	2	2	0	0	0	2	1	1	1	1	1	2	2	1	1	1	1	2	2	1	0	0	0	102430	67584	0				1.205	0.795
UPI00000CC98D	50S ribosomal protein L24 OS=Listeria innocua ATCC 33091 OX=1002366 GN=rplX PE=3 SV=1	rplX	11.193	17.5	13	2	2	3	2	3	1	2	2	2	2	2	2	2	2	2	2	2	2	2	2	952360	811590	766810	620670	757130	665620	1.249	1.065	1.006	0.814	0.993	0.873	1.239	0.070443
UPI00000CC99F	Ascorbate-specific phosphotransferase enzyme IIB component OS=Listeria monocytogenes serotype 4b str. LL195 OX=1230340 GN=ulaB PE=4 SV=1	ulaB	9.6109	52.2	18	3	3	3	4	2	3	3	3	2	3	2	2	2	2	2	3	2	2	2	2	88986	117620	89033	176400	144300	130930	0.714	0.944	0.715	1.416	1.159	1.051	0.654	0.029179
UPI00000CC9D9	Glyoxalase/bleomycin resistance/extradiol dioxygenase family protein OS=Listeria innocua OX=1642 GN=E1I03_00700 PE=4 SV=1	E1I03_00700	16.293	74.8	74	6	6	11	15	13	11	12	12	6	6	6	6	6	6	6	6	6	6	6	6	10100000	10643000	9578000	14271000	10991000	12070000	0.896	0.944	0.849	1.266	0.975	1.07	0.812	0.06918
UPI00000CC9F6	Oligo-beta-mannoside-specific phosphotransferase enzyme IIB component OS=Listeria monocytogenes serotype 4b str. LL195 OX=1230340 GN=gmuB PE=4 SV=1	gmuB	10.831	9	3	1	1	1	1	1	0	0	0	1	1	1	0	1	0	1	1	1	0	1	0	0	0	55460	0	0	0			1
UPI00000CCA26	Putative nitroreductase HBN1 OS=Listeria monocytogenes serotype 4b str. LL195 OX=1230340 GN=HBN1 PE=4 SV=1	HBN1	22.237	56.3	100	14	14	19	17	16	17	16	15	13	13	12	12	11	11	13	13	12	12	11	11	10673000	12506000	11803000	11153000	6354200	7576700	1.066	1.249	1.179	1.114	0.635	0.757	1.394	0.106017
UPI00000CF084	S4 domain-containing protein YaaA OS=Listeria monocytogenes serotype 1/2a OX=1906951 GN=yaaA PE=4 SV=1	yaaA	7.9651	39.7	4	2	2	0	0	0	0	2	2	1	1	1	1	2	2	1	1	1	1	2	2	0	0	0	0	47975	40101					1.089	0.911
UPI00000CF0C2	Lmo0391 protein OS=Listeria monocytogenes serovar 1/2a (strain ATCC BAA-679 / EGD-e) OX=169963 GN=lmo0391 PE=4 SV=1	lmo0391	11.11	25.3	8	3	3	2	0	2	1	2	1	3	3	3	3	3	3	3	3	3	3	3	3	30018	27347	58011	28786	44352	37941	0.795	0.725	1.537	0.763	1.175	1.005	1.039	0.98422
UPI00000CF0D9	UPF0237 protein BN389_05700 OS=Listeria monocytogenes serotype 4b str. LL195 OX=1230340 GN=BN389_05700 PE=3 SV=1	BN389_05700	9.9426	23.6	6	2	2	1	1	1	2	0	1	2	2	2	2	1	2	2	2	2	2	1	2	139450	138570	140710	54969	0	100250	1.215	1.207	1.226	0.479		0.873	1.799	0.28246
UPI00000CF100	Lmo0777 protein OS=Listeria monocytogenes serotype 4b str. LL195 OX=1230340 GN=BN389_08040 PE=4 SV=1	BN389_08040	14.491	53.5	50	5	5	7	8	8	11	7	9	5	5	5	5	5	5	5	5	5	5	5	5	4519100	4964800	5025800	4885800	3450400	3888400	1.014	1.114	1.128	1.097	0.774	0.873	1.187	0.1688
UPI00000CF130	GTP-binding protein TypA/BipA homolog OS=Listeria monocytogenes serotype 4b str. LL195 OX=1230340 GN=typA PE=4 SV=1	typA	68.727	41.7	134	20	20	23	20	23	22	24	22	16	15	17	17	15	16	16	15	17	17	15	16	2527500	2423100	2496700	2742300	3232300	2949100	0.926	0.888	0.915	1.005	1.185	1.081	0.834	0.022081
UPI00000CF162	Rhodanese-like domain-containing protein OS=Listeria monocytogenes serotype 1/2b OX=2291966 GN=E3083_09530 PE=4 SV=1	E3083_09530	14.861	35.7	29	6	6	5	5	5	5	3	6	5	5	4	5	6	5	5	5	4	5	6	5	643250	547850	476390	413480	390310	398850	1.345	1.145	0.996	0.864	0.816	0.834	1.387	0.022424
UPI00000CF169	Membrane protein insertase YidC OS=Listeria monocytogenes OX=1639 GN=yidC PE=3 SV=1	yidC	30.927	14.9	30	6	6	3	7	4	4	6	6	5	6	5	6	6	6	5	6	5	6	6	6	161610	150660	140780	167550	184680	188570	0.976	0.91	0.85	1.012	1.115	1.138	0.838	0.030316
UPI00000CF16E	Lmo1402 protein OS=Listeria monocytogenes serovar 1/2a (strain ATCC BAA-679 / EGD-e) OX=169963 GN=lmo1402 PE=3 SV=1	lmo1402	13.796	54.2	35	5	5	7	5	7	5	6	5	5	5	5	5	5	5	5	5	5	5	5	5	5411600	5166500	5747200	2934100	2983600	2484000	1.313	1.254	1.395	0.712	0.724	0.603	1.943	0.00054067
UPI00000CF17B	Had superfamily (Subfamily iiia) phosphatase OS=Listeria monocytogenes FSL F2-208 OX=702458 GN=NT04LM_2274 PE=4 SV=1	NT04LM_2274	19.763	25.4	18	4	4	4	3	1	3	4	3	4	4	3	4	4	4	4	4	3	4	4	4	367640	226010	286080	373580	574880	354960	1.01	0.621	0.786	1.027	1.58	0.976	0.675	0.13412
UPI00000CF18D	1-acyl-sn-glycerol-3-phosphate acyltransferase OS=Listeria monocytogenes serotype 1/2b OX=2291966 GN=E3083_13720 PE=4 SV=1	E3083_13720	23.014	27.7	19	4	4	3	3	2	4	3	4	4	4	4	4	4	4	4	4	4	4	4	4	217270	152490	143160	258400	277390	256470	0.999	0.701	0.658	1.188	1.275	1.179	0.647	0.026942
UPI00000CF194	Lmo1668 protein OS=Listeria monocytogenes serovar 1/2a (strain ATCC BAA-679 / EGD-e) OX=169963 GN=lmo1668 PE=4 SV=1	lmo1668	9.1967	56.2	20	4	4	4	2	4	2	4	4	4	4	4	4	4	4	4	4	4	4	4	4	247370	245390	244270	214270	271260	260890	1.001	0.993	0.988	0.867	1.097	1.055	0.988	0.93066
UPI00000CF1B6	Xanthine phosphoribosyltransferase OS=Listeria monocytogenes serotype 1/2b str. 10-0811 OX=1196164 GN=xpt PE=3 SV=1	xpt	20.916	44.3	14	6	6	5	3	2	1	2	1	6	5	4	4	6	4	6	5	4	4	6	4	234390	205610	166820	143000	155270	150940	1.332	1.168	0.948	0.812	0.882	0.858	1.351	0.045817
UPI00000CF1D2	YlbF family regulator OS=Listeria monocytogenes serotype 1/2a OX=1906951 GN=CS102_10860 PE=3 SV=1	CS102_10860	16.599	22.1	10	3	3	2	2	2	1	2	1	3	3	3	3	2	3	3	3	3	3	2	3	69961	62841	64369	57591	45936	52539	1.188	1.067	1.093	0.978	0.78	0.892	1.263	0.031875
UPI00000CF201	NUDIX hydrolase OS=Listeria monocytogenes serotype 1/2b OX=2291966 GN=E3083_12860 PE=4 SV=1	E3083_12860	15.555	17.8	2	1	1	1	0	0	0	1	0	1	1	0	0	1	1	1	1	0	0	1	1	0	4028.1	0	0	0	0		1
UPI00000CF22A	50S ribosomal protein L18 OS=Listeria monocytogenes serotype 1/2b OX=2291966 GN=rplR PE=3 SV=1	rplR	13.096	21.8	12	3	3	3	2	2	1	1	3	3	2	2	1	2	3	3	2	2	1	2	3	824800	907820	602080	0	430120	569730	1.237	1.361	0.903		0.645	0.854	1.557	0.10594
UPI00000CF232	YaaQ OS=Listeria marthii FSL S4-120 OX=702457 GN=NT05LM_3124 PE=4 SV=1	NT05LM_3124	11.813	24.8	11	3	3	3	2	2	1	1	2	3	3	3	3	3	3	3	3	3	3	3	3	55821	49153	63204	36245	74391	65607	0.972	0.856	1.101	0.631	1.296	1.143	0.954	0.97842
UPI00000CF233	Lmo2705 protein OS=Listeria monocytogenes serovar 1/2a (strain ATCC BAA-679 / EGD-e) OX=169963 GN=lmo2705 PE=4 SV=1	lmo2705	17.656	45.5	26	5	5	4	3	4	5	5	5	4	4	4	5	5	5	4	4	4	5	5	5	254170	253610	233760	384630	416560	440220	0.769	0.767	0.707	1.164	1.26	1.332	0.597	0.00042203
UPI00000CF237	Transcriptional regulator OS=Listeria monocytogenes serotype 4b str. LL195 OX=1230340 GN=BN389_27030 PE=4 SV=1	BN389_27030	34.129	4.1	4	1	1	1	0	0	1	1	1	1	1	0	1	1	1	1	1	0	1	1	1	0	6116.2	0	0	0	0		1
UPI00000CF255	Membrane protein insertase YidC OS=Listeria monocytogenes serotype 1/2a OX=1906951 GN=yidC PE=3 SV=1	yidC	32.5	11.1	12	3	3	2	2	2	2	2	2	3	3	2	3	2	2	3	3	2	3	2	2	182700	138250	169520	136320	171380	175950	1.125	0.852	1.044	0.84	1.056	1.084	1.014	0.91428
UPI00000D00ED	MerR family transcriptional regulator OS=Listeria ivanovii subsp. londoniensis OX=202752 GN=JL58_06760 PE=4 SV=1	JL58_06760	14.333	46.7	20	5	5	4	3	1	3	5	4	4	4	5	4	5	4	4	4	5	4	5	4	101240	107620	102570	92160	142790	136420	0.89	0.946	0.901	0.81	1.255	1.199	0.839	0.37668
UPI00000D011F	Transcriptional regulator, DeoR family OS=Listeria innocua ATCC 33091 OX=1002366 GN=HMPREF0557_00097 PE=4 SV=1	HMPREF0557_00097	28.373	29	13	5	5	1	1	1	1	5	4	5	3	1	4	5	5	5	3	1	4	5	5	37436	34454	0	48247	43878	42253	0.907	0.835		1.17	1.064	1.024	0.802	0.034703
UPI00000D0126	Cytochrome ubiquinol oxidase subunit I OS=Listeria innocua OX=1642 GN=EX186_04555 PE=3 SV=1	EX186_04555	52.799	12.6	21	4	4	4	4	3	3	3	4	3	4	4	4	4	4	3	4	4	4	4	4	335710	333190	299280	201050	227830	217160	1.248	1.238	1.112	0.747	0.847	0.807	1.499	0.00149583
UPI00000D015F	Replicative DNA helicase OS=Listeria innocua OX=1642 GN=dnaB PE=3 SV=1	dnaB	50.035	41.8	46	14	14	5	6	6	10	12	7	11	11	11	12	14	14	11	11	11	12	14	14	306560	283740	233710	333320	351630	318500	1.007	0.932	0.767	1.094	1.154	1.046	0.821	0.077958
UPI00000D016B	Sporulation initiation inhibitor protein soj OS=Listeria monocytogenes serotype 4b str. LL195 OX=1230340 GN=soj PE=4 SV=1	soj	27.47	25.3	18	6	6	3	2	3	4	3	3	6	6	5	6	6	6	6	6	5	6	6	6	189110	214330	247380	148160	179370	161060	0.996	1.129	1.303	0.78	0.945	0.848	1.332	0.040938
UPI00000D0177	Lmo0685 protein OS=Listeria monocytogenes serovar 1/2a (strain ATCC BAA-679 / EGD-e) OX=169963 GN=lmo0685 PE=3 SV=1	lmo0685	31.282	9.2	4	2	2	2	1	0	0	1	0	2	1	1	0	1	0	2	1	1	0	1	0	27067	0	0	0	0	0	1
UPI00000D0190	GTP pyrophosphokinase family protein OS=Listeria innocua OX=1642 GN=EIB90_09125 PE=4 SV=1	EIB90_09125	26.138	39.2	20	6	6	1	2	3	3	6	5	2	3	4	5	6	5	2	3	4	5	6	5	81616	97665	101750	74514	89967	94291	0.907	1.086	1.131	0.828	1	1.048	1.086	0.44724
UPI00000D019F	ATP synthase gamma chain OS=Listeria monocytogenes serotype 4b str. LL195 OX=1230340 GN=atpG PE=3 SV=1	atpG	32.254	43.8	51	10	10	8	8	10	8	9	8	10	10	8	9	7	7	10	10	8	9	7	7	545320	429230	462640	492920	580710	595170	1.053	0.829	0.894	0.952	1.122	1.15	0.861	0.176338
UPI00000D01BD	DUF1027 domain-containing protein OS=Listeria monocytogenes OX=1639 GN=ABI41_12490 PE=4 SV=1	ABI41_12490	11.001	45.1	13	5	5	3	1	4	1	1	3	3	4	4	3	4	3	3	4	4	3	4	3	81620	83321	85865	86213	87263	93997	0.945	0.965	0.994	0.998	1.01	1.088	0.938	0.1077
UPI00000D01F5	STAS domain-containing protein OS=Listeria innocua OX=1642 GN=EIB90_06750 PE=4 SV=1	EIB90_06750	12.597	8.5	6	1	1	1	1	1	1	1	1	1	1	1	1	1	1	1	1	1	1	1	1	0	0	204000	0	0	0			1
UPI00000D1248	50S ribosomal protein L11 OS=Listeria ivanovii subsp. londoniensis OX=202752 GN=rplK PE=3 SV=1	rplK	14.86	46.8	37	5	5	10	5	6	2	8	6	5	4	5	4	4	5	5	4	5	4	4	5	3261000	2612000	2172200	1888100	2378900	2184500	1.35	1.081	0.899	0.781	0.985	0.904	1.247	0.193864
UPI00000DA0FB	S1 RNA binding domain protein OS=Listeria innocua ATCC 33091 OX=1002366 GN=HMPREF0557_02528 PE=4 SV=1	HMPREF0557_02528	15.647	61.3	51	9	7	9	7	9	7	10	9	8	7	8	9	8	9	7	7	7	7	7	7	1492200	1592500	1225700	1360700	1774000	1584800	0.992	1.058	0.814	0.904	1.179	1.053	0.913	0.4556
UPI0000127630	10 kDa chaperonin OS=Listeria innocua OX=1642 GN=groS PE=3 SV=1	groS	10.064	84	70	8	8	9	10	10	15	11	15	8	8	8	8	8	7	8	8	8	8	8	7	6096700	8155700	7666600	8855800	7826900	7777700	0.789	1.055	0.992	1.146	1.013	1.006	0.896	0.3037
UPI0000127B76	ATP-dependent Clp protease ATP-binding subunit ClpX OS=Listeria monocytogenes FSL F2-208 OX=702458 GN=clpX PE=3 SV=1	clpX	46.398	37.5	88	13	13	16	15	14	14	15	14	13	13	13	13	13	13	13	13	13	13	13	13	2432900	2259800	1787900	2061500	2395400	2325000	1.101	1.022	0.809	0.933	1.084	1.052	0.955	0.64194
UPI0000129527	Chromosomal replication initiator protein DnaA OS=Listeria marthii FSL S4-120 OX=702457 GN=dnaA PE=3 SV=1	dnaA	51.381	35.3	49	12	12	9	8	7	7	9	9	12	11	11	11	11	11	12	11	11	11	11	11	392540	336570	361310	432040	417390	422540	0.997	0.855	0.918	1.097	1.06	1.073	0.858	0.026864
UPI000012AF5B	Glucose-6-phosphate isomerase OS=Listeria monocytogenes serotype 1/2b OX=2291966 GN=pgi PE=3 SV=1	pgi	49.894	36	105	18	18	19	16	20	16	17	17	18	18	17	16	18	18	18	18	17	16	18	18	7679200	7840600	8211500	6145700	7750500	7301800	1.026	1.047	1.097	0.821	1.035	0.975	1.12	0.179161
UPI000012B17E	Aspartyl/glutamyl-tRNA(Asn/Gln) amidotransferase subunit C OS=Listeria monocytogenes FSL F2-208 OX=702458 GN=gatC PE=3 SV=1	gatC	10.627	59.8	9	3	3	1	1	1	2	3	1	2	2	2	2	3	1	2	2	2	2	3	1	116290	105050	135310	75119	224220	0	0.886	0.801	1.031	0.573	1.709		0.794	0.83716
UPI000012BAA3	Transcription elongation factor GreA OS=Listeria marthii FSL S4-120 OX=702457 GN=greA PE=3 SV=1	greA	17.484	49.4	61	9	9	10	10	9	9	13	10	8	9	9	8	9	9	8	9	9	8	9	9	2076000	1903600	1689200	1348300	1660100	1596500	1.212	1.112	0.987	0.787	0.97	0.932	1.231	0.0756
UPI000012D337	Translation initiation factor IF-3 OS=Listeria monocytogenes serotype 1/2b OX=2291966 GN=infC PE=3 SV=1	infC	19.647	50.3	68	8	8	11	12	10	11	13	11	8	8	8	8	8	8	8	8	8	8	8	8	2915800	3065000	2313000	2609300	3407500	2992900	1.011	1.063	0.802	0.905	1.182	1.038	0.92	0.50726
UPI000012FA0C	Glutamate racemase OS=Listeria monocytogenes serotype 1/2b OX=2291966 GN=racE PE=3 SV=1	racE	29.159	57.9	60	11	11	11	7	9	11	12	10	11	11	10	11	11	11	11	11	10	11	11	11	278850	256230	240300	340460	357330	326230	0.93	0.854	0.801	1.135	1.191	1.088	0.757	0.005235
UPI000013227F	Zinc metalloproteinase OS=Listeria monocytogenes serotype 4b str. LL195 OX=1230340 GN=mpl PE=4 SV=1	mpl	57.569	6.7	11	3	3	2	1	2	2	2	2	2	2	3	3	3	3	2	2	3	3	3	3	39288	51185	43044	65115	29658	46579	0.858	1.117	0.94	1.421	0.647	1.017	0.945	0.9614
UPI0000132EEB	30S ribosomal protein S14 type Z OS=Listeria marthii FSL S4-120 OX=702457 GN=rpsZ PE=3 SV=1	rpsZ	7.1466	13.1	6	1	1	1	1	1	1	1	1	1	1	1	1	1	1	1	1	1	1	1	1	0	0	139530	0	0	0			1
UPI00001331AE	Ribosome-binding factor A OS=Listeria monocytogenes serotype 4b str. LL195 OX=1230340 GN=rbfA PE=3 SV=1	rbfA	12.968	58.8	31	8	8	5	5	7	4	5	5	7	6	8	6	8	6	7	6	8	6	8	6	332230	289770	293140	199750	270660	262450	1.21	1.055	1.067	0.727	0.985	0.956	1.249	0.096878
UPI00001346DE	DNA-directed RNA polymerase subunit beta OS=Listeria monocytogenes serotype 1/2a OX=1906951 GN=rpoB PE=3 SV=1	rpoB	132.6	53.4	286	51	50	51	44	37	40	58	56	46	44	45	41	45	47	45	44	45	40	45	46	5664800	5532100	4826000	5421000	6492700	6163100	0.997	0.973	0.849	0.954	1.142	1.084	0.886	0.175984
UPI0000134781	Probable DNA-directed RNA polymerase subunit delta OS=Listeria innocua OX=1642 GN=rpoE PE=3 SV=1	rpoE	20.626	34.8	75	6	6	14	15	13	9	14	10	6	6	5	6	6	5	6	6	5	6	6	5	15409000	15211000	8941500	4383600	5823900	5019400	1.687	1.666	0.979	0.48	0.638	0.55	2.597	0.0091754
UPI0000134F8B	30S ribosomal protein S3 OS=Listeria monocytogenes serotype 4b str. LL195 OX=1230340 GN=rpsC PE=3 SV=1	rpsC	24.542	56.9	110	15	15	22	17	20	17	16	18	15	14	14	15	14	14	15	14	14	15	14	14	6259700	6803100	6744700	5709900	5867100	6004800	1.005	1.092	1.082	0.916	0.942	0.964	1.127	0.0170037
UPI00001351B1	30S ribosomal protein S9 OS=Listeria monocytogenes FSL F2-208 OX=702458 GN=rpsI PE=3 SV=1	rpsI	14.448	51.5	43	5	5	6	7	7	8	8	7	5	5	5	5	5	5	5	5	5	5	5	5	3421000	3619500	3149800	2547400	3277800	2982200	1.08	1.143	0.995	0.805	1.035	0.942	1.157	0.148785
UPI0000136B1F	BMP family ABC transporter substrate-binding protein OS=Listeria monocytogenes serotype 1/2a OX=1906951 GN=CS102_08540 PE=4 SV=1	CS102_08540	38.414	73.9	303	27	27	52	39	38	61	58	55	24	25	25	25	27	26	24	25	25	25	27	26	30129000	33134000	26139000	58144000	36549000	43812000	0.793	0.872	0.688	1.531	0.962	1.153	0.645	0.049059
UPI0000137202	Triosephosphate isomerase OS=Listeria innocua ATCC 33091 OX=1002366 GN=tpiA PE=3 SV=1	tpiA	26.861	61.4	544	19	19	95	112	111	77	76	73	19	19	18	18	18	18	19	19	18	18	18	18	110310000	141810000	151760000	98949000	52988000	70572000	1.057	1.358	1.454	0.948	0.508	0.676	1.815	0.038959
UPI000016F8D1	Thiol-activated cytolysin OS=Listeria monocytogenes OX=1639 GN=hly PE=3 SV=1	hly	58.668	47.8	132	19	19	19	19	22	28	21	23	18	18	18	19	19	19	18	18	18	19	19	19	2526400	3846100	2499100	5368900	2214400	3171600	0.772	1.176	0.764	1.641	0.677	0.97	0.825	0.64332
UPI000016F8DC	Chemotaxis protein CheA OS=Listeria monocytogenes OX=1639 GN=LmNIHS28_00856 PE=4 SV=1	LmNIHS28_00856	68.655	5.2	2	2	2	2	0	0	0	0	0	2	0	0	0	1	0	2	0	0	0	1	0	9324.9	0	0	0	0	0	1
UPI000016F8DE	Flagellin OS=Listeria ivanovii subsp. londoniensis OX=202752 GN=JL58_03530 PE=3 SV=1	JL58_03530	30.445	39	14	9	9	12	0	0	0	2	0	9	2	3	3	4	2	9	2	3	3	4	2	670010	3159.6	4883.2	11079	12329	5367.8	5.687	0.027	0.041	0.094	0.105	0.046	23.49	0.664
UPI00001718BA	Invasion associated protein p60 OS=Listeria monocytogenes OX=1639 GN=iap PE=4 SV=1	iap	49.904	52	208	20	20	26	35	27	33	45	42	17	17	18	18	19	20	17	17	18	18	19	20	31416000	43911000	35430000	60726000	32281000	38158000	0.779	1.089	0.879	1.506	0.801	0.946	0.844	0.54158
UPI00001ADD96	Transcriptional regulator CtsR OS=Listeria monocytogenes serotype 4b str. LL195 OX=1230340 GN=ctsR PE=3 SV=1	ctsR	17.47	59.2	37	11	11	5	5	5	8	8	6	9	8	9	10	11	9	9	8	9	10	11	9	225550	204040	182520	365940	285190	298360	0.867	0.784	0.701	1.406	1.096	1.146	0.645	0.0112821
UPI000035CC7A	DNA gyrase subunit A OS=Listeria monocytogenes serotype 1/2b str. 10-0811 OX=1196164 GN=gyrA PE=3 SV=1	gyrA	94.702	33.1	125	27	27	25	16	20	15	24	25	22	23	23	24	25	24	22	23	23	24	25	24	811270	843990	845650	1114000	1133700	1111800	0.831	0.864	0.866	1.141	1.161	1.138	0.744	3.8548e-05
UPI000035CC7B	Cardiolipin synthase OS=Listeria monocytogenes OX=1639 GN=cls PE=3 SV=1	cls	56.906	17.1	30	7	7	5	2	4	6	7	6	7	5	7	7	7	7	7	5	7	7	7	7	111720	80173	82331	100250	118110	108480	1.115	0.8	0.822	1.001	1.179	1.083	0.839	0.186899
UPI000035CC7D	Mevalonate kinase OS=Listeria monocytogenes OX=1639 GN=mvk PE=4 SV=1	mvk	34.21	15.8	11	4	4	2	2	3	1	2	1	2	2	4	2	3	1	2	2	4	2	3	1	32362	44494	29941	27817	38924	0	0.932	1.282	0.863	0.801	1.121		1.067	0.7702
UPI000035CC7E	Diphosphomevalonate decarboxylase OS=Listeria monocytogenes serotype 4b str. LL195 OX=1230340 GN=MVD1 PE=4 SV=1	MVD1	35.485	8.7	9	2	2	2	2	1	1	1	2	2	2	2	2	2	2	2	2	2	2	2	2	45984	33962	53863	36575	40054	33789	1.13	0.834	1.323	0.899	0.984	0.83	1.212	0.28768
UPI000035CC7F	Phosphomevalonate kinase OS=Listeria monocytogenes serotype 1/2b str. 10-0811 OX=1196164 GN=pmvk PE=4 SV=1	pmvk	39.574	12.4	11	4	4	3	2	1	2	2	1	4	4	3	4	3	3	4	4	3	4	3	3	54771	48948	61955	39932	60342	57655	1.016	0.908	1.149	0.74	1.119	1.069	1.05	0.70468
UPI000035CC81	Quinol oxidase subunit 2 OS=Listeria monocytogenes serotype 4b str. LL195 OX=1230340 GN=qoxA PE=3 SV=1	qoxA	41.57	48.9	176	21	21	25	24	21	34	36	36	17	18	17	21	20	21	17	18	17	21	20	21	2376000	3640200	2967500	14644000	9596700	11144000	0.321	0.492	0.401	1.98	1.298	1.507	0.254	0.00142049
UPI000035CC82	Quinol oxidase subunit III OS=Listeria monocytogenes serotype 1/2b str. 10-0811 OX=1196164 GN=qoxC PE=3 SV=1	qoxC	22.936	3.9	3	1	1	1	0	1	0	0	1	1	1	1	1	0	1	1	1	1	1	0	1	0	0	21186	0	0	0			1
UPI000035CC85	6-phospho-beta-glucosidase OS=Listeria monocytogenes OX=1639 GN=LmNIHS28_00161 PE=3 SV=1	LmNIHS28_00161	54.825	43.2	52	14	13	9	10	7	4	11	11	12	11	11	9	12	12	11	10	10	8	11	11	327180	353600	338440	234380	307210	301050	1.054	1.14	1.091	0.755	0.99	0.97	1.21	0.093404
UPI000035CC86	SH3b domain-containing protein OS=Listeria monocytogenes serotype 4b str. LL195 OX=1230340 GN=BN389_00230 PE=4 SV=1	BN389_00230	30.283	16.8	25	4	4	4	5	2	5	5	4	4	4	4	4	4	4	4	4	4	4	4	4	386390	383110	229650	1475100	961610	1187800	0.501	0.497	0.298	1.914	1.248	1.541	0.276	0.0035427
UPI000035CC87	Transcriptional regulator, GntR family OS=Listeria monocytogenes serotype 4b str. LL195 OX=1230340 GN=BN389_00240 PE=4 SV=1	BN389_00240	28.911	37	21	8	8	2	3	3	4	6	3	7	5	6	7	8	6	7	5	6	7	8	6	164800	92247	163680	148400	167590	179020	1.08	0.604	1.072	0.972	1.098	1.173	0.85	0.38716
UPI000035CC92	DUF2712 domain-containing protein OS=Listeria monocytogenes serotype 1/2b OX=2291966 GN=E3083_04325 PE=4 SV=1	E3083_04325	16.666	9.4	12	1	1	2	1	2	3	2	2	1	1	1	1	1	1	1	1	1	1	1	1	0	0	1664100	0	0	0			1
UPI000035CC94	LacI family DNA-binding transcriptional regulator OS=Listeria monocytogenes serotype 1/2b OX=2291966 GN=E3083_04340 PE=4 SV=1	E3083_04340	38.837	7.1	5	2	2	1	1	0	0	2	1	1	1	1	0	2	1	1	1	1	0	2	1	0	0	0	0	11072	0					1
UPI000035CCA0	Putative lipoprotein OS=Listeria monocytogenes serotype 4b str. LL195 OX=1230340 GN=BN389_00570 PE=4 SV=1	BN389_00570	22.742	6.9	10	1	1	0	1	1	3	2	3	1	1	1	1	1	1	1	1	1	1	1	1	0	0	51426	0	0	0			1
UPI000035CCA4	Adenylosuccinate synthetase OS=Listeria monocytogenes serotype 4b str. LL195 OX=1230340 GN=purA PE=3 SV=1	purA	47.619	43	69	16	16	11	11	10	13	13	11	12	14	13	15	15	15	12	14	13	15	15	15	649740	654690	658580	687630	765100	738130	0.939	0.946	0.951	0.993	1.105	1.066	0.896	0.075442
UPI000035CCBB	Pentapeptide repeat protein OS=Listeria innocua ATCC 33091 OX=1002366 GN=HMPREF0557_02645 PE=4 SV=1	HMPREF0557_02645	26.641	18.1	20	3	3	3	3	3	3	4	4	3	3	3	3	3	3	3	3	3	3	3	3	86115	89429	114510	88272	112250	93648	0.884	0.918	1.176	0.907	1.153	0.962	0.985	0.88588
UPI000035CCBC	Hydroxyacid dehydrogenase OS=Listeria monocytogenes OX=1639 GN=FZ072_12755 PE=4 SV=1	FZ072_12755	33.911	7.9	5	2	2	1	1	1	1	1	0	2	2	2	1	1	2	2	2	2	1	1	2	31316	23385	26888	0	0	0	1.151	0.86	0.989
UPI000035CCBF	Uncharacterized protein	---	13.567	13.2	2	1	1	0	0	0	1	0	1	0	0	1	1	0	1	0	0	1	1	0	1	0	0	955270	0	0	0			1
UPI000035CCC5	Lmo0087 protein OS=Listeria monocytogenes serovar 1/2a (strain ATCC BAA-679 / EGD-e) OX=169963 GN=lmo0087 PE=4 SV=1	lmo0087	86.268	3	3	2	2	1	0	0	1	1	0	1	2	1	2	2	2	1	2	1	2	2	2	0	0	0	75369	22708	0				1.537	0.463
UPI000035CCC9	ATP synthase subunit beta OS=Listeria monocytogenes serotype 1/2b OX=2291966 GN=atpD PE=3 SV=1	atpD	50.092	10.3	8	4	4	1	0	2	1	3	1	4	4	4	4	4	4	4	4	4	4	4	4	65871	49825	78094	88107	90751	84486	0.865	0.654	1.025	1.156	1.191	1.109	0.736	0.135401
UPI000035CCCD	Mannose permease IIC component OS=Listeria marthii FSL S4-120 OX=702457 GN=NT05LM_0181 PE=4 SV=1	NT05LM_0181	27.366	10.4	24	2	2	3	3	6	4	5	3	2	2	2	2	2	2	2	2	2	2	2	2	242960	220680	317450	144860	215590	176630	1.106	1.004	1.445	0.659	0.981	0.804	1.455	0.076477
UPI000035CCD0	Putative monooxygenase ycnE OS=Listeria monocytogenes serotype 4b str. LL195 OX=1230340 GN=ycnE PE=4 SV=1	ycnE	10.935	51	20	4	4	3	3	4	2	4	4	4	4	4	4	4	4	4	4	4	4	4	4	209160	233850	313940	127700	114760	99203	1.142	1.277	1.715	0.697	0.627	0.542	2.215	0.0051555
UPI000035CCD1	Nitroreductase family protein OS=Listeria monocytogenes OX=1639 GN=FZ039_08285 PE=4 SV=1	FZ039_08285	23.727	23.3	16	4	4	3	3	2	2	4	2	4	4	3	4	4	4	4	4	3	4	4	4	163190	117980	127290	132740	135720	152210	1.181	0.854	0.921	0.961	0.982	1.101	0.971	0.74384
UPI000035CCD3	Chitinase OS=Listeria monocytogenes OX=1639 GN=LmNIHS28_00090 PE=4 SV=1	LmNIHS28_00090	82.056	23.2	44	14	14	5	5	2	14	9	9	7	9	4	14	12	12	7	9	4	14	12	12	140010	166240	38745	574720	219130	364630	0.559	0.663	0.155	2.294	0.874	1.455	0.298	0.071261
UPI000035CCDC	Prophage LambdaLm01, antigen D OS=Listeria monocytogenes serotype 4b str. LL195 OX=1230340 GN=lmaD PE=4 SV=1	lmaD	16.714	7	6	1	1	1	1	1	1	1	1	1	1	1	1	1	1	1	1	1	1	1	1	0	0	31833	0	0	0			1
UPI000035CCE0	Membrane protein OS=Listeria monocytogenes OX=1639 GN=ARJ20_12685 PE=4 SV=1	ARJ20_12685	65.279	5.9	10	3	3	2	0	2	3	3	0	3	1	3	3	3	2	3	1	3	3	3	2	22789	0	20762	35429	28444	23467	0.871		0.793	1.353	1.087	0.896	0.748	0.177102
UPI000035CCE1	Phage tail family protein OS=Listeria monocytogenes OX=1639 GN=ARJ20_12690 PE=4 SV=1	ARJ20_12690	31.327	33.8	36	7	7	6	6	3	7	7	7	6	6	6	6	7	6	6	6	6	6	7	6	310790	191440	195540	386620	330920	352810	1.055	0.65	0.664	1.312	1.123	1.197	0.652	0.051556
UPI000035CCE2	Prophage_tail domain-containing protein OS=Listeria monocytogenes serotype 1/2a OX=1906951 GN=E3375_07610 PE=4 SV=1	E3375_07610	43.193	21.7	19	6	5	5	2	1	3	3	5	5	3	4	6	5	5	5	3	4	5	5	5	569460	285260	294340	643150	543020	634310	1.151	0.576	0.595	1.299	1.097	1.282	0.631	0.0924
UPI000035CCE3	Alpha-amylase OS=Listeria monocytogenes OX=1639 GN=ARJ20_12705 PE=4 SV=1	ARJ20_12705	21.741	22.5	12	3	3	3	1	2	1	2	3	3	2	2	3	2	3	3	2	2	3	2	3	56583	17343	41591	33522	42305	33799	1.508	0.462	1.108	0.893	1.127	0.901	1.054	0.88944
UPI000035CCE4	Lmo0126 protein OS=Listeria monocytogenes serovar 1/2a (strain ATCC BAA-679 / EGD-e) OX=169963 GN=lmo0126 PE=4 SV=1	lmo0126	17.262	15.7	17	2	2	3	3	3	2	3	3	2	2	2	2	2	2	2	2	2	2	2	2	212900	102550	134910	141500	153550	137550	1.447	0.697	0.917	0.962	1.043	0.935	1.041	0.98438
UPI000035CCE5	Lin0174 protein OS=Listeria innocua serovar 6a (strain ATCC BAA-680 / CLIP 11262) OX=272626 GN=lin0174 PE=4 SV=1	lin0174	19.717	10.7	6	1	1	1	1	1	1	1	1	1	1	1	1	1	1	1	1	1	1	1	1	0	0	163780	0	0	0			1
UPI000035CCE7	Sporulation-specific N-acetylmuramoyl-L-alanine amidase OS=Listeria monocytogenes serotype 4b str. LL195 OX=1230340 GN=cwlC PE=4 SV=1	cwlC	26.429	47.5	44	11	11	7	5	8	9	7	8	11	11	9	11	11	9	11	11	9	11	11	9	1984500	1626900	1496000	2855300	2114000	2389200	0.955	0.783	0.72	1.374	1.017	1.15	0.694	0.039459
UPI000035CCE8	Endonuclease YhcR OS=Listeria monocytogenes serotype 4b str. LL195 OX=1230340 GN=yhcR PE=4 SV=1	yhcR	82.262	41.7	125	23	23	19	21	17	23	24	21	20	20	17	19	19	21	20	20	17	19	19	21	1404600	1228600	969880	2510800	2137300	2143800	0.811	0.709	0.56	1.449	1.234	1.237	0.531	0.0059781
UPI000035CCE9	EAL domain-containing protein OS=Listeria monocytogenes serotype 1/2b OX=2291966 GN=E3083_11225 PE=4 SV=1	E3083_11225	28.672	18.9	16	4	4	2	1	2	3	4	4	4	4	3	3	4	4	4	4	3	3	4	4	66431	47968	57708	50446	56683	53500	1.198	0.865	1.041	0.91	1.022	0.965	1.071	0.57316
UPI000035CCEA	Inosine-5-monophosphate dehydrogenase OS=Listeria monocytogenes OX=1639 GN=LmNIHS28_00072 PE=4 SV=1	LmNIHS28_00072	55.036	13.3	12	5	5	6	1	1	2	1	1	5	3	5	4	5	4	5	3	5	4	5	4	85264	41314	61760	68188	86830	82816	1.2	0.582	0.87	0.96	1.222	1.166	0.792	0.28996
UPI000035CCEB	Fer4_19 domain-containing protein OS=Listeria monocytogenes serotype 1/2b OX=2291966 GN=E3083_11235 PE=4 SV=1	E3083_11235	8.936	64.9	58	6	6	8	10	8	10	11	11	6	6	6	5	5	6	6	6	6	5	5	6	6727900	9165200	7320800	12875000	8509700	9648500	0.744	1.014	0.81	1.424	0.941	1.067	0.748	0.138698
UPI000035CCEF	Lmo0144 protein OS=Listeria monocytogenes serovar 1/2a (strain ATCC BAA-679 / EGD-e) OX=169963 GN=lmo0144 PE=4 SV=1	lmo0144	17.025	15	4	2	2	0	1	1	1	1	0	1	2	1	2	1	1	1	2	1	2	1	1	0	63557	0	0	0	0		1
UPI000035CCF6	Peptide ABC transporter substrate-binding protein OS=Listeria monocytogenes OX=1639 GN=AE212_12275 PE=4 SV=1	AE212_12275	62.011	48.3	118	23	23	19	21	18	21	22	17	21	21	21	22	23	21	21	21	21	22	23	21	3080700	3173500	2612100	5474300	3764400	4222700	0.828	0.853	0.702	1.471	1.012	1.135	0.659	0.031676
UPI000035CCF7	Probable zinc transport system zinc-binding lipoprotein AdcA OS=Listeria monocytogenes serotype 4b str. LL195 OX=1230340 GN=adcA PE=3 SV=1	adcA	35.054	36.4	38	7	7	5	7	6	6	7	7	7	7	6	7	7	7	7	7	6	7	7	7	242220	223170	207190	623590	349630	449280	0.694	0.639	0.593	1.786	1.001	1.287	0.473	0.0141046
UPI000035CCFC	Sugar-phosphatase OS=Listeria monocytogenes serotype 1/2b OX=2291966 GN=E3083_11310 PE=4 SV=1	E3083_11310	29.613	12.2	6	3	3	1	1	1	1	1	1	2	3	2	2	1	2	2	3	2	2	1	2	0	0	45766	82638	0	87137			0.637	1.15		1.213	0.539
UPI000035CCFE	Peptidoglycan-binding protein OS=Listeria monocytogenes OX=1639 GN=LmNIHS28_00054 PE=4 SV=1	LmNIHS28_00054	63.492	7.4	3	3	3	0	0	0	1	1	1	1	0	0	2	2	3	1	0	0	2	2	3	0	0	0	11690	13402	0				0.932	1.068
UPI000035CCFF	STAS domain protein OS=Listeria monocytogenes serotype 4b str. LL195 OX=1230340 GN=BN389_01780 PE=4 SV=1	BN389_01780	31.937	30.9	21	6	6	5	4	3	3	3	3	4	5	4	6	4	4	4	5	4	6	4	4	90440	86375	89337	52298	78433	64330	1.177	1.124	1.162	0.68	1.02	0.837	1.365	0.110424
UPI000035CD00	DNA polymerase III subunit delta OS=Listeria monocytogenes OX=1639 GN=LmNIHS28_00052 PE=4 SV=1	LmNIHS28_00052	36.997	18.8	16	5	5	3	3	1	2	4	3	3	3	2	3	5	4	3	3	2	3	5	4	47720	58305	55194	61560	65187	63024	0.816	0.997	0.944	1.052	1.114	1.077	0.85	0.055897
UPI000035CD01	Stage 0 sporulation protein OS=Listeria monocytogenes serotype 1/2b OX=2291966 GN=E3083_11335 PE=4 SV=1	E3083_11335	31.533	24.9	25	6	6	6	5	3	2	5	4	6	6	5	4	5	6	6	6	5	4	5	6	182940	156610	170750	111090	162720	144270	1.182	1.012	1.104	0.718	1.052	0.932	1.221	0.158985
UPI000035CD02	Initiation-control protein YabA OS=Listeria monocytogenes serotype 4b str. LL195 OX=1230340 GN=BN389_01810 PE=3 SV=1	BN389_01810	14.797	38	17	5	5	4	3	2	2	3	3	4	3	4	4	5	4	4	3	4	4	5	4	105140	100030	101160	114070	162460	121170	0.896	0.852	0.862	0.972	1.385	1.033	0.77	0.152298
UPI000035CD03	MTS domain-containing protein OS=Listeria monocytogenes OX=1639 GN=LmNIHS28_00049 PE=4 SV=1	LmNIHS28_00049	28.873	7.5	8	2	2	1	2	1	1	2	1	2	2	2	2	2	1	2	2	2	2	2	1	17539	16372	19557	16035	21877	0	0.96	0.896	1.07	0.877	1.197		0.941	0.72364
UPI000035CD05	Ribosomal RNA small subunit methyltransferase I OS=Listeria monocytogenes serotype 1/2b OX=2291966 GN=rsmI PE=3 SV=1	rsmI	33.198	25.6	28	7	7	4	3	4	5	7	5	7	6	7	7	6	7	7	6	7	7	6	7	84356	93495	102200	127980	150750	156890	0.707	0.784	0.857	1.073	1.264	1.315	0.643	0.0061579
UPI000035CD08	DUF1254 domain-containing protein OS=Listeria monocytogenes OX=1639 GN=FZ072_12310 PE=4 SV=1	FZ072_12310	47.504	18.6	24	7	7	5	6	5	3	4	1	6	6	7	5	5	2	6	6	7	5	5	2	540090	583790	660190	134850	137080	132240	1.481	1.601	1.81	0.37	0.376	0.363	4.411	1.76174e-05
UPI000035CD09	Peptidoglycan-binding protein OS=Listeria monocytogenes OX=1639 GN=LmNIHS28_00044 PE=4 SV=1	LmNIHS28_00044	44.849	3.6	3	1	1	0	0	0	1	1	1	1	0	0	1	1	1	1	0	0	1	1	1	3737	0	0	0	0	0	1
UPI000035CD0B	Methionine--tRNA ligase OS=Listeria monocytogenes OX=1639 GN=metG PE=3 SV=1	metG	75.766	47.1	127	25	25	19	21	21	20	26	20	20	23	20	21	24	20	20	23	20	21	24	20	2229900	1969000	1917000	1883200	2318700	2307000	1.06	0.936	0.911	0.895	1.102	1.096	0.94	0.51132
UPI000035CD0E	Sugar ABC transporter substrate-binding protein OS=Listeria monocytogenes OX=1639 GN=LmNIHS28_00038 PE=4 SV=1	LmNIHS28_00038	46.575	37.1	43	12	12	6	4	6	10	9	8	12	7	12	12	10	11	12	7	12	12	10	11	272460	268560	250770	754170	283070	475190	0.709	0.699	0.653	1.964	0.737	1.237	0.523	0.182661
UPI000035CD12	Hydrolase TatD OS=Listeria monocytogenes OX=1639 GN=LmNIHS28_00034 PE=4 SV=1	LmNIHS28_00034	30.135	31.7	65	7	7	11	12	11	11	10	10	7	7	6	7	7	7	7	7	6	7	7	7	2109500	2577300	3188700	2239900	1452100	1642800	0.958	1.171	1.448	1.017	0.66	0.746	1.476	0.089019
UPI000035CD13	G5 domain-containing protein OS=Listeria monocytogenes OX=1639 GN=LmNIHS28_00033 PE=4 SV=1	LmNIHS28_00033	44.574	57.1	131	19	19	18	20	23	21	27	22	18	18	18	18	18	17	18	18	18	18	18	17	5118000	6624000	7150100	11357000	5573900	8017100	0.7	0.907	0.979	1.554	0.763	1.097	0.757	0.3431
UPI000035CD14	Ribonuclease M5 OS=Listeria monocytogenes serotype 1/2b OX=2291966 GN=rnmV PE=3 SV=1	rnmV	20.967	17.8	7	2	2	2	1	1	1	1	1	2	1	1	1	1	1	2	1	1	1	1	1	16963	0	0	0	0	0	1
UPI000035CD15	Ribosomal RNA small subunit methyltransferase A OS=Listeria monocytogenes serotype 4b str. LL195 OX=1230340 GN=rsmA PE=3 SV=1	rsmA	33.096	35.9	39	7	7	6	7	6	6	8	6	6	5	5	6	6	7	6	5	5	6	6	7	182660	152290	158450	142340	200670	176030	1.082	0.903	0.939	0.844	1.189	1.043	0.951	0.71954
UPI000035CD16	4-diphosphocytidyl-2-C-methyl-D-erythritol kinase OS=Listeria monocytogenes serotype 1/2b OX=2291966 GN=ispE PE=3 SV=1	ispE	32.203	20.8	22	5	5	2	4	2	3	6	5	4	4	3	5	4	5	4	4	3	5	4	5	49282	55506	44727	60933	72597	58824	0.865	0.974	0.785	1.069	1.274	1.032	0.777	0.049521
UPI000035CD17	Macrolide export ATP-binding/permease protein MacB OS=Listeria monocytogenes serotype 4b str. LL195 OX=1230340 GN=macB PE=4 SV=1	macB	42.988	7.2	11	3	3	2	1	2	2	3	1	3	3	3	3	3	3	3	3	3	3	3	3	129860	116370	92568	153200	147990	140850	0.998	0.894	0.711	1.177	1.137	1.082	0.766	0.055478
UPI000035CD18	Bifunctional UDP-N-acetylglucosamine diphosphorylase/glucosamine-1-phosphate N-acetyltransferase GlmU OS=Listeria monocytogenes OX=1639 GN=glmU PE=4 SV=1	glmU	49.836	36.5	72	12	12	11	11	11	11	14	14	12	12	12	12	12	12	12	12	12	12	12	12	947360	905900	803050	881510	1135300	1057500	0.992	0.948	0.841	0.923	1.189	1.107	0.864	0.187276
UPI000035CD19	ActA OS=Listeria monocytogenes OX=1639 GN=actA PE=4 SV=1	actA	66.254	10.4	35	5	5	5	5	6	6	7	6	5	5	5	5	5	5	5	5	5	5	5	5	480210	931320	919480	1479900	679800	967340	0.528	1.024	1.011	1.627	0.747	1.063	0.746	0.41258
UPI000035CD1A	Phospholipase C OS=Listeria monocytogenes serotype 4b str. LL195 OX=1230340 GN=plcB PE=4 SV=1	plcB	32.187	13.9	4	4	4	0	1	0	0	0	3	1	3	1	2	1	3	1	3	1	2	1	3	0	78894	0	68167	0	39024		1.272		1.099		0.629	1.472
UPI000035CD1E	Acetyltransferase, GNAT family OS=Listeria monocytogenes serotype 4b str. LL195 OX=1230340 GN=BN389_02260 PE=4 SV=1	BN389_02260	22.099	17	17	3	3	3	2	3	2	4	3	3	2	3	3	3	3	3	2	3	3	3	3	205160	162630	149300	134800	143680	149030	1.303	1.033	0.948	0.856	0.913	0.947	1.209	0.142044
UPI000035CD1F	Peptidyl-tRNA hydrolase OS=Listeria monocytogenes serotype 1/2b OX=2291966 GN=pth PE=3 SV=1	pth	21.002	24.2	14	3	3	2	1	2	1	4	4	2	2	2	2	3	3	2	2	2	2	3	3	139330	141850	107330	182810	201210	168890	0.888	0.904	0.684	1.165	1.282	1.076	0.703	0.025758
UPI000035CD20	Transcription-repair-coupling factor OS=Listeria monocytogenes OX=1639 GN=mfd PE=3 SV=1	mfd	134.81	42.6	186	43	43	32	29	25	29	35	36	36	37	35	37	41	42	36	37	35	37	41	42	1167800	1142400	1005300	1308600	1455300	1370800	0.94	0.92	0.81	1.054	1.172	1.104	0.802	0.0162958
UPI000035CD22	tRNA(Ile)-lysidine synthase OS=Listeria monocytogenes OX=1639 GN=tilS PE=3 SV=1	tilS	74.265	13.7	48	8	8	8	7	10	7	8	8	8	8	8	8	8	8	8	8	8	8	8	8	5435400	4303900	8696300	2163900	1732700	1805300	1.351	1.07	2.162	0.538	0.431	0.449	3.232	0.0064831
UPI000035CD23	ATP-dependent zinc metalloprotease FtsH OS=Listeria monocytogenes OX=1639 GN=ftsH PE=3 SV=1	ftsH	76.176	39.2	148	26	26	27	27	26	24	25	19	25	22	23	20	23	21	25	22	23	20	23	21	6461800	5876700	5945200	4495800	4241500	4235800	1.24	1.128	1.141	0.863	0.814	0.813	1.409	0.00066126
UPI000035CD24	33 kDa chaperonin OS=Listeria monocytogenes serotype 4b str. LL195 OX=1230340 GN=hslO PE=3 SV=1	hslO	31.913	56.8	99	13	13	16	16	17	16	17	17	13	13	13	12	12	12	13	13	13	12	12	12	5064400	5429200	6398700	2236200	2228600	2212300	1.289	1.382	1.629	0.569	0.567	0.563	2.531	0.0056044
UPI000035CD25	Cysteine synthase OS=Listeria monocytogenes serotype 1/2b OX=2291966 GN=cysK PE=3 SV=1	cysK	32.203	89.6	321	26	26	63	54	64	44	45	51	23	23	24	22	23	22	23	23	24	22	23	22	61966000	65888000	99270000	48974000	27996000	35121000	1.096	1.165	1.756	0.866	0.495	0.621	2.027	0.0319
UPI000035CD27	Dihydropteroate synthase OS=Listeria monocytogenes OX=1639 GN=LmNIHS28_02312 PE=4 SV=1	LmNIHS28_02312	39.479	20.3	17	5	5	5	3	2	3	2	2	4	4	3	4	5	4	4	4	3	4	5	4	131170	132960	108620	55631	117550	111680	1.197	1.213	0.991	0.508	1.073	1.019	1.308	0.27284
UPI000035CD28	7,8-dihydroneopterin aldolase OS=Listeria monocytogenes serotype 1/2b OX=2291966 GN=folB PE=3 SV=1	folB	13.731	33.9	18	2	2	3	3	3	3	3	3	2	2	2	2	2	2	2	2	2	2	2	2	83147	61798	81344	89134	129950	131910	0.864	0.642	0.845	0.926	1.351	1.371	0.644	0.053985
UPI000035CD2B	Lysine--tRNA ligase OS=Listeria monocytogenes serotype 1/2b OX=2291966 GN=lysS PE=3 SV=1	lysS	57.408	47.6	138	22	22	25	19	26	19	24	25	22	21	20	21	21	21	22	21	20	21	21	21	2267900	2334100	2306200	2541400	2961000	2655600	0.903	0.93	0.918	1.012	1.179	1.058	0.847	0.023545
UPI000035CD2C	Excinuclease OS=Listeria monocytogenes OX=1639 GN=FZ072_12010 PE=4 SV=1	FZ072_12010	19.231	25	17	3	3	2	3	2	3	3	4	3	3	3	3	3	3	3	3	3	3	3	3	505280	614030	619490	482470	622610	414940	0.93	1.131	1.141	0.888	1.146	0.764	1.144	0.34684
UPI000035CD2D	Protein-arginine kinase OS=Listeria monocytogenes OX=1639 GN=mcsB PE=3 SV=1	mcsB	38.84	39.7	38	10	10	6	5	5	8	9	5	10	9	10	9	8	9	10	9	10	9	8	9	159370	162240	126710	190000	160400	180920	0.976	0.994	0.776	1.164	0.982	1.108	0.844	0.139864
UPI000035CD2E	ATP-dependent Clp protease ATP-binding subunit OS=Listeria monocytogenes serotype 1/2b OX=2291966 GN=E3083_12420 PE=3 SV=1	E3083_12420	91.205	51.6	201	37	34	32	28	34	37	37	33	34	35	36	35	37	37	31	32	33	32	34	34	2992900	2994500	2619300	3962100	3646300	3614400	0.906	0.906	0.793	1.199	1.103	1.094	0.767	0.0074605
UPI000035CD2F	DNA repair protein RadA OS=Listeria monocytogenes serotype 1/2b OX=2291966 GN=radA PE=3 SV=1	radA	49.991	40	68	16	16	11	11	8	12	15	11	12	13	11	15	16	14	12	13	11	15	16	14	551780	489920	442370	724960	684990	724460	0.915	0.812	0.734	1.202	1.136	1.201	0.695	0.0052354
UPI000035CD31	2-C-methyl-D-erythritol 2,4-cyclodiphosphate synthase OS=Listeria monocytogenes serotype 4b str. LL195 OX=1230340 GN=ispF PE=3 SV=1	ispF	17.073	47.8	46	6	6	7	10	6	8	6	9	6	6	6	6	5	6	6	6	6	6	5	6	2198300	2662200	3669100	1816400	1084800	1336800	1.033	1.251	1.724	0.854	0.51	0.628	2.012	0.029784
UPI000035CD32	Glutamate--tRNA ligase OS=Listeria monocytogenes serotype 1/2b OX=2291966 GN=gltX PE=3 SV=1	gltX	55.978	41.3	133	17	17	22	21	20	22	24	24	16	16	16	16	17	17	16	16	16	16	17	17	2332600	2317200	2184000	2018100	2688100	2488000	0.998	0.991	0.934	0.863	1.15	1.064	0.95	0.64
UPI000035CD33	Cysteine--tRNA ligase OS=Listeria monocytogenes serotype 1/2b str. 10-0811 OX=1196164 GN=cysS PE=3 SV=1	cysS	54.379	42.9	57	15	15	8	10	10	8	11	10	10	12	12	10	13	12	10	12	12	10	13	12	619070	593230	682360	406510	571080	507090	1.099	1.053	1.212	0.722	1.014	0.9	1.276	0.079783
UPI000035CD34	Mini-ribonuclease 3 OS=Listeria monocytogenes OX=1639 GN=mrnC PE=3 SV=1	mrnC	15.889	14.9	9	2	2	1	2	2	1	2	1	2	2	2	2	2	1	2	2	2	2	2	1	98599	109180	110490	67621	52913	0	1.123	1.244	1.259	0.771	0.603		1.759	0.0115208
UPI000035CD35	23S rRNA (Guanosine(2251)-2'-O)-methyltransferase RlmB OS=Listeria monocytogenes OX=1639 GN=rlmB PE=3 SV=1	rlmB	28.025	51	43	10	10	7	9	7	5	9	6	9	9	10	9	10	9	9	9	10	9	10	9	456960	437400	438890	310520	333760	328010	1.189	1.138	1.142	0.808	0.869	0.854	1.371	0.00026352
UPI000035CD37	RNA polymerase sporulation sigma factor SigH OS=Listeria monocytogenes serotype 1/2b OX=2291966 GN=E3083_12475 PE=3 SV=1	E3083_12475	23.435	15.4	3	3	3	0	1	1	0	1	0	2	2	2	3	3	2	2	2	2	3	3	2	0	9782.2	18881	0	0	0		0.683	1.317
UPI000035CD3A	50S ribosomal protein L10 OS=Listeria monocytogenes serotype 4b str. LL195 OX=1230340 GN=rplJ PE=3 SV=1	rplJ	17.707	63.3	72	11	11	11	12	12	13	12	12	10	8	9	10	10	11	10	8	9	10	10	11	4524500	5703800	5588000	3080400	2915000	2946300	1.096	1.382	1.354	0.747	0.706	0.714	1.768	0.00175816
UPI000035CD3B	50S ribosomal protein L7/L12 OS=Listeria monocytogenes serotype 1/2b OX=2291966 GN=rplL PE=3 SV=1	rplL	12.469	55	94	8	8	19	16	16	13	16	14	8	8	8	8	7	8	8	8	8	8	7	8	19879000	17898000	22128000	13984000	14263000	13870000	1.169	1.053	1.301	0.822	0.839	0.816	1.422	0.029845
UPI000035CD46	DNA-directed RNA polymerase subunit beta' OS=Listeria monocytogenes serotype 1/2b OX=2291966 GN=rpoC PE=3 SV=1	rpoC	134.75	61.1	403	69	69	67	62	64	63	79	68	64	60	63	61	67	64	64	60	63	61	67	64	8526700	8235600	8041100	8337900	10475000	9735200	0.959	0.926	0.904	0.938	1.178	1.095	0.869	0.119783
UPI000035CD47	HAD family hydrolase OS=Listeria monocytogenes serotype 1/2b OX=2291966 GN=E3085_05265 PE=4 SV=1	E3085_05265	19.426	31.8	26	4	4	6	3	4	3	6	4	4	3	4	4	4	4	4	3	4	4	4	4	145200	133270	182140	127130	98449	104700	1.102	1.011	1.382	0.964	0.747	0.794	1.395	0.052296
UPI000035CD48	Aryl-phospho-beta-D-glucosidase BglH OS=Listeria monocytogenes serotype 4b str. LL195 OX=1230340 GN=bglH PE=3 SV=1	bglH	55.531	24.9	30	8	8	6	4	4	3	8	5	7	7	7	7	8	8	7	7	7	7	8	8	125920	119950	136130	121820	159350	140630	0.94	0.895	1.016	0.909	1.189	1.05	0.906	0.33326
UPI000035CD49	Putative secreted protein OS=Listeria welshimeri serovar 6b (strain ATCC 35897 / DSM 20650 / SLCC5334) OX=386043 GN=lwe0231 PE=4 SV=1	lwe0231	16.834	10.9	2	1	1	0	0	0	1	0	1	0	1	0	1	1	1	0	1	0	1	1	1	0	6134.4	0	0	0	0		1
UPI000035CD4F	Succinyl-diaminopimelate desuccinylase OS=Listeria monocytogenes OX=1639 GN=LmNIHS28_01122 PE=4 SV=1	LmNIHS28_01122	43.986	12.2	7	3	3	1	2	0	1	2	1	2	2	2	2	3	3	2	2	2	2	3	3	31984	24330	27589	36168	42451	21860	1.041	0.792	0.898	1.177	1.381	0.711	0.835	0.52808
UPI000035CD51	Putative ring-cleaving dioxygenase mhqA OS=Listeria monocytogenes serotype 4b str. LL195 OX=1230340 GN=mhqA PE=4 SV=1	mhqA	36.196	18.2	19	5	5	2	5	2	2	4	4	3	5	5	3	3	3	3	5	5	3	3	3	76323	84969	82197	90515	78310	79021	0.932	1.038	1.004	1.105	0.956	0.965	0.983	0.78996
UPI000035CD52	Histidine phosphatase family protein OS=Listeria monocytogenes serotype 1/2b OX=2291966 GN=E3083_12635 PE=4 SV=1	E3083_12635	23.587	39.3	33	7	7	4	4	6	6	7	6	5	5	5	6	6	6	5	5	5	6	6	6	224900	209070	188460	281810	296680	294970	0.902	0.839	0.756	1.13	1.19	1.183	0.713	0.0031776
UPI000035CD55	SMI1_KNR4 domain-containing protein OS=Listeria monocytogenes OX=1639 GN=LmNIHS28_01116 PE=4 SV=1	LmNIHS28_01116	23.854	25.5	18	3	3	2	2	3	4	4	3	2	2	2	3	3	3	2	2	2	3	3	3	81899	83899	85615	174780	134210	192390	0.653	0.669	0.682	1.393	1.07	1.533	0.502	0.024479
UPI000035CD56	Aryl-phospho-beta-D-glucosidase BglC OS=Listeria monocytogenes serotype 4b str. LL195 OX=1230340 GN=bglC PE=3 SV=1	bglC	54.597	23.4	37	8	8	6	6	6	6	7	6	8	8	7	7	7	8	8	8	7	7	7	8	272990	246160	276000	279600	297460	292680	0.984	0.887	0.995	1.008	1.072	1.055	0.914	0.091261
UPI000035CD57	Sugar-phosphatase OS=Listeria monocytogenes serotype 1/2b OX=2291966 GN=E3085_05180 PE=4 SV=1	E3085_05180	30.337	27	32	5	5	6	5	6	3	6	6	5	5	5	4	5	5	5	5	5	4	5	5	327910	277270	327820	268670	328150	279490	1.087	0.919	1.087	0.891	1.088	0.927	1.064	0.48874
UPI000035CD58	Putative acetyltransferase GNAT family protein OS=Listeria monocytogenes OX=1639 GN=LmNIHS28_01113 PE=4 SV=1	LmNIHS28_01113	18.769	7.2	4	1	1	1	1	1	1	0	0	1	1	1	1	1	1	1	1	1	1	1	1	0	0	95516	0	0	0			1
UPI000035CD59	Crp/Fnr family transcriptional regulator OS=Listeria monocytogenes serotype 1/2b OX=2291966 GN=E3083_12670 PE=4 SV=1	E3083_12670	25.673	6.8	2	1	1	0	1	0	0	1	0	1	1	0	1	1	1	1	1	0	1	1	1	0	10369	0	0	0	0		1
UPI000035CD5A	Competence protein ComEC/Rec2-related protein OS=Listeria monocytogenes serotype 4b str. LL195 OX=1230340 GN=BN389_02980 PE=4 SV=1	BN389_02980	29.973	35	50	9	9	7	8	6	10	11	8	8	9	8	9	9	8	8	9	8	9	9	8	884020	1080200	993970	2024300	1299700	1455300	0.686	0.838	0.771	1.57	1.008	1.129	0.619	0.032764
UPI000035CD5B	Putative phosphatase YitU OS=Listeria monocytogenes serotype 4b str. LL195 OX=1230340 GN=yitU PE=4 SV=1	yitU	30.344	17.2	10	3	3	2	2	3	0	2	1	3	3	3	3	3	3	3	3	3	3	3	3	184340	159370	133110	79872	171650	65617	1.393	1.204	1.006	0.604	1.297	0.496	1.503	0.187097
UPI000035CD5C	Oxidoreductase OS=Listeria monocytogenes serotype 1/2b str. 10-0811 OX=1196164 GN=A410_0289 PE=4 SV=1	A410_0289	35.941	20.1	25	6	6	4	4	4	3	5	5	4	4	4	4	5	5	4	4	4	4	5	5	269390	223730	203930	214290	214540	218390	1.202	0.999	0.91	0.956	0.958	0.975	1.077	0.49814
UPI000035CD5D	sn-glycerol-3-phosphate ABC transporter ATP-binding protein UgpC OS=Listeria monocytogenes serotype 1/2b OX=2291966 GN=ugpC PE=3 SV=1	ugpC	41.149	42.1	52	11	11	9	8	9	4	11	11	11	10	11	10	11	11	11	10	11	10	11	11	539190	541450	474050	467200	680620	658610	0.963	0.967	0.846	0.834	1.215	1.176	0.861	0.34218
UPI000035CD5E	Anaerobic ribonucleoside-triphosphate reductase OS=Listeria monocytogenes serotype 4b str. LL195 OX=1230340 GN=nrdD PE=4 SV=1	nrdD	82.221	31.6	91	20	20	17	15	17	11	16	15	20	19	19	19	19	19	20	19	19	19	19	19	707370	847690	825390	596680	579420	590560	1.023	1.226	1.194	0.863	0.838	0.854	1.348	0.035436
UPI000035CD5F	Anaerobic ribonucleoside-triphosphate reductase-activating protein OS=Listeria monocytogenes serotype 4b str. LL195 OX=1230340 GN=nrdG PE=3 SV=1	nrdG	20.704	53	35	7	7	5	5	8	6	4	7	7	7	7	6	7	7	7	7	7	6	7	7	1275400	2016500	2256600	1961600	1190600	1417000	0.756	1.196	1.338	1.163	0.706	0.84	1.214	0.45712
UPI000035CD61	UPF0012 hydrolase mtnU OS=Listeria monocytogenes serotype 4b str. LL195 OX=1230340 GN=mtnU PE=4 SV=1	mtnU	28.93	51.4	56	12	12	10	10	14	9	6	7	11	10	12	10	10	11	11	10	12	10	10	11	3183500	3383300	3940800	2343000	1508100	1762500	1.185	1.259	1.467	0.872	0.561	0.656	1.872	0.0112632
UPI000035CD62	Methionine import ATP-binding protein MetN OS=Listeria monocytogenes serotype 1/2b OX=2291966 GN=metN PE=3 SV=1	metN	36.979	24.3	13	6	6	2	4	1	2	4	0	6	6	3	2	4	4	6	6	3	2	4	4	46591	42435	37380	32125	38852	41189	1.172	1.067	0.94	0.808	0.977	1.036	1.127	0.28708
UPI000035CD63	Lipoprotein OS=Listeria monocytogenes serotype 4b str. LL195 OX=1230340 GN=metQ PE=3 SV=1	metQ	29.838	30.8	43	8	8	6	6	6	9	8	8	7	6	6	7	7	8	7	6	6	7	7	8	518420	450220	522400	1072700	443910	709030	0.837	0.727	0.843	1.732	0.717	1.145	0.67	0.26014
UPI000035CD64	Transaminase MtnE OS=Listeria monocytogenes serotype 4b str. LL195 OX=1230340 GN=mtnE PE=4 SV=1	mtnE	43.308	13.2	6	3	3	1	1	1	0	2	1	2	2	2	2	3	2	2	2	2	2	3	2	411990	364050	363430	0	771000	523510	0.846	0.748	0.747		1.584	1.075	0.587	0.04404
UPI000035CD65	Cell wall metabolism sensor histidine kinase WalK OS=Listeria monocytogenes OX=1639 GN=walK PE=4 SV=1	walK	69.518	29.3	44	14	14	7	6	5	7	9	10	12	11	11	13	12	14	12	11	11	13	12	14	191720	180430	153080	238050	262380	250300	0.902	0.848	0.72	1.119	1.234	1.177	0.7	0.0077808
UPI000035CD66	YycI domain-containing protein OS=Listeria monocytogenes serotype 1/2b OX=2291966 GN=E3083_12755 PE=4 SV=1	E3083_12755	31.828	47.7	48	10	10	7	6	7	9	10	9	8	8	8	9	10	8	8	8	8	9	10	8	130010	127910	110000	257940	214420	227690	0.73	0.719	0.618	1.449	1.205	1.279	0.526	0.00106484
UPI000035CD67	MBL fold metallo-hydrolase OS=Listeria monocytogenes serotype 1/2b OX=2291966 GN=E3083_12760 PE=4 SV=1	E3083_12760	30.822	46.4	33	8	8	6	4	5	5	7	6	5	6	6	6	7	7	5	6	6	6	7	7	162120	122590	108780	145440	164940	165870	1.118	0.846	0.75	1.003	1.138	1.144	0.826	0.181241
UPI000035CD68	PDZ domain-containing protein OS=Listeria monocytogenes OX=1639 GN=ARJ20_13550 PE=4 SV=1	ARJ20_13550	52.85	56.2	114	18	18	16	16	15	20	24	23	16	14	16	15	18	16	16	14	16	15	18	16	1887400	1820100	1429400	3347100	3678800	3750100	0.712	0.686	0.539	1.262	1.387	1.414	0.477	0.00136079
UPI000035CD6A	Ribosomal RNA large subunit methyltransferase H OS=Listeria monocytogenes serotype 4b str. LL195 OX=1230340 GN=rlmH PE=3 SV=1	rlmH	17.741	22	9	3	3	2	1	3	0	1	2	3	2	3	1	3	3	3	2	3	1	3	3	28596	34127	39760	0	47154	37939	0.762	0.91	1.06		1.257	1.011	0.803	0.22858
UPI000035CD6D	Membrane protein, putative OS=Listeria monocytogenes serotype 4b str. LL195 OX=1230340 GN=BN389_03200 PE=4 SV=1	BN389_03200	23.587	6.1	3	1	1	1	0	0	1	1	0	1	0	1	1	1	1	1	0	1	1	1	1	0	0	18350	0	0	0			1
UPI000035CD76	Putative lipoprotein OS=Listeria monocytogenes serotype 4b str. LL195 OX=1230340 GN=BN389_03310 PE=4 SV=1	BN389_03310	20.802	31	20	4	4	2	2	2	5	3	6	2	2	3	3	3	4	2	2	3	3	3	4	43808	32496	35177	101030	55440	70895	0.776	0.575	0.623	1.789	0.982	1.255	0.49	0.024338
UPI000035CD77	Threonine aldolase family protein OS=Listeria monocytogenes serotype 4b str. LL195 OX=1230340 GN=BN389_03320 PE=4 SV=1	BN389_03320	39.94	39.3	63	11	11	12	11	12	10	10	8	11	11	11	10	11	11	11	11	11	10	11	11	835040	865140	1300100	492670	478460	433090	1.138	1.179	1.771	0.671	0.652	0.59	2.137	0.0073409
UPI000035CD79	UPF0249 protein lin2456 OS=Listeria monocytogenes serotype 4b str. LL195 OX=1230340 GN=BN389_03340 PE=3 SV=1	BN389_03340	29.581	28.7	27	6	6	6	6	6	3	3	3	6	6	6	5	4	4	6	6	6	5	4	4	292050	292540	359230	105440	90094	87253	1.429	1.431	1.757	0.516	0.441	0.427	3.336	0.000181144
UPI000035CD7B	Hydroxyethylthiazole kinase OS=Listeria monocytogenes OX=1639 GN=thiM PE=3 SV=1	thiM	27.644	17.7	13	3	3	2	2	3	2	2	2	2	3	3	2	2	2	2	3	3	2	2	2	238140	202770	333530	135210	64476	104550	1.325	1.128	1.855	0.752	0.359	0.582	2.545	0.021641
UPI000035CD7D	Thiamine phosphate synthase OS=Listeria monocytogenes OX=1639 GN=FZ072_11545 PE=4 SV=1	FZ072_11545	22.615	17.8	14	3	3	3	2	2	2	3	2	3	3	3	3	3	3	3	3	3	3	3	3	217570	189760	131130	384250	281230	314730	0.86	0.75	0.518	1.518	1.111	1.243	0.55	0.025762
UPI000035CD7E	6-phospho-beta-glucosidase OS=Listeria monocytogenes serotype 4b str. LL195 OX=1230340 GN=abgA PE=3 SV=1	abgA	53.586	11.5	6	4	3	0	1	1	1	1	2	1	2	3	3	4	3	0	1	2	2	3	2	0	0	16187	25574	15642	22282			0.813	1.284	0.785	1.119	0.765
UPI000035CD81	PH domain-containing protein OS=Listeria monocytogenes OX=1639 GN=E3Z77_12615 PE=4 SV=1	E3Z77_12615	14.55	10	2	1	1	0	0	0	1	0	1	0	0	0	1	0	1	0	0	0	1	0	1	0	0	0	0	0	5955.4						1
UPI000035CD9A	PTS-dependent dihydroxyacetone kinase,dihydroxyacetone-binding subunit dhaK OS=Listeria monocytogenes serotype 4b str. LL195 OX=1230340 GN=dhaK PE=4 SV=1	dhaK	35.786	11.5	5	2	2	0	0	1	1	2	1	0	0	2	1	2	2	0	0	2	1	2	2	0	0	13222	0	13310	7030.5			1.182		1.19	0.628	1.3
UPI000035CD9D	DeoR/GlpR transcriptional regulator OS=Listeria monocytogenes serotype 1/2b OX=2291966 GN=E3083_07300 PE=4 SV=1	E3083_07300	28.015	27.2	20	6	6	3	3	5	2	4	3	5	4	5	3	6	6	5	4	5	3	6	6	85774	92406	91852	71646	84907	67536	1.042	1.122	1.115	0.87	1.031	0.82	1.205	0.05832
UPI000035CDA0	Putative long-chain acyl-CoA synthetase OS=Listeria monocytogenes serotype 4b str. LL195 OX=1230340 GN=BN389_03780 PE=4 SV=1	BN389_03780	58.128	36.6	56	14	14	9	8	13	6	12	8	10	11	13	8	13	14	10	11	13	8	13	14	439600	425700	419440	251920	340760	337800	1.191	1.153	1.136	0.682	0.923	0.915	1.381	0.080538
UPI000035CDA1	Flavocytochrome c OS=Listeria monocytogenes serotype 1/2b OX=2291966 GN=E3083_07275 PE=3 SV=1	E3083_07275	54.498	73.7	277	39	39	51	45	51	43	43	44	37	37	37	38	36	35	37	37	37	38	36	35	13764000	15896000	22333000	12708000	8692600	10142000	0.989	1.142	1.604	0.913	0.624	0.728	1.649	0.053275
UPI000035CDA2	Uncharacterized oxidoreductase YhhX OS=Listeria monocytogenes serotype 4b str. LL195 OX=1230340 GN=yhhX PE=4 SV=1	yhhX	39.366	20.7	33	7	7	6	6	5	5	6	5	7	7	7	6	7	6	7	7	7	6	7	6	525540	671350	539490	557150	632000	604220	0.893	1.141	0.917	0.947	1.074	1.027	0.968	0.68774
UPI000035CDA4	Uncharacterized HTH-type transcriptional regulator YulB OS=Listeria monocytogenes serotype 4b str. LL195 OX=1230340 GN=yulB_2 PE=4 SV=1	yulB_2	29.019	9.8	5	2	2	1	1	0	1	1	1	1	1	0	1	2	2	1	1	0	1	2	2	0	0	0	0	0	506180						1
UPI000035CDA6	Peptidase OS=Listeria monocytogenes OX=1639 GN=LmNIHS28_01909 PE=3 SV=1	LmNIHS28_01909	22.802	14.6	5	2	2	1	2	2	0	0	0	2	2	2	1	2	1	2	2	2	1	2	1	24667	27790	37033	0	15967	0	0.936	1.054	1.405		0.606		1.867
UPI000035CDA9	Probable transcriptional regulatory protein LmNIHS28_01912 OS=Listeria monocytogenes OX=1639 GN=LmNIHS28_01912 PE=3 SV=1	LmNIHS28_01912	26.696	22.2	28	4	4	4	4	4	4	7	5	3	4	4	4	4	4	3	4	4	4	4	4	1558200	1549800	1344000	1151900	1414800	1465200	1.102	1.096	0.951	0.815	1.001	1.036	1.104	0.3151
UPI000035CDAA	Protein phnA OS=Listeria monocytogenes serotype 4b str. LL195 OX=1230340 GN=phnA PE=4 SV=1	phnA	12.228	41.4	23	4	4	4	4	3	4	4	4	4	4	4	4	4	4	4	4	4	4	4	4	1138600	1496400	1137900	1379300	1312900	1305300	0.879	1.155	0.879	1.065	1.014	1.008	0.944	0.51434
UPI000035CDAE	Cellobiose-specific phosphotransferase enzyme IIB component OS=Listeria monocytogenes serotype 4b str. LL195 OX=1230340 GN=celA_2 PE=4 SV=1	celA_2	10.71	27	10	2	2	2	2	1	1	2	2	2	2	2	2	2	2	2	2	2	2	2	2	23463	24777	22869	29773	42651	39971	0.767	0.81	0.748	0.973	1.395	1.307	0.633	0.016942
UPI000035CDB0	Cass2 domain-containing protein OS=Listeria monocytogenes OX=1639 GN=ARJ20_11190 PE=4 SV=1	ARJ20_11190	15.278	34.5	48	8	8	7	9	8	8	7	9	8	8	8	8	8	7	8	8	8	8	8	7	4019100	5713900	5545100	4563400	2972900	3447900	0.918	1.305	1.267	1.043	0.679	0.788	1.39	0.119504
UPI000035CDB1	HTH-type transcriptional regulator IolR OS=Listeria monocytogenes serotype 4b str. LL195 OX=1230340 GN=iolR PE=4 SV=1	iolR	28.346	17.8	4	3	3	0	0	0	0	1	3	2	1	2	2	3	3	2	1	2	2	3	3	14522	0	13001	14109	15608	16604	0.983		0.88	0.955	1.057	1.124	0.891	0.21886
UPI000035CDB6	YdhG OS=Listeria monocytogenes FSL F2-208 OX=702458 GN=NT04LM_0750 PE=4 SV=1	NT04LM_0750	14.273	30.1	11	2	2	1	1	3	1	2	3	2	1	2	1	2	2	2	1	2	1	2	2	21109	0	32955	0	28387	28621	0.76		1.187		1.022	1.031	0.948	0.78666
UPI000035CDB8	Uracil-DNA glycosylase OS=Listeria monocytogenes OX=1639 GN=ung PE=3 SV=1	ung	25.064	18.1	6	3	3	2	1	0	0	2	1	3	3	3	2	3	1	3	3	3	2	3	1	24654	22578	22071	0	20063	0	1.104	1.011	0.988		0.898		1.152
UPI000035CDBA	Peptidase P60 OS=Listeria monocytogenes OX=1639 GN=LmNIHS28_01930 PE=4 SV=1	LmNIHS28_01930	26.273	48.7	88	11	11	14	13	14	15	18	14	8	8	9	10	10	11	8	8	9	10	10	11	6701100	10300000	9432600	19343000	10934000	13722000	0.571	0.877	0.804	1.648	0.931	1.169	0.601	0.078059
UPI000035CDBC	Pyrroline-5-carboxylate reductase OS=Listeria monocytogenes OX=1639 GN=proC PE=3 SV=1	proC	27.886	19.5	30	5	5	7	4	5	4	6	4	5	5	5	5	5	4	5	5	5	5	5	4	159130	155140	162210	128060	175140	167640	1.008	0.983	1.027	0.811	1.109	1.062	1.012	0.85048
UPI000035CDC7	SRPBCC family protein OS=Listeria monocytogenes serotype 1/2b OX=2291966 GN=E3083_07045 PE=4 SV=1	E3083_07045	18.392	18.8	9	3	3	1	2	3	2	1	0	3	3	3	3	3	3	3	3	3	3	3	3	316640	381710	467870	268980	315850	286740	0.932	1.124	1.378	0.792	0.93	0.844	1.338	0.083116
UPI000035CDC8	Mannosylglycerate hydrolase OS=Listeria monocytogenes serotype 4b str. LL195 OX=1230340 GN=mngB PE=4 SV=1	mngB	100.33	3.5	5	2	2	0	0	2	0	2	1	2	2	2	2	2	2	2	2	2	2	2	2	0	0	198530	0	55304	57045			1.916		0.534	0.55	3.535
UPI000035CDC9	Transcriptional antiterminator OS=Listeria monocytogenes OX=1639 GN=LmNIHS28_01941 PE=4 SV=1	LmNIHS28_01941	73.847	6.5	3	3	3	0	1	0	0	1	1	2	1	1	2	3	3	2	1	1	2	3	3	0	0	0	0	119110	113420					1.024	0.976
UPI000035CDCD	Glyoxalase/bleomycin resistance/extradiol dioxygenase family protein OS=Listeria monocytogenes OX=1639 GN=ARJ20_11025 PE=4 SV=1	ARJ20_11025	14.244	73.8	180	8	8	29	27	27	32	32	33	8	8	8	8	8	8	8	8	8	8	8	8	15990000	17974000	18799000	29139000	16966000	19760000	0.809	0.909	0.951	1.474	0.858	0.999	0.801	0.30612
UPI000035CDD1	Phosphoenolpyruvate synthase OS=Listeria monocytogenes OX=1639 GN=LmNIHS28_01948 PE=4 SV=1	LmNIHS28_01948	96.859	1.8	2	1	1	0	0	0	1	1	0	1	1	1	1	1	1	1	1	1	1	1	1	0	0	4709.9	0	0	0			1
UPI000035CDD2	Lmo0412 protein OS=Listeria monocytogenes serovar 1/2a (strain ATCC BAA-679 / EGD-e) OX=169963 GN=lmo0412 PE=4 SV=1	lmo0412	31.573	35.3	53	8	8	10	9	7	10	9	8	7	8	8	7	7	7	7	8	8	7	7	7	2682100	2614500	1898500	3642500	2390900	2726900	1.009	0.983	0.714	1.37	0.899	1.025	0.821	0.31254
UPI000035CDD4	Polysaccharide deacetylase family protein OS=Listeria monocytogenes serotype 1/2b OX=2291966 GN=E3083_06960 PE=4 SV=1	E3083_06960	52.402	43.3	109	19	19	19	17	19	19	17	18	18	17	17	17	18	17	18	17	17	17	18	17	1846400	1843700	1940600	2378100	1919100	2034800	0.926	0.925	0.973	1.193	0.963	1.021	0.889	0.159682
UPI000035CDD7	HAD family hydrolase OS=Listeria monocytogenes OX=1639 GN=AR078_04365 PE=4 SV=1	AR078_04365	30.387	9.6	7	2	2	2	1	1	0	1	2	2	1	1	1	2	2	2	1	1	1	2	2	26124	0	0	0	23267	28819	1.002				0.892	1.105	1.004
UPI000035CDE1	Wall-associated protein OS=Listeria monocytogenes serotype 4b str. LL195 OX=1230340 GN=wapA_2 PE=4 SV=1	wapA_2	244.58	17.2	115	29	29	16	19	19	20	23	18	25	24	25	28	29	28	25	24	25	28	29	28	665070	631620	810720	1062500	655920	782210	0.866	0.822	1.056	1.383	0.854	1.018	0.843	0.38378
UPI000035CDF6	Internalin-A OS=Listeria monocytogenes serotype 4b str. LL195 OX=1230340 GN=inlA_6 PE=4 SV=1	inlA_6	86.63	6.2	17	3	2	2	2	2	4	4	3	3	3	3	3	2	3	2	2	2	2	2	2	256710	394330	264370	830500	558460	610510	0.528	0.812	0.544	1.71	1.15	1.257	0.458	0.0127809
UPI000035CDF7	Rrf2 family transcriptional regulator OS=Listeria monocytogenes OX=1639 GN=ARJ20_10815 PE=4 SV=1	ARJ20_10815	17.529	42.6	28	5	5	4	4	5	5	3	7	5	5	5	5	5	5	5	5	5	5	5	5	289240	304880	247400	318270	320190	322470	0.963	1.015	0.824	1.059	1.066	1.073	0.876	0.162301
UPI000035CDF8	Quinone oxidoreductase 2 OS=Listeria monocytogenes serotype 4b str. LL195 OX=1230340 GN=qorB PE=4 SV=1	qorB	30.434	17.1	17	4	4	3	2	4	3	2	3	4	4	4	4	4	4	4	4	4	4	4	4	130760	154700	140320	99772	68518	80989	1.162	1.375	1.247	0.887	0.609	0.72	1.708	0.0102779
UPI000035CDFB	DUF2004 domain-containing protein OS=Listeria monocytogenes serotype 1/2b OX=2291966 GN=E3083_06855 PE=4 SV=1	E3083_06855	19.073	7.8	5	1	1	1	1	1	0	1	1	1	1	1	1	1	1	1	1	1	1	1	1	0	0	81623	0	0	0			1
UPI000035CDFC	Penicillin-binding transpeptidase domain-containing protein OS=Listeria monocytogenes OX=1639 GN=FZ072_10845 PE=4 SV=1	FZ072_10845	74.483	27.6	79	16	16	11	10	12	15	17	14	13	14	11	16	16	16	13	14	11	16	16	16	1013000	1412200	1005800	2266100	1354200	1671300	0.697	0.971	0.692	1.559	0.932	1.15	0.648	0.085421
UPI000035CDFE	LytR family transcriptional regulator OS=Listeria monocytogenes serotype 1/2b OX=2291966 GN=E3083_06840 PE=4 SV=1	E3083_06840	34.159	35	59	11	11	9	9	8	10	12	11	11	11	11	11	11	11	11	11	11	11	11	11	1458100	1612400	1779400	1992900	1610600	1739400	0.858	0.949	1.047	1.173	0.948	1.024	0.907	0.31836
UPI000035CDFF	DUF4240 domain-containing protein OS=Listeria monocytogenes serotype 4b str. LL195 OX=1230340 GN=BN389_04880 PE=4 SV=1	BN389_04880	21.449	6.6	6	1	1	1	1	1	1	1	1	1	1	1	1	1	1	1	1	1	1	1	1	0	0	8396.7	0	0	0			1
UPI000035CE01	DUF4866 domain-containing protein OS=Listeria monocytogenes OX=1639 GN=FZ072_10815 PE=4 SV=1	FZ072_10815	29.224	22.7	8	5	5	1	0	0	1	3	3	2	1	2	3	5	3	2	1	2	3	5	3	21286	0	14796	14161	17412	17535	1.249		0.868	0.831	1.022	1.029	1.102	0.63702
UPI000035CE02	Transglutaminase domain-containing protein OS=Listeria monocytogenes serotype 1/2b OX=2291966 GN=E3085_04230 PE=4 SV=1	E3085_04230	81.036	8.1	12	4	4	2	1	1	2	4	2	3	1	2	2	4	3	3	1	2	2	4	3	24575	0	15691	37646	29493	26001	0.921		0.588	1.411	1.105	0.975	0.648	0.133341
UPI000035CE03	DUF58 domain-containing protein OS=Listeria monocytogenes serotype 4b str. LL195 OX=1230340 GN=BN389_04930 PE=4 SV=1	BN389_04930	43.691	12.3	8	4	4	1	2	1	2	1	1	4	3	2	4	3	3	4	3	2	4	3	3	29482	27189	24735	32299	28402	29709	1.03	0.949	0.864	1.128	0.992	1.037	0.901	0.169222
UPI000035CE04	MoxR family ATPase OS=Listeria monocytogenes serotype 1/2b OX=2291966 GN=E3083_06780 PE=4 SV=1	E3083_06780	35.142	27.9	12	6	6	2	1	2	1	4	2	4	2	4	4	5	4	4	2	4	4	5	4	34899	31262	30598	40160	70454	50660	0.812	0.727	0.711	0.934	1.638	1.178	0.6	0.044562
UPI000035CE19	Uncharacterized HTH-type transcriptional regulator YdeE OS=Listeria monocytogenes serotype 4b str. LL195 OX=1230340 GN=ydeE PE=4 SV=1	ydeE	18.015	22.6	19	3	3	4	4	3	2	3	3	3	3	3	3	3	3	3	3	3	3	3	3	223350	256010	190950	196300	144740	146760	1.157	1.326	0.989	1.017	0.75	0.76	1.374	0.069983
UPI000035CE1C	Nitroreductase domain-containing protein OS=Listeria monocytogenes serotype 4b str. LL195 OX=1230340 GN=BN389_05240 PE=4 SV=1	BN389_05240	21.652	46.1	28	7	7	3	3	4	6	7	5	3	5	4	6	6	6	3	5	4	6	6	6	246970	208760	189020	336350	288060	315110	0.935	0.791	0.716	1.274	1.091	1.193	0.686	0.0133413
UPI000035CE1D	ADP-ribose pyrophosphatase OS=Listeria monocytogenes OX=1639 GN=LmNIHS28_01662 PE=4 SV=1	LmNIHS28_01662	27.048	37.6	40	6	6	7	7	7	6	7	6	6	6	6	6	6	5	6	6	6	6	6	5	347180	347660	340610	211020	312620	321620	1.108	1.109	1.087	0.673	0.997	1.026	1.226	0.24622
UPI000035CE20	3-dehydroquinate dehydratase OS=Listeria monocytogenes serotype 4b str. LL195 OX=1230340 GN=aroD PE=3 SV=1	aroD	27.533	31.7	23	8	8	4	4	6	2	2	5	7	6	8	6	5	5	7	6	8	6	5	5	211730	202410	213260	116430	132240	104150	1.296	1.239	1.305	0.713	0.809	0.638	1.778	0.00119574
UPI000035CE23	GDSL family lipase OS=Listeria monocytogenes serotype 1/2b OX=2291966 GN=E3083_06610 PE=4 SV=1	E3083_06610	22.12	29.9	11	4	4	2	3	2	0	2	2	4	4	4	3	4	4	4	4	4	3	4	4	140690	148400	176280	138930	105110	135540	0.999	1.054	1.252	0.987	0.746	0.962	1.226	0.13908
UPI000035CE30	Putative ribose-phosphate pyrophosphokinase OS=Listeria monocytogenes OX=1639 GN=prs PE=3 SV=1	prs	34.345	50.2	50	13	13	11	9	8	5	7	10	13	13	12	12	11	10	13	13	12	12	11	10	640170	637020	543420	581450	691470	597790	1.041	1.035	0.883	0.945	1.124	0.972	0.973	0.73844
UPI000035CE31	Putative lipoprotein OS=Listeria monocytogenes serotype 4b str. LL195 OX=1230340 GN=BN389_05480 PE=4 SV=1	BN389_05480	21.508	21.9	17	3	3	3	3	3	3	2	3	3	3	3	3	3	3	3	3	3	3	3	3	51891	60559	46273	233120	88553	127900	0.512	0.597	0.456	2.299	0.873	1.262	0.353	0.029881
UPI000035CE33	Lmo0512 protein OS=Listeria monocytogenes serovar 1/2a (strain ATCC BAA-679 / EGD-e) OX=169963 GN=lmo0512 PE=4 SV=1	lmo0512	13.055	68.1	57	5	5	11	7	9	8	10	12	4	4	4	4	4	3	4	4	4	4	4	3	2635100	3074900	2943700	5535900	4192500	4882500	0.68	0.793	0.759	1.428	1.081	1.259	0.592	0.0049604
UPI000035CE34	MarR family transcriptional regulator OS=Listeria monocytogenes serotype 1/2b OX=2291966 GN=E3083_06515 PE=4 SV=1	E3083_06515	17.528	28.3	10	4	4	1	1	2	3	2	1	3	3	3	3	3	3	3	3	3	3	3	3	36714	33329	36422	36689	43446	39716	0.973	0.884	0.966	0.973	1.152	1.053	0.888	0.112543
UPI000035CE35	Cell wall surface anchor family protein OS=Listeria monocytogenes serotype 4b str. LL195 OX=1230340 GN=BN389_05520 PE=4 SV=1	BN389_05520	66.486	20.2	39	8	8	6	5	6	8	7	7	7	6	6	8	7	6	7	6	6	8	7	6	329440	243130	243570	515910	390690	417420	0.924	0.682	0.683	1.446	1.095	1.17	0.617	0.020717
UPI000035CE38	Lincomycin resistance protein lmrB OS=Listeria monocytogenes serotype 4b str. LL195 OX=1230340 GN=lmrB PE=3 SV=1	lmrB	50.312	3.8	6	2	2	2	1	0	1	2	0	2	2	1	1	2	1	2	2	1	1	2	1	29612	17656	0	0	18784	0	1.345	0.802			0.853		1.258
UPI000035CE39	ROK family transcriptional regulator OS=Listeria monocytogenes OX=1639 GN=LmNIHS28_01633 PE=4 SV=1	LmNIHS28_01633	37.937	10.8	5	2	2	0	1	0	0	2	2	1	1	1	2	2	2	1	1	1	2	2	2	0	0	0	7220	14478	13527				0.615	1.233	1.152
UPI000035CE3B	Sulfate transporter OS=Listeria monocytogenes OX=1639 GN=LmNIHS28_01629 PE=3 SV=1	LmNIHS28_01629	59.464	7.8	11	4	4	2	1	1	1	3	3	4	3	4	3	3	3	4	3	4	3	3	3	1726400	1027700	712830	1284900	1587800	1183800	1.377	0.82	0.568	1.025	1.266	0.944	0.855	0.47114
UPI000035CE3F	Putative secreted protein OS=Listeria monocytogenes serotype 4a (strain M7) OX=1030009 GN=LMM7_0557 PE=4 SV=1	LMM7_0557	54.95	8.2	6	2	2	0	0	2	1	2	1	0	1	2	2	2	2	0	1	2	2	2	2	0	0	4901.5	15236	10942	17890			0.4	1.245	0.894	1.461	0.333
UPI000035CE40	Glycosyltransferase family 2 protein OS=Listeria monocytogenes OX=1639 GN=AE212_03005 PE=4 SV=1	AE212_03005	47.383	8.4	3	3	3	0	1	0	1	0	1	2	2	0	2	1	2	2	2	0	2	1	2	0	0	0	24136	0	23178				1.02		0.98
UPI000035CE41	Cellulose biosynthesis cyclic di-GMP-binding regulatory protein BcsB OS=Listeria monocytogenes OX=1639 GN=FZ072_00300 PE=4 SV=1	FZ072_00300	75.22	37.6	88	19	19	11	14	10	20	15	18	16	16	14	18	19	19	16	16	14	18	19	19	558710	613030	508090	970970	675870	762420	0.82	0.9	0.746	1.425	0.992	1.119	0.697	0.042202
UPI000035CE42	GGDEF domain-containing protein OS=Listeria monocytogenes serotype 1/2b OX=2291966 GN=E3083_06395 PE=4 SV=1	E3083_06395	33.034	24.3	21	6	6	6	4	3	2	3	3	6	6	6	6	5	6	6	6	6	6	5	6	229360	165650	172690	184400	180250	170670	1.248	0.901	0.939	1.003	0.98	0.928	1.061	0.66642
UPI000035CE44	UPF0210 protein BN389_05710 OS=Listeria monocytogenes serotype 4b str. LL195 OX=1230340 GN=BN389_05710 PE=3 SV=1	BN389_05710	46.911	27.3	32	9	9	5	5	6	3	7	6	9	7	9	6	9	8	9	7	9	6	9	8	245110	189240	231110	174050	225280	227110	1.138	0.879	1.073	0.808	1.046	1.055	1.062	0.62618
UPI000035CE45	LacI family DNA-binding transcriptional regulator OS=Listeria monocytogenes serotype 1/2b OX=2291966 GN=E3083_06375 PE=4 SV=1	E3083_06375	36.946	24.5	17	6	6	2	1	1	3	5	5	5	3	3	4	6	6	5	3	3	4	6	6	41452	45313	46421	58622	60218	57143	0.804	0.879	0.901	1.138	1.169	1.109	0.756	0.00176407
UPI000035CE48	Tagatose 1,6-diphosphate aldolase OS=Listeria monocytogenes serotype 4b str. LL195 OX=1230340 GN=lacD PE=3 SV=1	lacD	37.697	50.9	103	16	16	18	19	17	14	18	17	16	16	16	15	15	16	16	16	16	15	15	16	5173800	4886700	5083500	4152200	4716000	4551200	1.087	1.026	1.068	0.872	0.991	0.956	1.128	0.043183
UPI000035CE49	Penicillin-binding protein OS=Listeria monocytogenes OX=1639 GN=LmNIHS28_01616 PE=4 SV=1	LmNIHS28_01616	44.39	22.7	26	7	6	4	2	5	5	5	5	7	6	7	7	6	7	6	5	6	6	6	6	258480	228260	250240	399940	538410	444610	0.732	0.646	0.708	1.132	1.524	1.258	0.533	0.0027625
UPI000035CE4A	ABC transporter substrate-binding protein OS=Listeria monocytogenes serotype 1/2b OX=2291966 GN=E3083_06345 PE=4 SV=1	E3083_06345	33.622	66.3	123	16	16	18	17	14	25	25	24	15	15	15	16	16	16	15	15	15	16	16	16	4555200	3673200	2795500	9549900	7084800	7596400	0.775	0.625	0.476	1.625	1.206	1.293	0.455	0.0088047
UPI000035CE4B	PTS system, glucitol/sorbitol-specific, IIA component OS=Listeria monocytogenes serotype 4b str. LL195 OX=1230340 GN=srlB PE=4 SV=1	srlB	12.685	36.2	18	3	3	3	3	3	2	4	3	3	3	3	3	3	3	3	3	3	3	3	3	420860	402450	306420	853640	647330	669290	0.765	0.732	0.557	1.552	1.177	1.217	0.521	0.0077228
UPI000035CE55	CBS domain-containing protein OS=Listeria monocytogenes serotype 1/2b OX=2291966 GN=E3083_06285 PE=4 SV=1	E3083_06285	23.547	56.9	32	7	7	7	3	4	5	8	5	6	3	3	5	5	5	6	3	3	5	5	5	305730	237230	322970	272290	389390	291680	1.008	0.782	1.065	0.898	1.284	0.962	0.908	0.5569
UPI000035CE56	Aldehyde reductase OS=Listeria monocytogenes OX=1639 GN=LmNIHS28_02275 PE=4 SV=1	LmNIHS28_02275	43.033	26.7	39	9	9	7	7	6	5	7	7	7	8	8	8	7	7	7	8	8	8	7	7	408450	371080	363550	266410	423120	383010	1.106	1.005	0.985	0.721	1.146	1.037	1.066	0.6038
UPI000035CE59	Phosphoglycerate mutase OS=Listeria monocytogenes OX=1639 GN=LmNIHS28_02272 PE=4 SV=1	LmNIHS28_02272	26.081	16.5	6	3	3	1	0	0	1	3	1	1	2	2	3	3	3	1	2	2	3	3	3	0	31186	25825	63013	81573	64849		0.585	0.485	1.182	1.531	1.217	0.408	0.00586
UPI000035CE5A	Lactonase family protein OS=Listeria monocytogenes OX=1639 GN=FZ072_00445 PE=4 SV=1	FZ072_00445	37.349	52	280	24	24	45	48	61	46	40	40	20	23	23	21	21	20	20	23	23	21	21	20	62405000	83646000	86310000	70196000	38451000	43940000	0.973	1.304	1.345	1.094	0.599	0.685	1.523	0.10102
UPI000035CE5C	NADP-specific glutamate dehydrogenase OS=Listeria monocytogenes OX=1639 GN=FZ039_02900 PE=4 SV=1	FZ039_02900	49.251	41	68	14	14	14	7	8	13	14	12	12	10	9	13	12	11	12	10	9	13	12	11	405780	444610	387610	553270	593320	569910	0.824	0.903	0.787	1.124	1.205	1.157	0.721	0.00190391
UPI000035CE66	Histidinol-phosphatase OS=Listeria monocytogenes serotype 4b str. LL195 OX=1230340 GN=hisK PE=3 SV=1	hisK	31.34	4.7	2	1	1	0	1	1	0	0	0	1	1	1	1	1	1	1	1	1	1	1	1	0	0	36856	0	0	0			1
UPI000035CE68	Nucleoid-associated protein OS=Listeria monocytogenes serotype 1/2b OX=2291966 GN=E3085_03650 PE=4 SV=1	E3085_03650	39.733	9.6	6	2	2	2	0	0	0	2	2	2	0	1	1	2	2	2	0	1	1	2	2	7432.9	0	0	0	13192	10716	0.711				1.263	1.026	0.621
UPI000035CE69	Glycoside hydrolase family 1 protein OS=Listeria monocytogenes serotype 1/2b OX=2291966 GN=E3083_00080 PE=3 SV=1	E3083_00080	54.115	29.1	33	11	11	4	5	9	5	5	5	11	11	11	8	10	9	11	11	11	8	10	9	695190	647750	877510	518030	632730	637880	1.04	0.969	1.313	0.775	0.947	0.955	1.241	0.1377
UPI000035CE6A	GntR family transcriptional regulator OS=Listeria monocytogenes serotype 1/2b OX=2291966 GN=E3083_00085 PE=4 SV=1	E3083_00085	28.059	19.4	8	3	2	1	1	1	1	2	2	3	3	2	3	3	3	2	2	2	2	2	2	151710	147680	150540	201320	236840	189620	0.845	0.822	0.838	1.121	1.319	1.056	0.717	0.039021
UPI000035CE6D	Threonine/serine exporter ThrE family protein OS=Listeria monocytogenes serotype 1/2b OX=2291966 GN=E3083_00100 PE=4 SV=1	E3083_00100	27.51	8.4	7	2	2	2	1	1	1	1	1	2	2	2	2	2	2	2	2	2	2	2	2	36466	33791	33919	36038	38120	36905	1.017	0.942	0.946	1.005	1.063	1.029	0.938	0.096199
UPI000035CE70	Class I SAM-dependent rRNA methyltransferase OS=Listeria monocytogenes OX=1639 GN=AE212_02740 PE=3 SV=1	AE212_02740	44.973	7.1	14	2	2	2	3	2	2	2	3	2	2	2	2	1	2	2	2	2	2	1	2	41311	39200	48909	34237	48689	45880	0.96	0.911	1.136	0.796	1.131	1.066	1.005	0.93216
UPI000035CE71	Protein translocase subunit SecA OS=Listeria monocytogenes serotype 4b str. LL195 OX=1230340 GN=secA2 PE=3 SV=1	secA2	89.435	26.3	61	19	18	13	14	8	6	9	11	17	17	15	13	18	15	16	16	14	12	17	14	235110	276620	227650	240930	284740	285380	0.91	1.07	0.881	0.932	1.102	1.104	0.912	0.32148
UPI000035CE72	UPF0118 membrane protein yubA OS=Listeria monocytogenes serotype 4b str. LL195 OX=1230340 GN=yubA PE=4 SV=1	yubA	43.381	10.3	14	6	6	2	3	2	3	2	2	6	6	6	5	6	6	6	6	6	5	6	6	140800	129280	116390	194370	160790	165810	0.931	0.855	0.77	1.285	1.063	1.096	0.742	0.020824
UPI000035CE73	WxL domain-containing protein OS=Listeria monocytogenes serotype 4b str. LL195 OX=1230340 GN=BN389_06220 PE=4 SV=1	BN389_06220	24.325	19	17	3	3	2	1	4	2	4	4	3	2	3	3	3	3	3	2	3	3	3	3	161350	234020	303300	252010	258630	188810	0.692	1.004	1.302	1.081	1.11	0.81	0.999	0.91448
UPI000035CE75	Putative secreted protein OS=Listeria monocytogenes FSL F2-208 OX=702458 GN=NT04LM_1083 PE=4 SV=1	NT04LM_1083	88.061	6.5	10	3	3	1	1	1	2	3	2	2	1	1	2	3	2	2	1	1	2	3	2	24859	0	0	44768	29411	37070	0.731			1.316	0.864	1.089	0.671
UPI000035CE78	Cytochrome C5 OS=Listeria monocytogenes OX=1639 GN=LmNIHS28_00941 PE=4 SV=1	LmNIHS28_00941	65.469	9.3	4	4	4	0	1	0	0	1	2	2	3	2	2	2	4	2	3	2	2	2	4	0	35144	0	0	34081	21525		1.162			1.127	0.712	1.264
UPI000035CE7A	DUF1269 domain-containing protein OS=Listeria monocytogenes serotype 1/2b OX=2291966 GN=E3083_00170 PE=4 SV=1	E3083_00170	19.984	20	22	4	4	3	4	4	3	4	4	4	4	4	4	4	4	4	4	4	4	4	4	407310	447090	422780	797350	747210	752590	0.684	0.751	0.71	1.338	1.254	1.263	0.556	6.3285e-05
UPI000035CE7E	Putative DNA-binding protein yizB OS=Listeria monocytogenes serotype 4b str. LL195 OX=1230340 GN=yizB PE=4 SV=1	yizB	12.688	28.2	9	2	2	2	1	1	2	1	2	2	1	2	2	2	2	2	1	2	2	2	2	20753	0	11914	15798	22622	24884	1.081		0.621	0.823	1.179	1.296	0.774	0.3871
UPI000035CE7F	DUF1700 domain-containing protein OS=Listeria monocytogenes OX=1639 GN=ARJ20_08665 PE=4 SV=1	ARJ20_08665	22.059	10.7	8	2	2	1	1	2	1	2	1	1	2	2	2	2	2	1	2	2	2	2	2	0	31717	25652	30794	32823	34709		1.019	0.824	0.989	1.054	1.115	0.875	0.2276
UPI000035CE80	Cell surface protein OS=Listeria monocytogenes OX=1639 GN=LmNIHS28_00933 PE=4 SV=1	LmNIHS28_00933	39.097	3.3	4	2	2	0	1	1	1	0	1	1	2	2	1	2	2	1	2	2	1	2	2	0	22693	18041	0	0	23284		1.063	0.845			1.091	0.874
UPI000035CE81	Acetyltransferase, gnat family OS=Listeria monocytogenes serotype 4a (strain M7) OX=1030009 GN=yiaC PE=4 SV=1	yiaC	19.123	29.5	14	4	4	2	1	2	4	3	2	3	3	3	4	4	4	3	3	3	4	4	4	51954	52461	47656	105000	94864	103560	0.684	0.691	0.628	1.383	1.25	1.364	0.501	9.7315e-05
UPI000035CE85	ABC transporter ATP-binding protein OS=Listeria monocytogenes OX=1639 GN=FZ039_02665 PE=4 SV=1	FZ039_02665	63.696	23	40	10	10	8	7	4	5	8	8	10	8	9	9	10	10	10	8	9	9	10	10	221300	187340	151010	229120	200920	205960	1.111	0.94	0.758	1.15	1.008	1.034	0.88	0.30554
UPI000035CE86	ABC transporter OS=Listeria monocytogenes OX=1639 GN=LmNIHS28_00928 PE=4 SV=1	LmNIHS28_00928	66.732	15.5	21	7	6	2	3	2	4	5	5	6	5	6	7	7	7	5	4	5	6	6	6	51774	58488	51316	84181	97057	79351	0.736	0.831	0.729	1.196	1.379	1.128	0.62	0.0028596
UPI000035CE87	Rhodanese OS=Listeria monocytogenes OX=1639 GN=LmNIHS28_00927 PE=4 SV=1	LmNIHS28_00927	10.837	40.4	54	4	4	8	9	8	7	10	12	3	4	4	4	4	4	3	4	4	4	4	4	717660	515240	559350	508430	664920	638480	1.195	0.858	0.931	0.846	1.107	1.063	0.989	0.91948
UPI000035CE89	FMN-dependent NADH-azoreductase OS=Listeria monocytogenes serotype 1/2b OX=2291966 GN=azoR PE=3 SV=1	azoR	22.998	33.2	12	4	4	3	3	2	1	1	2	4	4	3	2	3	3	4	4	3	2	3	3	228270	197880	199340	115400	54570	136900	1.469	1.273	1.283	0.743	0.351	0.881	2.038	0.052461
UPI000035CE8B	NADP-dependent oxidoreductase OS=Listeria monocytogenes serotype 1/2b OX=2291966 GN=E3083_00275 PE=4 SV=1	E3083_00275	33.939	21.7	33	6	6	5	7	8	3	5	5	6	6	6	6	6	6	6	6	6	6	6	6	1222300	1510500	1334000	607480	464650	453750	1.311	1.621	1.431	0.652	0.498	0.487	2.665	0.00092285
UPI000035CE8E	Glycerophosphoryl diester phosphodiesterase family protein OS=Listeria monocytogenes serotype 4b str. LL195 OX=1230340 GN=BN389_06530 PE=4 SV=1	BN389_06530	66.544	11.3	22	5	5	3	3	2	4	6	4	3	3	4	4	5	4	3	3	4	4	5	4	109290	128930	90841	177430	107010	135650	0.875	1.033	0.728	1.421	0.857	1.086	0.784	0.26036
UPI000035CE92	DUF1398 domain-containing protein OS=Listeria monocytogenes serotype 1/2b OX=2291966 GN=E3085_03410 PE=4 SV=1	E3085_03410	14.556	33.8	25	3	3	4	3	3	6	4	5	3	3	3	3	3	3	3	3	3	3	3	3	331630	303240	280320	285130	225850	254120	1.184	1.083	1.001	1.018	0.806	0.907	1.197	0.093916
UPI000035CE98	Uncharacterized membrane protein ykoS OS=Listeria monocytogenes serotype 4b str. LL195 OX=1230340 GN=ykoS PE=4 SV=1	ykoS	65.317	6.8	7	3	3	0	1	1	3	0	2	2	3	3	3	2	3	2	3	3	3	2	3	19343	25493	18125	26831	29157	27417	0.793	1.045	0.743	1.1	1.195	1.124	0.755	0.053235
UPI000035CE9A	Uncharacterized isochorismatase family protein HVO_2328 OS=Listeria monocytogenes serotype 4b str. LL195 OX=1230340 GN=BN389_06660 PE=4 SV=1	BN389_06660	20.288	21.1	23	4	4	4	4	4	4	4	3	4	4	4	4	4	4	4	4	4	4	4	4	683630	944110	602980	902620	426090	549620	0.998	1.379	0.88	1.318	0.622	0.803	1.187	0.47474
UPI000035CE9F	Rrf2 family protein OS=Listeria monocytogenes serotype 4b str. LL195 OX=1230340 GN=BN389_06730 PE=4 SV=1	BN389_06730	15.143	8	4	1	1	1	2	1	0	0	0	1	1	1	1	1	0	1	1	1	1	1	0	0	0	17185	0	0	0			1
UPI000035CEA0	SAM-dependent methyltransferase OS=Listeria monocytogenes OX=1639 GN=LmNIHS28_00905 PE=4 SV=1	LmNIHS28_00905	21.541	24.9	13	3	3	2	2	2	2	2	3	3	2	3	2	2	3	3	2	3	2	2	3	34595	29697	42567	17106	25515	27788	1.171	1.005	1.441	0.579	0.864	0.941	1.517	0.07932
UPI000035CEA4	Aldo/keto reductase family oxidoreductase OS=Listeria monocytogenes serotype 1/2b OX=2291966 GN=E3085_03285 PE=4 SV=1	E3085_03285	34.014	43.3	35	9	9	5	8	5	4	9	4	7	8	7	6	8	6	7	8	7	6	8	6	167180	190700	197080	128000	177470	172920	0.971	1.107	1.144	0.743	1.03	1.004	1.16	0.2487
UPI000035CEA5	Heavy metal translocating P-type ATPase OS=Listeria monocytogenes OX=1639 GN=FZ072_00875 PE=4 SV=1	FZ072_00875	67.665	14.5	17	6	6	1	2	4	3	3	4	2	4	5	3	5	4	2	4	5	3	5	4	52514	54306	116080	60070	52361	48125	0.822	0.85	1.816	0.94	0.819	0.753	1.389	0.3831
UPI000035CEA8	Lipoteichoic acid synthase-like yqgS OS=Listeria monocytogenes serotype 4b str. LL195 OX=1230340 GN=yqgS PE=3 SV=1	yqgS	70.084	34.4	112	19	19	18	14	22	15	23	20	15	17	19	18	18	18	15	17	19	18	18	18	879750	955060	1455700	1144500	2156700	1860800	0.624	0.678	1.033	0.812	1.531	1.321	0.637	0.148679
UPI000035CEAA	Glyoxalase OS=Listeria monocytogenes OX=1639 GN=LmNIHS28_00896 PE=4 SV=1	LmNIHS28_00896	30.857	44.8	79	12	12	11	13	12	13	13	17	10	10	10	11	11	12	10	10	10	11	11	12	6845100	8630800	7333500	10479000	5360900	6640400	0.907	1.143	0.972	1.388	0.71	0.88	1.015	0.82272
UPI000035CEAB	Magnesium transporter CorA family protein OS=Listeria monocytogenes serotype 1/2b OX=2291966 GN=E3083_00475 PE=3 SV=1	E3083_00475	36.806	26.6	8	6	6	1	1	0	0	3	3	4	3	5	4	6	5	4	3	5	4	6	5	133230	125780	110590	121810	153000	149090	1.007	0.951	0.836	0.921	1.157	1.127	0.872	0.21032
UPI000035CEAC	GntR family transcriptional regulator OS=Listeria monocytogenes OX=1639 GN=LmNIHS28_00893 PE=4 SV=1	LmNIHS28_00893	24.809	25.8	12	4	4	1	1	1	1	5	3	2	2	3	4	4	4	2	2	3	4	4	4	33716	29195	38880	34205	66719	51418	0.796	0.689	0.918	0.808	1.575	1.214	0.668	0.151439
UPI000035CEAD	Phage infection protein OS=Listeria monocytogenes OX=1639 GN=LmNIHS28_00892 PE=4 SV=1	LmNIHS28_00892	99.666	37.7	112	26	26	13	15	10	26	27	21	20	20	18	23	24	23	20	20	18	23	24	23	832150	922770	542110	2720200	1736100	1996000	0.571	0.633	0.372	1.865	1.191	1.369	0.356	0.0077424
UPI000035CEB0	Membrane protein OS=Listeria monocytogenes OX=1639 GN=LmNIHS28_00890 PE=4 SV=1	LmNIHS28_00890	35.674	4.6	6	1	1	1	1	1	1	1	1	1	1	1	1	1	1	1	1	1	1	1	1	0	0	203680	0	0	0			1
UPI000035CEB1	Lmo0654 protein OS=Listeria monocytogenes serovar 1/2a (strain ATCC BAA-679 / EGD-e) OX=169963 GN=lmo0654 PE=4 SV=1	lmo0654	9.3225	58.8	15	4	4	3	2	4	2	2	2	4	2	4	3	3	4	4	2	4	3	3	4	67356	96095	136430	88808	208480	129550	0.556	0.793	1.126	0.733	1.721	1.07	0.702	0.35644
UPI000035CEBD	Pyridoxine kinase OS=Listeria monocytogenes serotype 4b str. LL195 OX=1230340 GN=pdxK PE=4 SV=1	pdxK	28.862	71.6	197	18	18	34	38	39	27	31	28	18	18	17	17	17	18	18	18	17	17	17	18	33754000	37682000	48414000	21697000	11930000	14797000	1.204	1.344	1.726	0.774	0.425	0.528	2.475	0.0107022
UPI000035CEBE	Acetyl transferase OS=Listeria monocytogenes serotype 1/2b OX=2291966 GN=E3083_00570 PE=4 SV=1	E3083_00570	20.6	36.9	35	5	5	5	5	6	5	8	6	4	4	4	5	5	5	4	4	4	5	5	5	166770	131480	167140	162200	245030	208050	0.926	0.73	0.928	0.901	1.36	1.155	0.756	0.132295
UPI000035CEBF	Lmo0665 protein OS=Listeria monocytogenes serovar 1/2a (strain ATCC BAA-679 / EGD-e) OX=169963 GN=lmo0665 PE=4 SV=1	lmo0665	9.2684	59.8	29	3	3	4	6	3	5	7	4	2	2	2	2	3	2	2	2	2	2	3	2	200070	174220	241100	304760	379880	330330	0.736	0.641	0.887	1.122	1.398	1.216	0.606	0.011359
UPI000035CEC1	ABC transporter ATP-binding protein OS=Listeria monocytogenes serotype 1/2b OX=2291966 GN=E3083_00585 PE=4 SV=1	E3083_00585	35.584	19.6	30	6	6	4	6	6	5	6	3	6	6	6	6	6	6	6	6	6	6	6	6	354200	325580	287560	268720	296300	282710	1.171	1.076	0.951	0.888	0.979	0.935	1.141	0.124325
UPI000035CEC4	Putative oxidoreductase OS=Listeria monocytogenes OX=1639 GN=ARJ20_09040 PE=4 SV=1	ARJ20_09040	31.074	26.6	27	7	7	3	3	4	5	6	6	5	5	6	7	7	7	5	5	6	7	7	7	177360	167870	173290	312530	219180	247150	0.82	0.776	0.801	1.445	1.014	1.143	0.665	0.063777
UPI000035CEC7	Motility gene repressor mogR OS=Listeria monocytogenes serotype 4b str. LL195 OX=1230340 GN=mogR PE=4 SV=1	mogR	35.284	18.3	15	4	4	3	3	2	1	3	3	3	4	2	2	3	3	3	4	2	2	3	3	83294	61262	66406	48702	107320	80617	1.117	0.821	0.89	0.653	1.439	1.081	0.891	0.78392
UPI000035CED0	Flagellar motor protein MotB OS=Listeria monocytogenes serotype 1/2b OX=2291966 GN=motB PE=4 SV=1	motB	30.643	9.1	5	2	2	2	0	0	1	1	1	2	1	1	2	2	2	2	1	1	2	2	2	59861	0	0	29507	37173	35459	1.478			0.729	0.918	0.876	1.757
UPI000035CED2	Glycosyl transferase family 2 OS=Listeria monocytogenes OX=1639 GN=ARJ20_09145 PE=4 SV=1	ARJ20_09145	73.784	6.1	3	3	3	3	0	0	0	0	0	3	0	1	0	1	2	3	0	1	0	1	2	23295	0	0	0	0	7110.3	1.532					0.468	3.274
UPI000035CED3	Chemotaxis protein CheV OS=Listeria monocytogenes serotype 1/2b str. 10-0811 OX=1196164 GN=cheV PE=4 SV=1	cheV	34.265	22.5	16	5	5	3	2	3	2	3	3	4	3	4	3	5	5	4	3	4	3	5	5	143020	34843	69237	36157	53614	61717	2.153	0.524	1.042	0.544	0.807	0.929	1.631	0.4659
UPI000035CED7	Flagellar hook protein FlgE OS=Listeria monocytogenes serotype 1/2b str. 10-0811 OX=1196164 GN=flgE PE=3 SV=1	flgE	42.82	4.4	1	1	1	1	0	0	0	0	0	1	0	0	0	1	0	1	0	0	0	1	0	8006.4	0	0	0	0	0	1
UPI000035CEE2	Flagellar basal body rod protein FlgB OS=Listeria monocytogenes OX=1639 GN=LmNIHS28_00842 PE=3 SV=1	LmNIHS28_00842	14.171	32.3	11	3	3	3	1	1	1	2	3	3	1	1	2	3	3	3	1	1	2	3	3	37249	0	0	10113	21633	23543	1.61			0.437	0.935	1.018	2.021
UPI000035CEE3	Flagellar M-ring protein FliF OS=Listeria monocytogenes OX=1639 GN=LmNIHS28_00839 PE=4 SV=1	LmNIHS28_00839	60.055	9.5	16	3	3	3	2	3	3	2	3	3	3	3	3	3	3	3	3	3	3	3	3	109070	28080	22720	80307	76811	77261	1.66	0.427	0.346	1.222	1.169	1.176	0.682	0.32192
UPI000035CEE9	Elongation factor G-binding protein OS=Listeria monocytogenes OX=1639 GN=AR001_08805 PE=4 SV=1	AR001_08805	24.627	24.7	14	4	4	1	1	1	2	5	4	2	2	2	3	4	4	2	2	2	3	4	4	20468	17360	21319	33985	45249	38295	0.695	0.59	0.724	1.154	1.537	1.301	0.503	0.0027767
UPI000035CEEA	Pyruvate oxidase OS=Listeria monocytogenes OX=1639 GN=LmNIHS28_00831 PE=3 SV=1	LmNIHS28_00831	62.748	23.3	42	10	10	8	8	4	8	8	6	9	8	8	9	9	7	9	8	8	9	9	7	337620	331800	319280	411460	417280	408120	0.91	0.895	0.861	1.109	1.125	1.1	0.8	0.00022171
UPI000035CEEB	Methyl-accepting chemotaxis protein tlpA OS=Listeria monocytogenes serotype 4b str. LL195 OX=1230340 GN=tlpA PE=4 SV=1	tlpA	65.879	16.5	19	7	7	7	3	2	1	4	2	7	6	3	3	5	2	7	6	3	3	5	2	158650	75353	44031	57635	66747	60493	2.056	0.977	0.571	0.747	0.865	0.784	1.504	0.54208
UPI000035CEEC	Peptidase_C39_2 domain-containing protein OS=Listeria monocytogenes serotype 1/2b OX=2291966 GN=E3085_02840 PE=4 SV=1	E3085_02840	26.801	8.3	6	2	2	2	1	1	1	0	1	2	2	2	2	1	1	2	2	2	2	1	1	39353	26093	34369	40291	0	0	1.124	0.745	0.981	1.15			0.826
UPI000035CEEE	Glutamine--fructose-6-phosphate aminotransferase [isomerizing] OS=Listeria monocytogenes OX=1639 GN=glmS PE=3 SV=1	glmS	65.646	50.2	133	21	21	18	17	26	24	25	23	16	16	17	19	16	16	16	16	17	19	16	16	3468200	3842800	3831000	3122800	3778500	3557400	0.963	1.067	1.064	0.867	1.05	0.988	1.065	0.37872
UPI000035CEF5	Crp/Fnr family transcriptional regulator OS=Listeria monocytogenes serotype 1/2b OX=2291966 GN=E3085_02790 PE=4 SV=1	E3085_02790	25.421	4.6	5	1	1	0	1	1	1	1	1	1	1	1	1	1	1	1	1	1	1	1	1	0	0	17418	0	0	0			1
UPI000035CEFE	Lipase OS=Listeria monocytogenes serotype 1/2b OX=2291966 GN=E3083_00980 PE=4 SV=1	E3083_00980	30.148	12.8	11	2	2	2	2	2	3	1	1	2	2	2	2	2	2	2	2	2	2	2	2	53417	45223	47269	86667	91746	89729	0.774	0.655	0.685	1.256	1.329	1.3	0.544	0.00031628
UPI000035CF02	Glyoxalase OS=Listeria monocytogenes OX=1639 GN=LmNIHS28_02009 PE=4 SV=1	LmNIHS28_02009	36.139	23.2	25	5	5	4	2	4	4	5	6	5	3	5	5	5	5	5	3	5	5	5	5	65302	56561	47884	70931	87950	83014	0.952	0.824	0.698	1.034	1.282	1.21	0.702	0.031424
UPI000035CF03	Phospholipase OS=Listeria monocytogenes OX=1639 GN=LmNIHS28_02010 PE=4 SV=1	LmNIHS28_02010	22.292	14.4	9	3	3	2	3	1	1	1	1	3	3	3	3	3	2	3	3	3	3	3	2	29984	33480	35558	21714	9167.5	13413	1.255	1.402	1.489	0.909	0.384	0.562	2.235	0.027339
UPI000035CF05	GTPase HflX OS=Listeria monocytogenes serotype 1/2b OX=2291966 GN=hflX PE=3 SV=1	hflX	47.442	6.9	6	2	2	2	1	0	2	1	0	2	2	2	2	2	2	2	2	2	2	2	2	31020	19638	15092	26679	23354	17938	1.392	0.881	0.677	1.197	1.048	0.805	0.967	0.79966
UPI000035CF06	Serine/threonine protein phosphatase OS=Listeria monocytogenes OX=1639 GN=LmNIHS28_02013 PE=4 SV=1	LmNIHS28_02013	32.259	13.8	15	3	3	3	2	3	2	3	2	3	3	3	2	3	3	3	3	3	2	3	3	48775	39819	34481	54615	46198	46746	1.081	0.883	0.764	1.211	1.024	1.036	0.834	0.173876
UPI000035CF0A	Putative quinone oxidoreductase YhfP OS=Listeria monocytogenes serotype 4b str. LL195 OX=1230340 GN=yhfP PE=4 SV=1	yhfP	35.187	3	3	1	1	0	0	0	1	1	1	1	1	1	1	1	1	1	1	1	1	1	1	0	0	21765	0	0	0			1
UPI000035CF0B	Diacylglycerol kinase OS=Listeria monocytogenes OX=1639 GN=LmNIHS28_02018 PE=4 SV=1	LmNIHS28_02018	33.423	26.5	11	6	6	3	3	1	1	1	2	4	5	5	5	4	5	4	5	5	5	4	5	158230	107980	125550	84188	95061	69850	1.481	1.011	1.175	0.788	0.89	0.654	1.572	0.03482
UPI000035CF0F	Transcriptional regulatory protein LevR OS=Listeria monocytogenes serotype 4b str. LL195 OX=1230340 GN=levR PE=4 SV=1	levR	106.45	34.8	114	24	24	18	17	21	16	25	17	21	20	21	20	23	22	21	20	21	20	23	22	561100	531380	439780	455250	555680	541610	1.091	1.034	0.855	0.885	1.081	1.053	0.987	0.88844
UPI000035CF10	FMN-dependent NADH-azoreductase OS=Listeria monocytogenes OX=1639 GN=azoR PE=3 SV=1	azoR	23.065	51.7	61	9	9	11	12	12	9	7	10	9	9	9	8	9	8	9	9	9	8	9	8	4392500	4513600	8004400	1429300	1305500	1350600	1.255	1.29	2.287	0.408	0.373	0.386	4.141	0.0198154
UPI000035CF11	Amino acid permease OS=Listeria monocytogenes OX=1639 GN=AF041_10030 PE=4 SV=1	AF041_10030	50.32	4.4	9	2	2	1	2	1	1	2	2	2	2	2	2	2	2	2	2	2	2	2	2	38244	37323	39678	38888	61925	61805	0.826	0.806	0.857	0.84	1.337	1.335	0.709	0.174504
UPI000035CF12	BadF/BadG/BcrA/BcrD ATPase family OS=Listeria monocytogenes serotype 4b str. LL195 OX=1230340 GN=BN389_08140 PE=4 SV=1	BN389_08140	163.07	15.9	58	17	17	11	14	13	3	11	6	17	14	17	5	16	13	17	14	17	5	16	13	802270	689470	842280	303000	470290	433440	1.359	1.168	1.427	0.513	0.797	0.734	1.934	0.0104183
UPI000035CF16	DUF5105 domain-containing protein OS=Listeria monocytogenes serotype 1/2b OX=2291966 GN=E3083_01165 PE=4 SV=1	E3083_01165	23.983	56.5	76	14	14	13	13	10	13	13	14	13	12	12	12	14	13	13	12	12	12	14	13	5075800	4761400	4645600	10653000	4130500	6600400	0.849	0.797	0.777	1.782	0.691	1.104	0.677	0.36826
UPI000035CF18	NAD(P)-dependent oxidoreductase OS=Listeria monocytogenes serotype 1/2b OX=2291966 GN=E3085_02545 PE=4 SV=1	E3085_02545	23.342	12.7	8	3	3	3	1	1	1	1	1	3	2	3	3	2	2	3	2	3	3	2	2	47331	48660	34969	45605	39201	46200	1.084	1.114	0.801	1.045	0.898	1.058	0.999	0.94484
UPI000035CF19	Polyisoprenoid-binding protein OS=Listeria monocytogenes serotype 1/2b OX=2291966 GN=E3083_01190 PE=3 SV=1	E3083_01190	19.323	79	81	11	11	15	11	13	14	13	15	11	11	11	10	10	11	11	11	11	10	10	11	1863800	1946000	2318600	2004800	2322100	2124100	0.889	0.928	1.106	0.956	1.108	1.013	0.95	0.53354
UPI000035CF1B	Blue-light photoreceptor OS=Listeria monocytogenes serotype 1/2b OX=2291966 GN=E3083_01210 PE=4 SV=1	E3083_01210	28.8	17	9	3	3	1	1	0	2	3	2	3	2	2	3	3	3	3	2	2	3	3	3	44154	35967	52082	51922	43250	44003	0.976	0.795	1.152	1.148	0.956	0.973	0.95	0.65264
UPI000035CF1D	GTP pyrophosphokinase family protein OS=Listeria monocytogenes serotype 1/2b OX=2291966 GN=E3083_01220 PE=4 SV=1	E3083_01220	25.046	19.3	13	4	4	3	2	3	2	1	2	3	4	4	3	3	4	3	4	4	3	3	4	39326	44130	50982	45463	39901	42603	0.899	1.009	1.166	1.04	0.912	0.974	1.051	0.62076
UPI000035CF1E	Na+/H+ antiporter OS=Listeria monocytogenes serotype 1/2b OX=2291966 GN=E3083_01225 PE=3 SV=1	E3083_01225	77.466	3.4	3	2	2	0	0	1	0	1	1	0	0	1	0	1	1	0	0	1	0	1	1	0	0	0	0	0	6688						1
UPI000035CF21	HTH cro/C1-type domain-containing protein OS=Listeria monocytogenes serotype 1/2b str. 10-0811 OX=1196164 GN=A410_0858 PE=4 SV=1	A410_0858	20.741	20.6	5	3	3	0	0	0	1	2	2	2	3	2	3	3	2	2	3	2	3	3	2	20765	20667	20057	18045	35052	32144	0.849	0.845	0.82	0.738	1.433	1.314	0.721	0.30316
UPI000035CF22	Spermidine/putrescine import ATP-binding protein PotA OS=Listeria monocytogenes serotype 4b str. LL195 OX=1230340 GN=potA PE=3 SV=1	potA	41.715	27.7	29	8	8	4	4	3	5	6	7	6	7	5	7	8	6	6	7	5	7	8	6	160650	133230	94362	108450	129930	122010	1.288	1.068	0.756	0.869	1.041	0.978	1.078	0.7601
UPI000035CF24	Carbonic anhydrase OS=Listeria monocytogenes OX=1639 GN=LmNIHS28_00573 PE=4 SV=1	LmNIHS28_00573	27.236	63.9	156	15	15	27	24	27	28	25	25	15	15	15	15	15	15	15	15	15	15	15	15	17544000	21726000	26099000	19171000	14224000	15673000	0.92	1.139	1.368	1.005	0.746	0.822	1.332	0.123084
UPI000035CF26	ROK family protein OS=Listeria monocytogenes OX=1639 GN=RK57_12000 PE=4 SV=1	RK57_12000	31.385	16.9	11	5	4	2	3	2	0	2	2	5	5	4	3	3	4	4	4	4	3	3	3	70060	82942	72294	16545	80072	56634	1.11	1.315	1.146	0.262	1.269	0.898	1.47	0.35528
UPI000035CF27	2-nitropropane dioxygenase OS=Listeria monocytogenes OX=1639 GN=ARJ20_06230 PE=4 SV=1	ARJ20_06230	32.318	26.6	31	6	6	4	4	7	5	5	6	5	6	6	5	6	6	5	6	6	5	6	6	218020	175280	176940	135670	167690	153950	1.273	1.023	1.033	0.792	0.979	0.899	1.247	0.080603
UPI000035CF2D	Glyoxalase/bleomycin resistance protein/dioxygenase OS=Listeria monocytogenes OX=1639 GN=LmNIHS28_00566 PE=4 SV=1	LmNIHS28_00566	15.25	8.2	6	1	1	1	1	1	1	1	1	1	1	1	1	1	1	1	1	1	1	1	1	0	0	1010200	0	0	0			1
UPI000035CF2E	Metal ABC transporter ATPase OS=Listeria monocytogenes OX=1639 GN=LmNIHS28_00565 PE=4 SV=1	LmNIHS28_00565	95.029	13.8	28	8	8	4	3	4	3	7	7	5	4	4	6	7	7	5	4	4	6	7	7	201660	176340	173830	214420	213070	215340	1.013	0.886	0.873	1.077	1.07	1.082	0.858	0.08234
UPI000035CF2F	Lmo0819 protein OS=Listeria monocytogenes serovar 1/2a (strain ATCC BAA-679 / EGD-e) OX=169963 GN=lmo0819 PE=4 SV=1	lmo0819	32.439	16.7	5	4	4	1	0	1	0	3	0	3	2	2	3	4	3	3	2	2	3	4	3	50529	0	51324	44769	68101	50868	0.951		0.966	0.843	1.282	0.958	0.933	0.75836
UPI000035CF33	Glyoxal reductase OS=Listeria monocytogenes OX=1639 GN=LmNIHS28_00561 PE=4 SV=1	LmNIHS28_00561	31.096	69.7	96	16	16	18	13	15	14	20	16	15	13	14	12	16	13	15	13	14	12	16	13	4288300	4470100	3532900	5254300	3763700	4150000	1.011	1.053	0.833	1.238	0.887	0.978	0.934	0.63002
UPI000035CF35	3-hydroxy-3-methylglutaryl coenzyme A reductase OS=Listeria monocytogenes serotype 4b str. LL195 OX=1230340 GN=mvaA PE=3 SV=1	mvaA	45.767	19.2	26	6	6	5	6	3	4	4	4	5	6	5	5	6	6	5	6	5	5	6	6	124000	120530	109260	141730	186540	160150	0.883	0.859	0.778	1.01	1.329	1.141	0.724	0.02268
UPI000035CF37	Pyruvate-flavodoxin oxidoreductase OS=Listeria monocytogenes OX=1639 GN=LmNIHS28_00557 PE=3 SV=1	LmNIHS28_00557	134.13	12.4	28	11	11	5	6	8	0	6	3	10	9	9	6	9	7	10	9	9	6	9	7	165190	168000	189450	71864	134680	104160	1.189	1.21	1.364	0.517	0.97	0.75	1.682	0.042641
UPI000035CF38	Fructose-1,6-bisphosphatase class 3 OS=Listeria monocytogenes OX=1639 GN=fbp PE=3 SV=1	fbp	75.575	11.2	16	7	7	2	3	1	2	3	5	5	6	4	6	5	6	5	6	4	6	5	6	79542	86162	76955	79047	101210	93079	0.925	1.002	0.895	0.919	1.177	1.082	0.888	0.22482
UPI000035CF3E	Multidrug ABC transporter ATP-binding protein OS=Listeria monocytogenes OX=1639 GN=LmNIHS28_00551 PE=4 SV=1	LmNIHS28_00551	60.987	7.2	8	3	3	1	1	1	1	3	1	2	2	2	2	3	2	2	2	2	2	3	2	92932	82709	76087	87101	84675	61861	1.149	1.022	0.941	1.077	1.047	0.765	1.077	0.54202
UPI000035CF41	MarR family transcriptional regulator OS=Listeria monocytogenes serotype 1/2b OX=2291966 GN=E3083_01405 PE=4 SV=1	E3083_01405	18.423	19.2	6	2	2	1	2	2	0	1	0	2	2	2	1	2	2	2	2	2	1	2	2	15570	17471	20219	0	21058	19129	0.833	0.935	1.082		1.127	1.024	0.883	0.30406
UPI000035CF42	ATPase OS=Listeria monocytogenes OX=1639 GN=LmNIHS28_00547 PE=4 SV=1	LmNIHS28_00547	95.653	25.8	72	18	18	10	10	11	12	17	12	15	14	15	15	17	18	15	14	15	15	17	18	383480	387160	359230	420830	476160	477390	0.919	0.928	0.861	1.008	1.141	1.144	0.822	0.015396
UPI000035CF43	Cell wall surface anchor family protein OS=Listeria monocytogenes serotype 4b str. LL195 OX=1230340 GN=BN389_08700 PE=4 SV=1	BN389_08700	221.1	0.5	5	1	1	1	1	0	1	1	1	1	1	1	1	1	1	1	1	1	1	1	1	0	0	11775	0	0	0			1
UPI000035CF45	RidA family protein OS=Listeria monocytogenes OX=1639 GN=ARJ20_06070 PE=4 SV=1	ARJ20_06070	13.226	64	43	6	6	8	7	9	6	6	7	5	5	5	5	6	6	5	5	5	5	6	6	2242700	2465700	2726500	1976500	1097900	1284900	1.141	1.254	1.387	1.005	0.559	0.654	1.705	0.037923
UPI000035CF46	5-methyltetrahydropteroyltriglutamate-homocysteine methyltransferase OS=Listeria monocytogenes OX=1639 GN=LmNIHS28_00544 PE=3 SV=1	LmNIHS28_00544	41.769	20.7	17	6	6	2	3	6	3	1	2	4	4	6	4	3	3	4	4	6	4	3	3	77036	76100	164790	72432	55415	63677	0.907	0.896	1.941	0.853	0.653	0.75	1.66	0.172577
UPI000035CF48	Glutamine-binding periplasmic protein OS=Listeria monocytogenes serotype 4b str. LL195 OX=1230340 GN=glnH PE=3 SV=1	glnH	53.284	14	31	7	7	6	6	4	4	6	5	7	6	5	6	6	6	7	6	5	6	6	6	392060	339890	222630	342820	363990	336010	1.178	1.021	0.669	1.03	1.093	1.009	0.916	0.57182
UPI000035CF49	Amidase OS=Listeria monocytogenes serotype 4b str. LL195 OX=1230340 GN=BN389_08770 PE=4 SV=1	BN389_08770	66.674	16.7	42	11	11	7	8	7	8	4	8	9	10	10	10	7	11	9	10	10	10	7	11	954670	1168300	876320	1425300	868910	956830	0.916	1.122	0.841	1.368	0.834	0.919	0.922	0.72994
UPI000035CF4B	Transcriptional regulator, TetR family OS=Listeria monocytogenes serotype 4b str. LL195 OX=1230340 GN=BN389_08800 PE=4 SV=1	BN389_08800	21.155	17.9	11	3	3	3	2	2	1	1	2	3	3	3	3	2	2	3	3	3	3	2	2	63448	67513	72613	51330	50025	45303	1.087	1.157	1.244	0.879	0.857	0.776	1.389	0.0038211
UPI000035CF4C	D-alanine--D-alanine ligase OS=Listeria monocytogenes serotype 1/2b OX=2291966 GN=ddl PE=3 SV=1	ddl	40.569	38.9	41	10	10	8	7	9	5	7	5	9	7	9	6	9	8	9	7	9	6	9	8	647890	672490	669380	361610	441270	377070	1.226	1.273	1.267	0.684	0.835	0.714	1.687	0.00104038
UPI000035CF4D	UDP-N-acetylmuramoyl-tripeptide--D-alanyl-D-alanine ligase OS=Listeria monocytogenes OX=1639 GN=murF PE=3 SV=1	murF	50.507	22.3	34	9	9	4	7	5	5	7	6	7	7	8	6	9	8	7	7	8	6	9	8	195230	179180	191330	213010	229830	241180	0.937	0.86	0.919	1.023	1.103	1.158	0.827	0.0130567
UPI000035CF4E	Alpha/beta fold hydrolase OS=Listeria monocytogenes serotype 1/2b OX=2291966 GN=E3085_02235 PE=4 SV=1	E3085_02235	26.706	29.1	7	4	4	2	1	2	1	1	0	3	3	3	3	3	3	3	3	3	3	3	3	114890	92982	86154	76188	103240	83469	1.238	1.002	0.928	0.821	1.112	0.899	1.119	0.4164
UPI000035CF4F	LacI family DNA-binding transcriptional regulator OS=Listeria monocytogenes serotype 1/2b OX=2291966 GN=E3083_01495 PE=4 SV=1	E3083_01495	38.644	10.9	9	3	3	2	1	2	1	1	2	2	2	2	2	2	3	2	2	2	2	2	3	21098	17226	17695	19520	20119	24382	1.055	0.861	0.884	0.976	1.006	1.219	0.875	0.23162
UPI000035CF50	Carbohydrate ABC transporter substrate-binding protein OS=Listeria monocytogenes OX=1639 GN=ARJ20_05995 PE=4 SV=1	ARJ20_05995	48.92	8.4	9	3	3	0	2	1	2	2	2	3	3	3	3	2	3	3	3	3	3	2	3	13746	26863	17419	36619	19745	25328	0.59	1.154	0.748	1.573	0.848	1.088	0.71	0.25974
UPI000035CF53	Glycosidase OS=Listeria monocytogenes OX=1639 GN=ARJ20_05970 PE=4 SV=1	ARJ20_05970	40.043	20.6	22	5	5	3	5	5	1	4	4	4	5	4	2	4	4	4	5	4	2	4	4	86097	76975	81375	52466	32110	40440	1.398	1.25	1.322	0.852	0.521	0.657	1.956	0.0090642
UPI000035CF56	DEAD-box ATP-dependent RNA helicase CshA OS=Listeria monocytogenes OX=1639 GN=cshA PE=3 SV=1	cshA	57.294	54.5	182	24	24	31	28	34	26	30	33	23	23	23	24	23	24	23	23	23	24	23	24	5042900	4597100	5946600	4823400	6095900	5759400	0.938	0.855	1.106	0.897	1.134	1.071	0.935	0.543
UPI000035CF59	Amidohydrolase OS=Listeria monocytogenes OX=1639 GN=LmNIHS28_00526 PE=4 SV=1	LmNIHS28_00526	37.842	13	12	4	4	4	1	4	1	1	1	4	3	4	3	3	3	4	3	4	3	3	3	53507	35917	91303	31741	26594	27717	1.203	0.808	2.053	0.714	0.598	0.623	2.1	0.071283
UPI000035CF61	LysM peptidoglycan-binding domain-containing protein OS=Listeria monocytogenes OX=1639 GN=ACG28_06210 PE=4 SV=1	ACG28_06210	49.926	18.6	20	6	6	2	3	1	4	6	4	3	3	2	5	6	6	3	3	2	5	6	6	180740	140000	107620	814190	674970	696860	0.415	0.321	0.247	1.869	1.549	1.599	0.196	0.000504
UPI000035CF65	Protoporphyrinogen oxidase OS=Listeria monocytogenes OX=1639 GN=APD62_04395 PE=3 SV=1	APD62_04395	50.216	24	23	8	8	3	2	4	3	7	4	4	4	6	6	8	8	4	4	6	6	8	8	83760	92716	78679	78794	114890	107740	0.903	0.999	0.848	0.849	1.239	1.161	0.846	0.28378
UPI000035CF66	Alanine racemase OS=Listeria monocytogenes serotype 4b str. LL195 OX=1230340 GN=alr PE=3 SV=1	alr	41.067	29.1	27	7	7	6	5	7	3	4	2	6	6	7	4	6	6	6	6	7	4	6	6	319320	293570	641140	153160	126410	122160	1.157	1.064	2.323	0.555	0.458	0.443	3.121	0.0137981
UPI000035CF67	CopG family transcriptional regulator OS=Listeria monocytogenes OX=1639 GN=ARJ20_05845 PE=4 SV=1	ARJ20_05845	10.651	25	12	2	2	2	2	2	2	2	2	2	2	2	2	2	2	2	2	2	2	2	2	324790	390480	297120	442860	308400	354000	0.92	1.106	0.842	1.255	0.874	1.003	0.916	0.56356
UPI000035CF68	Serine/threonine-protein kinase rsbT OS=Listeria monocytogenes serotype 4b str. LL195 OX=1230340 GN=rsbT PE=4 SV=1	rsbT	14.999	63	31	8	8	6	5	5	2	7	6	8	7	7	7	8	7	8	7	7	7	8	7	993470	996700	964840	706750	702810	732320	1.17	1.173	1.136	0.832	0.827	0.862	1.38	4.039e-05
UPI000035CF69	Phosphoserine phosphatase rsbU OS=Listeria monocytogenes serotype 4b str. LL195 OX=1230340 GN=rsbU PE=4 SV=1	rsbU	38.246	19.8	20	5	5	3	3	3	2	5	4	4	4	5	5	5	4	4	4	5	5	5	4	76243	68769	85409	89718	112620	115310	0.835	0.753	0.935	0.982	1.233	1.262	0.726	0.035001
UPI000035CF6B	S1 motif domain-containing protein OS=Listeria monocytogenes OX=1639 GN=LmNIHS28_00505 PE=4 SV=1	LmNIHS28_00505	81.611	33.5	91	22	22	13	20	16	15	15	12	20	21	20	20	21	20	20	21	20	20	21	20	2111400	2146800	1853200	2050700	2194100	1925400	1.031	1.049	0.905	1.002	1.072	0.941	0.99	0.86664
UPI000035CF6F	HTH-type transcriptional regulator GmuR OS=Listeria monocytogenes serotype 4b str. LL195 OX=1230340 GN=gmuR_3 PE=4 SV=1	gmuR_3	27.035	6.8	4	2	2	1	0	1	0	1	1	2	2	2	1	2	2	2	2	2	1	2	2	18291	0	18716	0	17215	16671	1.032		1.056		0.971	0.941	1.092	0.045438
UPI000035CF70	OsmC/Ohr family protein OS=Listeria monocytogenes serotype 4b str. LL195 OX=1230340 GN=BN389_09340 PE=4 SV=1	BN389_09340	13.979	21.4	3	2	2	0	0	0	0	2	1	0	0	1	1	2	1	0	0	1	1	2	1	0	0	0	0	19386	0					1
UPI000035CF72	LAAC protein OS=Listeria monocytogenes OX=1639 GN=ARJ20_05730 PE=4 SV=1	ARJ20_05730	25.7	19.2	13	3	3	2	1	2	3	4	1	3	2	2	3	3	3	3	2	2	3	3	3	30019	24352	26019	40209	53389	41108	0.837	0.679	0.726	1.122	1.489	1.147	0.597	0.0095835
UPI000035CF74	Glutathione reductase OS=Listeria monocytogenes serotype 4b str. LL195 OX=1230340 GN=gor PE=3 SV=1	gor	49.022	33.4	37	8	8	6	5	6	6	7	7	7	7	7	6	7	8	7	7	7	6	7	8	121260	126600	149590	112900	174020	149100	0.873	0.911	1.077	0.813	1.253	1.073	0.911	0.5973
UPI000035CF75	Phosphoglycerate mutase family protein OS=Listeria monocytogenes serotype 4b str. LL195 OX=1230340 GN=BN389_09380 PE=4 SV=1	BN389_09380	25.196	57.6	40	10	10	7	5	5	7	10	6	9	7	9	8	10	9	9	7	9	8	10	9	367710	354760	326660	334320	378440	361260	1.039	1.003	0.923	0.945	1.069	1.021	0.977	0.66742
UPI000035CF7A	Uncharacterized transporter yrhG OS=Listeria monocytogenes serotype 4b str. LL195 OX=1230340 GN=yrhG PE=4 SV=1	yrhG	29.582	5.6	4	1	1	1	0	1	0	1	1	1	1	1	0	1	1	1	1	1	0	1	1	0	0	44349	0	0	0			1
UPI000035CF7B	Aldehyde dehydrogenase OS=Listeria monocytogenes serotype 4b str. LL195 OX=1230340 GN=gabD PE=3 SV=1	gabD	53.194	36.7	44	14	14	6	6	6	5	11	10	10	8	10	10	12	12	10	8	10	10	12	12	743510	653370	630180	1255000	1517000	1465200	0.712	0.626	0.604	1.202	1.453	1.403	0.479	0.00066004
UPI000035CF7E	PTS lactose/cellobiose transporter subunit IIA OS=Listeria monocytogenes serotype 1/2a OX=1906951 GN=CS102_03475 PE=4 SV=1	CS102_03475	13.152	41.4	16	3	3	5	3	4	1	2	1	3	3	3	3	2	1	3	3	3	3	2	1	517570	667170	627530	343070	320370	0	1.045	1.347	1.267	0.693	0.647		1.82	0.010085
UPI000035CF83	YcgQ OS=Listeria monocytogenes FSL F2-208 OX=702458 GN=NT04LM_1534 PE=4 SV=1	NT04LM_1534	31.957	19	20	5	5	3	4	3	5	3	2	5	5	5	5	5	5	5	5	5	5	5	5	146970	167650	171100	422640	231450	300420	0.612	0.698	0.713	1.761	0.964	1.252	0.509	0.023159
UPI000035CF84	Glycosyl transferase family 2 OS=Listeria monocytogenes OX=1639 GN=LmNIHS28_00479 PE=4 SV=1	LmNIHS28_00479	25.948	24.2	15	4	4	2	2	2	3	2	4	4	4	4	4	4	4	4	4	4	4	4	4	68362	60920	46828	58301	83052	69606	1.06	0.944	0.726	0.904	1.287	1.079	0.835	0.29496
UPI000035CF85	ABC transporter permease OS=Listeria monocytogenes serotype 1/2b OX=2291966 GN=E3083_01865 PE=4 SV=1	E3083_01865	41.361	6.7	4	2	2	1	1	0	0	1	1	2	1	0	1	1	2	2	1	0	1	1	2	30592	0	0	0	0	0	1
UPI000035CF86	TetR/AcrR family transcriptional regulator OS=Listeria monocytogenes OX=1639 GN=ETU03_13010 PE=4 SV=1	ETU03_13010	24.107	35.1	16	6	6	3	3	2	2	2	4	5	5	5	4	3	4	5	5	5	4	3	4	52870	45232	48848	38798	41821	48634	1.149	0.983	1.061	0.843	0.908	1.056	1.138	0.176782
UPI000035CF88	Class A sortase OS=Listeria monocytogenes serotype 1/2b OX=2291966 GN=E3083_01885 PE=4 SV=1	E3083_01885	24.712	52.7	58	10	10	10	11	8	8	10	11	9	8	8	7	8	9	9	8	8	7	8	9	583910	524440	446610	558720	635440	599870	1.046	0.94	0.8	1.001	1.138	1.075	0.867	0.162542
UPI000035CF89	MBL fold metallo-hydrolase OS=Listeria monocytogenes serotype 1/2b OX=2291966 GN=E3083_01890 PE=4 SV=1	E3083_01890	26.89	25.5	67	6	6	12	12	14	11	8	10	6	6	6	6	6	6	6	6	6	6	6	6	6382100	8897600	9756600	5511000	3454600	3271600	1.027	1.432	1.571	0.887	0.556	0.527	2.046	0.025535
UPI000035CF8A	Lipoate--protein ligase OS=Listeria monocytogenes serotype 1/2b OX=2291966 GN=E3085_01830 PE=4 SV=1	E3085_01830	38.017	44.7	60	13	13	6	11	8	10	13	12	11	11	12	12	12	12	11	11	12	12	12	12	643270	740390	618360	754940	806730	723370	0.9	1.036	0.865	1.057	1.129	1.012	0.876	0.100663
UPI000035CF8D	Putative tRNA (cytidine(34)-2'-O)-methyltransferase OS=Listeria monocytogenes serotype 1/2b OX=2291966 GN=trmL PE=3 SV=1	trmL	19.601	68.6	56	10	10	9	11	9	8	10	9	10	10	10	10	10	10	10	10	10	10	10	10	815450	805850	622330	291240	407070	384150	1.471	1.454	1.123	0.525	0.734	0.693	2.074	0.005739
UPI000035CF8E	Oxygen-insensitive NADPH nitroreductase OS=Listeria monocytogenes serotype 1/2b OX=2291966 GN=nfsA PE=3 SV=1	nfsA	27.41	10.2	12	2	2	3	2	1	2	3	1	2	2	2	2	2	2	2	2	2	2	2	2	122860	145710	118310	96193	115450	92534	1.067	1.265	1.027	0.835	1.002	0.803	1.272	0.061345
UPI000035CF8F	Low molecular weight phosphotyrosine protein phosphatase OS=Listeria monocytogenes serotype 1/2b OX=2291966 GN=E3083_01935 PE=3 SV=1	E3083_01935	16.936	16.4	6	2	2	2	1	0	0	2	1	2	2	2	2	2	1	2	2	2	2	2	1	54853	41590	34525	21160	33165	0	1.48	1.122	0.932	0.571	0.895		1.607	0.139915
UPI000035CF91	Tetratricopeptide repeat protein OS=Listeria monocytogenes OX=1639 GN=A4G43_04080 PE=4 SV=1	A4G43_04080	37.182	8.4	8	2	2	2	2	1	0	1	2	2	2	2	1	2	2	2	2	2	1	2	2	27752	11323	17305	0	26306	24551	1.294	0.528	0.807		1.227	1.145	0.739	0.35202
UPI000035CF93	Putative lipoprotein OS=Listeria monocytogenes serotype 4b str. LL195 OX=1230340 GN=BN389_09740 PE=4 SV=1	BN389_09740	41.218	14.9	8	5	5	1	0	1	3	2	1	2	2	2	5	5	4	2	2	2	5	5	4	204340	0	198320	1107700	240910	258090	0.508		0.493	2.756	0.599	0.642	0.376	0.28912
UPI000035CF96	Pyruvate dehydrogenase complex repressor OS=Listeria monocytogenes serotype 4b str. LL195 OX=1230340 GN=pdhR PE=4 SV=1	pdhR	26.105	29.3	20	6	6	3	4	5	3	4	1	4	5	6	6	6	5	4	5	6	6	6	5	74723	74335	137660	73341	80123	68516	0.881	0.877	1.624	0.865	0.945	0.808	1.292	0.36514
UPI000035CF98	Alpha/beta hydrolase OS=Listeria monocytogenes serotype 1/2b OX=2291966 GN=E3083_01990 PE=4 SV=1	E3083_01990	32.485	28.4	37	6	6	5	6	3	7	8	8	6	6	6	6	6	6	6	6	6	6	6	6	372930	358340	227740	646180	543520	568090	0.824	0.791	0.503	1.427	1.2	1.255	0.546	0.0196834
UPI000035CF99	Alpha/beta hydrolase OS=Listeria monocytogenes serotype 1/2b OX=2291966 GN=E3083_01995 PE=4 SV=1	E3083_01995	30.664	18.3	14	4	4	3	2	1	3	3	2	3	3	4	4	4	3	3	3	4	4	4	3	113840	134450	95112	128880	84273	109710	1.025	1.211	0.857	1.161	0.759	0.988	1.064	0.6962
UPI000035CF9A	Membrane protein OS=Listeria monocytogenes OX=1639 GN=LmNIHS28_00456 PE=4 SV=1	LmNIHS28_00456	16.67	7.9	6	1	1	1	1	1	1	1	1	1	1	1	1	1	1	1	1	1	1	1	1	0	0	18659	0	0	0			1
UPI000035CF9B	Putative lipoprotein OS=Listeria monocytogenes serotype 4b str. LL195 OX=1230340 GN=BN389_09820 PE=4 SV=1	BN389_09820	8.3564	58.4	14	3	3	2	2	2	2	3	3	2	2	2	2	3	3	2	2	2	2	3	3	66032	73799	82338	80348	85260	86309	0.836	0.934	1.042	1.017	1.079	1.092	0.882	0.127556
UPI000035CF9C	Lin0953 protein OS=Listeria monocytogenes serotype 4b str. LL195 OX=1230340 GN=BN389_09830 PE=4 SV=1	BN389_09830	11.384	11.5	6	1	1	1	1	1	1	1	1	1	1	1	1	1	1	1	1	1	1	1	1	0	0	14495	0	0	0			1
UPI000035CF9D	N-acetylglucosamine-6-phosphate deacetylase OS=Listeria monocytogenes OX=1639 GN=nagA PE=3 SV=1	nagA	41.444	47.2	58	12	12	10	9	11	8	10	10	10	10	11	10	12	10	10	10	11	10	12	10	562760	569810	522970	591460	738880	705260	0.915	0.926	0.85	0.961	1.201	1.146	0.813	0.049944
UPI000035CF9E	Glucosamine-6-phosphate deaminase OS=Listeria monocytogenes serotype 1/2b OX=2291966 GN=nagB PE=3 SV=1	nagB	25.561	56.8	106	12	12	16	22	22	17	15	14	11	10	11	10	10	10	11	10	11	10	10	10	8670100	10088000	11761000	5897600	3997400	4692300	1.153	1.342	1.564	0.784	0.532	0.624	2.092	0.0065013
UPI000035CF9F	HTH-type transcriptional repressor YvoA OS=Listeria monocytogenes serotype 4b str. LL195 OX=1230340 GN=yvoA PE=4 SV=1	yvoA	27.188	41.7	26	7	7	5	5	5	2	6	3	6	5	6	5	6	5	6	5	6	5	6	5	113940	109370	119280	85368	100200	89996	1.106	1.062	1.158	0.829	0.973	0.874	1.243	0.0147641
UPI000035CFA1	Peptidase OS=Listeria monocytogenes OX=1639 GN=LmNIHS28_00449 PE=4 SV=1	LmNIHS28_00449	33.716	19.9	24	6	6	4	4	7	3	3	3	6	5	6	5	5	5	6	5	6	5	5	5	108930	127520	144390	91406	85316	111510	0.977	1.144	1.295	0.82	0.765	1	1.321	0.071523
UPI000035CFA2	Uncharacterized protease yrrO OS=Listeria monocytogenes serotype 4b str. LL195 OX=1230340 GN=yrrO PE=4 SV=1	yrrO	45.834	34.1	37	12	12	6	6	7	4	8	6	9	10	10	9	12	11	9	10	10	9	12	11	281130	258000	236990	188990	221110	219750	1.2	1.101	1.011	0.807	0.944	0.938	1.232	0.042919
UPI000035CFA3	Protease HtpX homolog OS=Listeria monocytogenes serotype 4b str. LL195 OX=1230340 GN=htpX PE=3 SV=1	htpX	33.118	17.8	11	4	4	2	2	0	2	3	2	3	4	3	4	4	3	3	4	3	4	4	3	59402	34944	41596	45027	43867	50227	1.296	0.762	0.907	0.982	0.957	1.096	0.977	0.78774
UPI000035CFA5	Adenylate cyclase OS=Listeria monocytogenes OX=1639 GN=LmNIHS28_00444 PE=4 SV=1	LmNIHS28_00444	22.707	28.9	10	3	3	1	2	3	2	1	1	2	3	2	2	3	3	2	3	2	2	3	3	29655	50354	112310	47718	36163	18620	0.604	1.025	2.286	0.971	0.736	0.379	1.877	0.3123
UPI000035CFA6	TPR domain protein OS=Listeria monocytogenes serotype 4b str. LL195 OX=1230340 GN=BN389_09960 PE=4 SV=1	BN389_09960	17.398	36.1	16	4	4	3	3	2	2	3	3	4	4	3	3	3	4	4	4	3	3	3	4	161110	170520	191210	134730	99236	104500	1.122	1.188	1.332	0.939	0.691	0.728	1.545	0.0147022
UPI000035CFA7	NAD kinase OS=Listeria monocytogenes serotype 4b str. LL195 OX=1230340 GN=ppnK1 PE=3 SV=1	ppnK1	29.89	6.4	4	1	1	0	0	1	1	1	1	1	1	1	1	1	1	1	1	1	1	1	1	0	0	8287.8	0	0	0			1
UPI000035CFA9	Enoyl-[acyl-carrier-protein] reductase [NADH] OS=Listeria monocytogenes serotype 1/2b OX=2291966 GN=fabI PE=3 SV=1	fabI	28.324	63.7	116	14	14	21	16	19	19	22	19	14	12	14	13	14	14	14	12	14	13	14	14	2993400	2633200	2709500	2726100	2952400	2738800	1.072	0.943	0.97	0.976	1.057	0.981	0.99	0.83254
UPI000035CFAA	Protein DltD OS=Listeria monocytogenes serotype 4b str. LL195 OX=1230340 GN=dltD PE=3 SV=1	dltD	48.559	46.7	113	19	19	20	17	20	18	19	19	19	19	19	18	18	18	19	19	19	18	18	18	3480600	3652500	2921300	4603600	3242500	3546100	0.974	1.022	0.817	1.288	0.907	0.992	0.883	0.39942
UPI000035CFAC	D-alanine--D-alanyl carrier protein ligase OS=Listeria monocytogenes serotype 4b str. LL195 OX=1230340 GN=dltA PE=3 SV=1	dltA	57.612	28.8	56	12	12	8	8	7	10	12	11	11	11	9	11	12	12	11	11	9	11	12	12	594160	562120	508860	752560	735840	751990	0.913	0.864	0.782	1.156	1.13	1.155	0.744	0.0029025
UPI000035CFAE	Ribose-5-phosphate isomerase A OS=Listeria monocytogenes serotype 1/2b str. 10-0811 OX=1196164 GN=rpiA PE=3 SV=1	rpiA	24.822	12.9	4	2	2	0	1	1	0	2	0	1	1	2	0	2	2	1	1	2	0	2	2	0	0	15421	0	16207	11450			1.074		1.129	0.797	1.115
UPI000035CFB0	Esterase family protein OS=Listeria monocytogenes OX=1639 GN=FZ039_00790 PE=4 SV=1	FZ039_00790	28.953	27.3	14	5	5	3	1	0	2	5	3	3	3	3	3	4	4	3	3	3	3	4	4	28365	23712	27102	36600	37724	30598	0.924	0.773	0.883	1.193	1.229	0.997	0.755	0.029463
UPI000035CFB1	Branched-chain-amino-acid aminotransferase OS=Listeria monocytogenes serotype 1/2b OX=2291966 GN=E3085_01590 PE=3 SV=1	E3085_01590	37.42	57.8	152	17	17	26	26	30	24	25	21	16	16	16	16	15	15	16	16	16	16	15	15	23107000	26787000	31515000	17351000	10376000	12475000	1.14	1.322	1.555	0.856	0.512	0.615	2.026	0.0146404
UPI000035CFB3	Transport permease protein OS=Listeria monocytogenes serotype 1/2b OX=2291966 GN=E3085_01580 PE=3 SV=1	E3085_01580	27.247	6.4	5	1	1	1	1	1	1	0	1	1	1	1	1	0	1	1	1	1	1	0	1	0	0	17801	0	0	0			1
UPI000035CFB4	DHA2 family efflux MFS transporter permease subunit OS=Listeria monocytogenes serotype 1/2b OX=2291966 GN=E3085_01575 PE=3 SV=1	E3085_01575	53.339	2.9	5	1	1	0	1	1	1	1	1	1	1	1	1	1	1	1	1	1	1	1	1	0	0	20873	0	0	0			1
UPI000035CFB5	M42 family peptidase OS=Listeria monocytogenes serotype 1/2b OX=2291966 GN=E3083_02155 PE=3 SV=1	E3083_02155	38.659	18.6	28	6	6	5	6	2	4	6	5	5	5	4	5	6	5	5	5	4	5	6	5	193030	217370	231440	211950	287110	265270	0.824	0.927	0.988	0.904	1.225	1.132	0.84	0.183856
UPI000035CFB6	Glutathione peroxidase OS=Listeria monocytogenes serotype 1/2b OX=2291966 GN=E3083_02160 PE=3 SV=1	E3083_02160	17.891	32.1	25	5	5	4	5	4	4	4	4	5	5	5	5	5	5	5	5	5	5	5	5	371930	443750	504030	205470	225290	220640	1.132	1.351	1.534	0.625	0.686	0.672	2.026	0.00164266
UPI000035CFBA	Peptide chain release factor 3 OS=Listeria monocytogenes serotype 4b str. LL195 OX=1230340 GN=prfC PE=3 SV=1	prfC	59.433	30.7	63	13	13	12	10	10	9	10	12	11	10	11	12	12	11	11	10	11	12	12	11	537520	495220	537850	521920	638770	606030	0.966	0.89	0.967	0.938	1.148	1.09	0.889	0.15904
UPI000035CFBB	MarR family transcriptional regulator OS=Listeria monocytogenes serotype 1/2b OX=2291966 GN=E3083_02190 PE=4 SV=1	E3083_02190	15.46	21.5	5	2	2	1	1	1	0	0	2	2	1	1	2	2	2	2	1	1	2	2	2	18418	0	0	13769	20719	14979	1.085			0.811	1.221	0.883	1.117
UPI000035CFC2	Clp protease ClpX OS=Listeria monocytogenes OX=1639 GN=LmNIHS28_00418 PE=3 SV=1	LmNIHS28_00418	80.074	28.1	85	17	16	15	16	11	13	17	13	15	15	14	17	17	16	14	14	13	16	16	15	960230	920950	611620	1321000	902680	1047900	0.999	0.959	0.637	1.375	0.94	1.091	0.762	0.198517
UPI000035CFC6	DUF2187 domain-containing protein OS=Listeria monocytogenes serotype 1/2b OX=2291966 GN=E3083_02250 PE=4 SV=1	E3083_02250	10.743	38.3	21	3	3	3	3	4	4	4	3	3	3	3	3	3	3	3	3	3	3	3	3	624550	825200	972010	1174200	1011400	982420	0.67	0.886	1.043	1.26	1.086	1.055	0.764	0.114896
UPI000035CFC7	Membrane protein OS=Listeria monocytogenes OX=1639 GN=LmNIHS28_00412 PE=4 SV=1	LmNIHS28_00412	38.4	6.4	2	1	1	1	0	0	0	1	0	1	1	0	1	1	0	1	1	0	1	1	0	0	16417	0	0	0	0		1
UPI000035CFC8	NAD(P)-dependent oxidoreductase OS=Listeria monocytogenes serotype 1/2b OX=2291966 GN=E3083_02270 PE=4 SV=1	E3083_02270	30.152	24.8	18	5	5	3	3	1	4	4	3	5	4	4	4	4	5	5	4	4	4	4	5	144480	137480	176510	129770	133160	154440	0.99	0.942	1.209	0.889	0.912	1.058	1.099	0.38536
UPI000035CFC9	Aminotransferase OS=Listeria monocytogenes OX=1639 GN=LmNIHS28_00410 PE=3 SV=1	LmNIHS28_00410	42.595	22.3	21	7	7	1	4	2	3	7	4	5	6	6	5	7	6	5	6	6	5	7	6	85353	72346	58148	83916	111410	106950	0.988	0.838	0.673	0.972	1.29	1.239	0.714	0.073878
UPI000035CFCA	CBS domain-containing protein ykuL OS=Listeria monocytogenes serotype 4b str. LL195 OX=1230340 GN=ykuL PE=4 SV=1	ykuL	17.236	43.3	23	5	5	3	4	3	4	6	3	4	4	4	4	5	4	4	4	4	4	5	4	88888	109710	77703	101780	136650	105110	0.86	1.062	0.752	0.985	1.323	1.017	0.804	0.185541
UPI000035CFCB	Uncharacterized HTH-type transcriptional regulator YkuM OS=Listeria monocytogenes serotype 4b str. LL195 OX=1230340 GN=ykuM PE=3 SV=1	ykuM	33.433	37.3	27	9	9	3	3	5	3	5	8	7	8	7	6	9	8	7	8	7	6	9	8	176630	169370	158670	186260	254090	216330	0.913	0.875	0.82	0.962	1.313	1.118	0.769	0.054504
UPI000035CFCC	2,3,4,5-tetrahydropyridine-2,6-dicarboxylate N-acetyltransferase OS=Listeria monocytogenes serotype 4b str. LL195 OX=1230340 GN=dapH PE=3 SV=1	dapH	24.868	36	53	8	8	10	8	7	9	9	10	8	8	8	8	8	8	8	8	8	8	8	8	1106900	1164400	856610	1122800	1951400	1573100	0.854	0.899	0.661	0.866	1.506	1.214	0.673	0.112476
UPI000035CFCD	N-acetyldiaminopimelate deacetylase OS=Listeria monocytogenes serotype 1/2b OX=2291966 GN=E3083_02305 PE=3 SV=1	E3083_02305	41.515	27.5	29	7	7	4	5	3	4	6	7	5	5	5	6	7	6	5	5	5	6	7	6	194350	173620	192870	188670	238290	246240	0.945	0.844	0.938	0.917	1.159	1.197	0.833	0.125396
UPI000035CFCE	Glycine betaine/L-proline ABC transporter ATP-binding protein OS=Listeria monocytogenes serotype 1/2b OX=2291966 GN=E3083_02315 PE=4 SV=1	E3083_02315	43.654	45.1	106	16	16	18	17	14	17	23	17	16	15	15	13	14	14	16	15	15	13	14	14	2176000	1903500	1719600	2571900	2480500	2413300	0.984	0.861	0.778	1.163	1.122	1.092	0.777	0.021795
UPI000035CFCF	Proline/glycine betaine ABC transporter permease OS=Listeria monocytogenes OX=1639 GN=ARJ20_05170 PE=3 SV=1	ARJ20_05170	30.885	7.1	18	1	1	3	3	3	3	3	3	1	1	1	1	1	1	1	1	1	1	1	1	110470	77589	63242	120010	127360	122080	1.068	0.75	0.611	1.16	1.231	1.18	0.68	0.1286
UPI000035CFD0	Glycine/betaine ABC transporter OS=Listeria monocytogenes OX=1639 GN=ARJ20_05165 PE=4 SV=1	ARJ20_05165	33.29	33	47	7	7	8	7	6	9	8	9	6	6	6	7	7	7	6	6	6	7	7	7	1140800	1250200	1169900	1315500	1115200	1123300	0.962	1.054	0.987	1.109	0.94	0.947	1.002	0.9436
UPI000035CFD1	PTS glucose transporter subunit IIA OS=Listeria monocytogenes OX=1639 GN=LmNIHS28_00403 PE=4 SV=1	LmNIHS28_00403	17.675	53.4	76	8	8	14	13	16	10	11	12	8	8	8	7	7	7	8	8	8	7	7	7	1846200	1940100	2086400	1153600	1122700	1064400	1.202	1.263	1.359	0.751	0.731	0.693	1.758	0.00019582
UPI000035CFD2	Copper homeostasis protein CutC OS=Listeria monocytogenes serotype 1/2b OX=2291966 GN=cutC PE=3 SV=1	cutC	25.671	26.4	24	4	4	4	3	7	2	4	4	4	3	4	4	4	4	4	3	4	4	4	4	94551	70713	147480	49004	61143	66039	1.16	0.868	1.81	0.601	0.75	0.81	1.776	0.081742
UPI000035CFD3	S1 RNA-binding domain-containing protein OS=Listeria monocytogenes serotype 1/2b OX=2291966 GN=E3083_02340 PE=3 SV=1	E3083_02340	32.622	29.7	21	6	6	3	3	4	2	4	5	4	3	4	3	4	5	4	3	4	3	4	5	67852	64722	53892	75648	66848	58646	1.05	1.002	0.834	1.171	1.035	0.908	0.927	0.49892
UPI000035CFD4	DUF2154 domain-containing protein OS=Listeria marthii FSL S4-120 OX=702457 GN=NT05LM_1238 PE=4 SV=1	NT05LM_1238	26.361	4.7	4	1	1	1	0	0	1	1	1	1	0	1	1	1	1	1	0	1	1	1	1	0	0	11153	0	0	0			1
UPI000035CFD5	Sensor histidine kinase OS=Listeria monocytogenes serotype 1/2b OX=2291966 GN=E3083_02350 PE=4 SV=1	E3083_02350	39.738	15.1	5	4	4	0	0	1	0	3	1	2	3	1	3	4	2	2	3	1	3	4	2	0	25921	0	28084	37128	0		0.853		0.924	1.222		0.795
UPI000035CFD8	Transcriptional regulator lytR OS=Listeria monocytogenes serotype 4b str. LL195 OX=1230340 GN=lytR PE=4 SV=1	lytR	35.273	18.4	15	5	5	3	1	3	3	3	2	2	1	3	4	4	3	2	1	3	4	4	3	206110	0	156010	130570	136740	181670	1.271		0.962	0.805	0.843	1.12	1.21	0.33838
UPI000035CFD9	Putative phosphatase YkrA OS=Listeria monocytogenes serotype 4b str. LL195 OX=1230340 GN=ykrA PE=4 SV=1	ykrA	28.774	28.1	23	5	5	2	4	2	5	5	5	4	5	4	5	5	5	4	5	4	5	5	5	271310	287250	364420	194200	185870	201320	1.082	1.146	1.453	0.775	0.741	0.803	1.587	0.008185
UPI000035CFDA	LacI family transcriptional regulator OS=Listeria monocytogenes serotype 1/2b OX=2291966 GN=E3085_01330 PE=4 SV=1	E3085_01330	38.497	12	12	3	3	2	1	2	2	2	3	2	3	3	2	2	3	2	3	3	2	2	3	30408	20509	17045	25351	22722	22323	1.319	0.889	0.739	1.099	0.985	0.968	0.966	0.73632
UPI000035CFE5	Putative ABC transporter substrate-binding lipoprotein yvgL OS=Listeria monocytogenes serotype 4b str. LL195 OX=1230340 GN=yvgL PE=4 SV=1	yvgL	27.783	50.4	52	11	11	8	7	8	11	5	13	11	11	11	11	8	11	11	11	11	11	8	11	594320	503080	444150	3123600	727740	1409000	0.524	0.444	0.392	2.755	0.642	1.243	0.293	0.068904
UPI000035CFE9	Molybdenum cofactor biosynthesis protein D OS=Listeria monocytogenes serotype 1/2b str. 10-0811 OX=1196164 GN=moaD PE=4 SV=1	moaD	9.0974	15.9	6	1	1	1	1	1	1	1	1	1	1	1	1	1	1	1	1	1	1	1	1	0	0	142510	0	0	0			1
UPI000035CFEF	Peptide deformylase OS=Listeria monocytogenes serotype 4b str. LL195 OX=1230340 GN=def PE=3 SV=1	def	20.671	53	54	8	8	10	10	9	7	8	10	8	8	8	8	8	8	8	8	8	8	8	8	1292300	1469300	1455100	1379200	1066500	1209100	0.985	1.12	1.109	1.051	0.813	0.922	1.154	0.158797
UPI000035CFF0	Dihydrolipoamide acetyltransferase component of pyruvate dehydrogenase complex OS=Listeria monocytogenes serotype 1/2b OX=2291966 GN=E3083_02515 PE=3 SV=1	E3083_02515	58.354	63.6	137	24	24	24	20	22	20	26	25	22	21	21	20	24	23	22	21	21	20	24	23	10103000	9205100	7293100	10216000	11141000	9958300	1.047	0.954	0.756	1.058	1.154	1.032	0.85	0.171543
UPI000035CFF1	Dihydrolipoyl dehydrogenase OS=Listeria monocytogenes serotype 1/2b OX=2291966 GN=lpdA PE=3 SV=1	lpdA	49.481	47.1	149	20	20	23	20	18	29	31	28	19	16	19	18	18	19	19	16	19	18	18	19	5243000	4808700	4397700	5957700	7860800	6960900	0.893	0.819	0.749	1.015	1.339	1.186	0.695	0.0192566
UPI000035CFF3	Thioredoxin-like_fold domain-containing protein OS=Listeria monocytogenes serotype 1/2b str. 10-0811 OX=1196164 GN=A410_1120 PE=4 SV=1	A410_1120	19.909	69.9	347	14	14	48	57	54	61	62	65	12	13	14	14	14	14	12	13	14	14	14	14	53729000	69912000	64202000	77974000	51078000	52071000	0.874	1.137	1.044	1.268	0.831	0.847	1.037	0.76682
UPI000035CFF4	DUF1054 family protein OS=Listeria monocytogenes OX=1639 GN=FZ039_00370 PE=4 SV=1	FZ039_00370	23.66	32.8	38	5	5	5	4	6	6	10	7	5	4	5	5	5	5	5	4	5	5	5	5	422550	380030	396500	375650	560080	532550	0.95	0.855	0.892	0.845	1.26	1.198	0.817	0.21854
UPI000035CFF5	Inositol-1-monophosphatase OS=Listeria monocytogenes serotype 4b str. LL195 OX=1230340 GN=suhB PE=4 SV=1	suhB	28.496	32.3	30	7	7	6	5	5	4	6	4	7	6	6	6	7	6	7	6	6	6	7	6	139810	147040	156540	82722	99754	107280	1.144	1.203	1.281	0.677	0.816	0.878	1.53	0.0068844
UPI000035CFF6	DUF5068 domain-containing protein OS=Listeria monocytogenes OX=1639 GN=ARJ20_04925 PE=4 SV=1	ARJ20_04925	30.58	51.2	102	10	10	21	21	21	12	14	13	10	10	10	9	9	9	10	10	10	9	9	9	16527000	17851000	15091000	5152700	4546900	4867700	1.549	1.673	1.414	0.483	0.426	0.456	3.396	3.7947e-05
UPI000035CFF7	DUF2197 domain-containing protein OS=Listeria monocytogenes OX=1639 GN=ARJ20_04920 PE=4 SV=1	ARJ20_04920	8.8462	23.7	7	2	2	2	1	2	1	1	0	2	2	2	1	1	1	2	2	2	1	1	1	17586	15968	4996	0	0	0	1.369	1.243	0.389
UPI000035CFF9	Pyruvate carboxylase OS=Listeria monocytogenes OX=1639 GN=LmNIHS28_00365 PE=4 SV=1	LmNIHS28_00365	128.1	41.9	193	41	41	33	25	32	31	37	35	36	31	34	32	36	35	36	31	34	32	36	35	2909900	2878600	2651200	2949400	3200900	3202200	0.981	0.971	0.894	0.995	1.079	1.08	0.902	0.061978
UPI000035CFFA	ABC transporter substrate-binding protein OS=Listeria monocytogenes OX=1639 GN=FZ039_00330 PE=4 SV=1	FZ039_00330	32.44	46.1	48	11	11	6	11	6	10	7	8	10	11	10	11	11	10	10	11	10	11	11	10	795260	689580	835280	1089700	748890	752110	0.972	0.843	1.021	1.331	0.915	0.919	0.896	0.5175
UPI000035CFFC	Teichoic acids export ATP-binding protein TagH OS=Listeria monocytogenes serotype 4b str. LL195 OX=1230340 GN=tagH PE=3 SV=1	tagH	37.785	18.8	31	6	6	5	6	4	6	5	5	6	6	6	6	6	6	6	6	6	6	6	6	353810	351810	295800	390190	365200	367900	0.999	0.993	0.835	1.102	1.031	1.039	0.891	0.131581
UPI000035CFFD	GW domain-containing glycosaminoglycan-binding protein OS=Listeria monocytogenes OX=1639 GN=FZ039_00315 PE=4 SV=1	FZ039_00315	85.828	71.7	390	52	52	107	100	110	22	25	26	52	52	52	32	32	30	52	52	52	32	32	30	112750000	140310000	115380000	6346900	4019900	4738900	1.764	2.195	1.805	0.099	0.063	0.074	24.424	2.3883e-05
UPI000035CFFE	Teichoic acid biosynthesis protein OS=Listeria monocytogenes OX=1639 GN=ARJ20_04880 PE=4 SV=1	ARJ20_04880	76.945	7.2	12	4	4	2	1	1	3	3	2	3	2	2	4	4	3	3	2	2	4	4	3	119590	121800	197600	165930	196530	176840	0.733	0.747	1.212	1.018	1.205	1.085	0.814	0.24816
UPI000035CFFF	Glycosyl transferase, group 2 family protein OS=Listeria monocytogenes FSL F2-208 OX=702458 GN=NT04LM_1735 PE=4 SV=1	NT04LM_1735	37.13	29.4	54	9	9	8	9	10	6	12	9	7	8	9	8	8	9	7	8	9	8	8	9	435140	429010	383670	350180	433400	433640	1.059	1.044	0.934	0.852	1.055	1.055	1.025	0.74524
UPI000035D000	Membrane protein OS=Listeria monocytogenes OX=1639 GN=LmNIHS28_00826 PE=4 SV=1	LmNIHS28_00826	80.697	3.4	3	2	2	0	2	1	0	0	0	2	2	2	0	0	0	2	2	2	0	0	0	27456	31377	22304	0	0	0	1.015	1.16	0.825
UPI000035D001	Putative polyribitolphosphotransferase OS=Listeria monocytogenes serotype 4b str. LL195 OX=1230340 GN=tarL PE=4 SV=1	tarL	90.302	29.5	94	20	20	21	14	17	10	16	16	20	18	19	11	19	17	20	18	19	11	19	17	674090	611690	572440	412210	375110	395610	1.33	1.207	1.129	0.813	0.74	0.781	1.571	0.00120025
UPI000035D002	Lin1069 protein OS=Listeria innocua serovar 6a (strain ATCC BAA-680 / CLIP 11262) OX=272626 GN=lin1069 PE=4 SV=1	lin1069	39.6	16.1	22	5	5	3	5	4	3	3	4	4	5	5	4	5	5	4	5	5	4	5	5	124570	136730	117470	77876	95614	93200	1.158	1.271	1.092	0.724	0.889	0.866	1.42	0.0107027
UPI000035D003	UTP--glucose-1-phosphate uridylyltransferase OS=Listeria monocytogenes serotype 4b str. LL195 OX=1230340 GN=cap4C PE=3 SV=1	cap4C	33.187	53.6	77	13	13	13	14	14	11	14	11	12	12	12	11	12	12	12	12	12	11	12	12	1709600	1768400	1853500	1277300	1935700	1618700	1.009	1.044	1.094	0.754	1.143	0.956	1.103	0.41372
UPI000035D004	Ribitol-5-phosphate cytidylyltransferase OS=Listeria monocytogenes OX=1639 GN=tarI PE=3 SV=1	tarI	26.792	49.8	70	13	13	12	11	12	10	13	12	13	12	13	11	11	11	13	12	13	11	11	11	998760	1094100	1136000	782730	900560	879280	1.035	1.134	1.177	0.811	0.933	0.911	1.26	0.0159418
UPI000035D005	Ribulose-5-phosphate reductase OS=Listeria monocytogenes OX=1639 GN=tarJ PE=3 SV=1	tarJ	38.17	24.6	25	8	8	4	3	2	2	6	8	7	6	7	5	8	8	7	6	7	5	8	8	255080	235800	239330	229980	287960	258630	1.016	0.939	0.953	0.916	1.147	1.03	0.94	0.44928
UPI000035D007	CDP-glycerol glycerophosphateglycerophosphotransferase OS=Listeria monocytogenes OX=1639 GN=ARJ20_04835 PE=4 SV=1	ARJ20_04835	45.364	32.6	34	10	10	5	4	7	5	7	6	10	8	10	8	9	9	10	8	10	8	9	9	213340	175920	158540	174230	220230	205450	1.115	0.92	0.829	0.911	1.151	1.074	0.913	0.44688
UPI000035D008	CDP-glycerol glycerophosphotransferase family protein OS=Listeria monocytogenes OX=1639 GN=ARJ20_04830 PE=4 SV=1	ARJ20_04830	44.318	23	11	7	6	0	0	2	0	4	5	5	3	3	4	5	6	4	2	3	3	5	5	54653	59676	37527	50272	66127	57745	1.006	1.098	0.691	0.925	1.217	1.063	0.872	0.40888
UPI000035D009	Nicotinate phosphoribosyltransferase OS=Listeria monocytogenes OX=1639 GN=CHJ16_00740 PE=3 SV=1	CHJ16_00740	56.282	47.4	84	19	19	12	15	13	10	17	17	17	16	17	13	16	18	17	16	17	13	16	18	814940	773540	682410	548090	728390	671790	1.159	1.1	0.97	0.779	1.036	0.955	1.166	0.189782
UPI000035D00A	NH(3)-dependent NAD(+) synthetase OS=Listeria monocytogenes serotype 4b str. LL195 OX=1230340 GN=nadE PE=3 SV=1	nadE	30.56	50.7	82	11	11	12	15	17	11	14	13	11	10	11	10	11	11	11	10	11	10	11	11	1310100	1510300	1966700	950490	954860	893420	1.036	1.195	1.556	0.752	0.755	0.707	1.71	0.0124449
UPI000035D00B	Antibiotic biosynthesis monooxygenase OS=Listeria monocytogenes serotype 1/2b OX=2291966 GN=E3083_02695 PE=4 SV=1	E3083_02695	11.274	52	122	5	5	15	17	14	26	28	22	4	4	5	5	5	5	4	4	5	5	5	5	20390000	29125000	24929000	39497000	23765000	28312000	0.737	1.053	0.901	1.427	0.859	1.023	0.813	0.34306
UPI000035D00C	Putative PTS system, IIB component OS=Listeria monocytogenes serotype 4b str. LL195 OX=1230340 GN=BN389_11220 PE=4 SV=1	BN389_11220	14.592	37.3	19	4	4	5	3	3	3	2	3	4	3	3	3	3	3	4	3	3	3	3	3	158040	142410	166790	139330	164240	146250	1.034	0.932	1.091	0.912	1.075	0.957	1.038	0.60256
UPI000035D00D	GMP synthase [glutamine-hydrolyzing] OS=Listeria monocytogenes serotype 4b str. LL195 OX=1230340 GN=guaA PE=3 SV=1	guaA	57.55	61.3	149	26	26	30	22	24	23	25	25	25	24	23	25	22	24	25	24	23	25	22	24	4292600	4050300	4446100	2907400	3620200	3392600	1.134	1.07	1.175	0.768	0.956	0.896	1.29	0.021579
UPI000035D01D	Lmo1121 protein OS=Listeria monocytogenes serovar 1/2a (strain ATCC BAA-679 / EGD-e) OX=169963 GN=lmo1121 PE=4 SV=1	lmo1121	14.428	10.7	4	1	1	0	1	1	0	1	1	0	1	1	0	1	1	0	1	1	0	1	1	0	0	6624.2	0	0	0			1
UPI000035D01F	Lmo1123 protein OS=Listeria monocytogenes serovar 1/2a (strain ATCC BAA-679 / EGD-e) OX=169963 GN=lmo1123 PE=4 SV=1	lmo1123	18.585	16.6	5	2	2	2	1	1	1	0	0	2	2	2	2	2	2	2	2	2	2	2	2	24404	19588	23709	14378	16216	14642	1.297	1.041	1.26	0.764	0.862	0.778	1.497	0.0070184
UPI000035D027	ABC transporter ATP-binding protein OS=Listeria monocytogenes OX=1639 GN=LmNIHS28_00794 PE=4 SV=1	LmNIHS28_00794	64.132	10.3	10	5	5	2	0	0	1	4	3	4	1	2	4	5	5	4	1	2	4	5	5	28300	0	0	45765	46063	48000	0.673			1.089	1.096	1.142	0.607
UPI000035D030	ATP-dependent Clp protease proteolytic subunit OS=Listeria monocytogenes serotype 4b str. LL195 OX=1230340 GN=clpP3 PE=3 SV=1	clpP3	21.347	56.3	69	10	10	10	11	9	13	13	13	10	9	9	10	9	10	10	9	9	10	9	10	1610000	2051300	1792900	2223400	2172700	2111400	0.808	1.029	0.899	1.115	1.09	1.059	0.838	0.064495
UPI000035D031	3-dmu-9_3-mt domain-containing protein OS=Listeria monocytogenes serotype 4b str. LL195 OX=1230340 GN=BN389_11590 PE=4 SV=1	BN389_11590	15.255	37	76	6	6	13	13	11	14	13	12	6	6	6	6	6	6	6	6	6	6	6	6	7834800	9754600	7493200	13818000	7440900	9297400	0.845	1.052	0.808	1.49	0.802	1.003	0.821	0.43858
UPI000035D04C	Uncharacterized protein	---	4.3419	25	5	1	1	1	1	1	1	1	0	1	1	1	1	1	1	1	1	1	1	1	1	0	0	157290	0	0	0			1
UPI000035D06B	Corrinoid adenosyltransferase OS=Listeria monocytogenes OX=1639 GN=ARJ20_14125 PE=3 SV=1	ARJ20_14125	21.231	20.7	15	3	3	2	3	3	3	2	2	3	3	3	3	3	3	3	3	3	3	3	3	104680	95328	71745	77642	71798	74537	1.267	1.154	0.868	0.94	0.869	0.902	1.213	0.193158
UPI000035D070	GW domain-containing glycosaminoglycan-binding protein OS=Listeria monocytogenes OX=1639 GN=FZ039_05845 PE=4 SV=1	FZ039_05845	28.186	22.6	15	4	4	2	1	1	3	4	4	2	1	3	4	4	4	2	1	3	4	4	4	45696	0	40794	178990	134420	141090	0.422		0.377	1.654	1.242	1.304	0.285	0.00198029
UPI000035D071	N-acetylmuramoyl-L-alanine amidase OS=Listeria monocytogenes OX=1639 GN=LmNIHS28_00728 PE=4 SV=1	LmNIHS28_00728	37.242	25.8	58	8	8	8	9	10	11	10	10	8	8	8	8	8	8	8	8	8	8	8	8	1344500	1814300	1440600	3124200	1175000	1721900	0.76	1.025	0.814	1.765	0.664	0.973	0.764	0.54802
UPI000035D072	Putative frv operon protein FrvX OS=Listeria monocytogenes FSL F2-208 OX=702458 GN=NT04LM_1916 PE=3 SV=1	NT04LM_1916	38.971	39.6	41	9	9	5	6	5	5	9	11	8	6	6	6	7	7	8	6	6	6	7	7	615060	577770	595820	777310	1136000	1047000	0.777	0.73	0.753	0.982	1.435	1.323	0.604	0.052081
UPI000035D073	Phenylalanine--tRNA ligase alpha subunit OS=Listeria monocytogenes serotype 4b str. LL195 OX=1230340 GN=pheS PE=3 SV=1	pheS	39.299	25.1	39	8	8	7	5	7	5	9	6	8	7	8	8	8	8	8	7	8	8	8	8	383380	371880	332580	315040	419560	424940	1.024	0.993	0.888	0.841	1.12	1.134	0.939	0.62774
UPI000035D074	Phenylalanine--tRNA ligase beta subunit OS=Listeria monocytogenes serotype 4b str. LL195 OX=1230340 GN=pheT PE=3 SV=1	pheT	88.065	27.4	75	19	19	13	13	12	8	14	15	16	17	14	18	19	17	16	17	14	18	19	17	575670	540200	580400	508260	776130	685580	0.942	0.884	0.95	0.832	1.27	1.122	0.861	0.3501
UPI000035D075	ABC transporter permease OS=Listeria monocytogenes OX=1639 GN=LmNIHS28_00718 PE=4 SV=1	LmNIHS28_00718	126.98	7.3	22	6	6	4	3	3	3	5	4	5	5	6	5	5	4	5	5	6	5	5	4	192660	165730	79147	257070	182490	200430	1.073	0.923	0.441	1.431	1.016	1.116	0.684	0.2099
UPI000035D076	Multiple antibiotic resistance protein marR OS=Listeria monocytogenes serotype 4b str. LL195 OX=1230340 GN=marR PE=4 SV=1	marR	17.417	21.3	7	2	2	1	1	1	2	1	1	2	2	2	2	2	2	2	2	2	2	2	2	42327	39122	48281	25077	48095	45300	1.023	0.946	1.167	0.606	1.163	1.095	1.095	0.5897
UPI000035D077	Membrane protein OS=Listeria monocytogenes OX=1639 GN=LmNIHS28_00716 PE=4 SV=1	LmNIHS28_00716	115.15	25.2	75	20	20	12	9	9	11	18	16	17	17	13	16	20	19	17	17	13	16	20	19	569400	455350	354300	620340	604390	580310	1.073	0.858	0.668	1.169	1.139	1.094	0.764	0.173123
UPI000035D078	Uracil-DNA glycosylase OS=Listeria monocytogenes OX=1639 GN=ung PE=3 SV=1	ung	25.634	7.1	1	1	1	0	0	0	0	0	1	0	0	0	1	0	1	0	0	0	1	0	1	0	0	0	0	0	4995						1
UPI000035D079	Ribonuclease HIII OS=Listeria monocytogenes serotype 4b str. LL195 OX=1230340 GN=rnhC PE=3 SV=1	rnhC	32.177	11.3	5	2	2	1	0	1	0	2	1	2	0	1	1	2	1	2	0	1	1	2	1	9148	0	0	0	14906	0	0.761				1.239		0.614
UPI000035D07A	Cell division protein ZapA OS=Listeria monocytogenes serotype 4b str. LL195 OX=1230340 GN=zapA PE=4 SV=1	zapA	11.519	52.9	20	4	4	2	5	4	3	2	4	4	4	4	3	4	3	4	4	4	3	4	3	327990	359630	327970	180060	191090	186330	1.251	1.372	1.251	0.687	0.729	0.711	1.821	7.5207e-05
UPI000035D07C	DNA polymerase/3'-5' exonuclease PolX OS=Listeria monocytogenes OX=1639 GN=RK57_14095 PE=4 SV=1	RK57_14095	64.068	16.8	19	7	7	4	1	3	0	7	4	5	5	6	5	7	5	5	5	6	5	7	5	57592	36593	50549	36633	64420	66773	1.106	0.702	0.97	0.703	1.237	1.282	0.862	0.61036
UPI000035D07D	Endonuclease MutS2 OS=Listeria monocytogenes serotype 1/2b OX=2291966 GN=mutS2 PE=3 SV=1	mutS2	86.507	26.5	63	17	17	13	8	12	9	11	10	14	12	15	14	16	16	14	12	15	14	16	16	464820	441500	446620	522660	509330	509400	0.964	0.915	0.926	1.083	1.056	1.056	0.878	0.00188116
UPI000035D07E	UvrABC system protein C OS=Listeria monocytogenes serotype 4b str. LL195 OX=1230340 GN=uvrC_2 PE=3 SV=1	uvrC_2	69.403	23.1	34	10	10	6	5	3	6	8	6	9	7	6	6	9	7	9	7	6	6	9	7	87104	66040	73531	91964	103080	88739	1.024	0.776	0.864	1.081	1.212	1.043	0.799	0.068302
UPI000035D07F	Aspartokinase OS=Listeria monocytogenes OX=1639 GN=LmNIHS28_00707 PE=3 SV=1	LmNIHS28_00707	43.606	21.8	39	6	6	7	7	4	6	9	6	5	4	6	5	6	6	5	4	6	5	6	6	221800	205710	201290	135270	211370	172810	1.159	1.075	1.052	0.707	1.104	0.903	1.211	0.192697
UPI000035D080	DUF2507 domain-containing protein OS=Listeria monocytogenes OX=1639 GN=ARJ20_14265 PE=4 SV=1	ARJ20_14265	18.893	30.4	30	5	5	4	5	4	4	7	6	4	4	4	5	5	4	4	4	4	5	5	4	359030	349480	326790	306340	372300	357290	1.04	1.012	0.947	0.887	1.078	1.035	1	0.97296
UPI000035D081	dITP/XTP pyrophosphatase OS=Listeria monocytogenes serotype 4b str. LL195 OX=1230340 GN=BN389_12570 PE=3 SV=1	BN389_12570	21.97	6.4	4	1	1	0	0	1	1	1	1	1	0	1	1	1	1	1	0	1	1	1	1	0	0	74931	0	0	0			1
UPI000035D082	Phosphoesterase OS=Listeria monocytogenes serotype 1/2b str. 10-0811 OX=1196164 GN=A410_1288 PE=3 SV=1	A410_1288	19.786	26.4	29	4	4	5	5	6	5	3	5	4	4	4	4	4	4	4	4	4	4	4	4	505990	682540	1400300	438330	366680	511140	0.777	1.049	2.152	0.673	0.563	0.785	1.968	0.135583
UPI000035D08A	ATP-dependent RNA helicase DbpA OS=Listeria monocytogenes OX=1639 GN=dbpA PE=3 SV=1	dbpA	53.015	18.7	25	7	7	5	3	4	4	4	5	7	5	7	6	6	6	7	5	7	6	6	6	88619	70644	73881	88045	134660	129780	0.908	0.724	0.757	0.902	1.38	1.33	0.661	0.058483
UPI000035D08C	8-oxo-dGTP diphosphatase OS=Listeria monocytogenes serotype 1/2b OX=2291966 GN=E3083_10060 PE=4 SV=1	E3083_10060	18.208	10.1	1	1	1	0	0	0	0	0	1	1	1	0	0	0	1	1	1	0	0	0	1	0	1940.2	0	0	0	0		1
UPI000035D08D	Lmo1249 protein OS=Listeria monocytogenes serovar 1/2a (strain ATCC BAA-679 / EGD-e) OX=169963 GN=lmo1249 PE=4 SV=1	lmo1249	9.2063	14.8	1	1	1	0	0	1	0	0	0	0	0	1	0	0	0	0	0	1	0	0	0	0	0	30726	0	0	0			1
UPI000035D08F	Crp/FNR family transcriptional regulator OS=Listeria monocytogenes FSL F2-208 OX=702458 GN=NT04LM_1969 PE=4 SV=1	NT04LM_1969	25.781	5.9	1	1	1	0	0	1	0	0	0	0	0	1	0	0	0	0	0	1	0	0	0	0	0	5656.6	0	0	0			1
UPI000035D091	DUF2179 domain-containing protein OS=Listeria monocytogenes OX=1639 GN=LmNIHS28_00691 PE=4 SV=1	LmNIHS28_00691	31.224	6.4	5	1	1	1	0	1	1	1	1	1	0	1	1	1	1	1	0	1	1	1	1	0	0	4702.4	0	0	0			1
UPI000035D094	Trehalose operon repressor OS=Listeria monocytogenes serotype 1/2b OX=2291966 GN=treR PE=4 SV=1	treR	27.352	15.2	12	3	3	1	3	2	2	2	2	3	3	3	3	3	3	3	3	3	3	3	3	63848	65859	59579	81175	72653	76513	0.913	0.942	0.852	1.161	1.039	1.094	0.822	0.0109201
UPI000035D095	Alpha,alpha-phosphotrehalase OS=Listeria monocytogenes OX=1639 GN=treC PE=4 SV=1	treC	63.219	25.7	37	10	10	5	6	5	5	10	6	7	8	9	9	10	8	7	8	9	9	10	8	469910	378450	340840	239080	457730	407940	1.229	0.99	0.891	0.625	1.197	1.067	1.076	0.66896
UPI000035D096	PTS trehalose transporter subunit IIBC OS=Listeria monocytogenes serotype 1/2b OX=2291966 GN=treB PE=4 SV=1	treB	53.462	11.7	31	5	5	7	5	4	5	5	5	4	4	4	5	4	4	4	4	4	5	4	4	303200	313440	255770	474740	522780	520450	0.761	0.787	0.642	1.192	1.312	1.306	0.575	0.00138005
UPI000035D098	Lmo1257 protein OS=Listeria monocytogenes serovar 1/2a (strain ATCC BAA-679 / EGD-e) OX=169963 GN=lmo1257 PE=4 SV=1	lmo1257	18.093	40.3	34	5	5	6	6	7	3	7	5	4	5	5	4	5	5	4	5	5	4	5	5	262480	209980	460520	92628	237210	231360	1.054	0.843	1.849	0.372	0.953	0.929	1.662	0.23924
UPI000035D099	Alpha/beta hydrolase OS=Listeria monocytogenes OX=1639 GN=LmNIHS28_00686 PE=4 SV=1	LmNIHS28_00686	34.449	33.9	30	6	6	4	4	4	4	7	7	5	6	5	5	6	5	5	6	5	5	6	5	229780	244990	217740	186950	237120	234840	1.02	1.088	0.967	0.83	1.053	1.043	1.051	0.55672
UPI000035D09A	Gamma-glutamyl phosphate reductase OS=Listeria monocytogenes OX=1639 GN=proA PE=3 SV=1	proA	45.492	33	47	11	11	10	8	7	7	10	5	11	9	10	9	11	7	11	9	10	9	11	7	205030	244450	222300	226250	271880	243450	0.87	1.038	0.944	0.96	1.154	1.033	0.906	0.25494
UPI000035D09B	Glutamate 5-kinase OS=Listeria monocytogenes serotype 4b str. LL195 OX=1230340 GN=proB PE=3 SV=1	proB	30.032	33.7	23	6	6	3	5	2	5	6	2	5	5	4	6	6	6	5	5	4	6	6	6	36319	46955	50603	54296	79781	70924	0.643	0.831	0.896	0.961	1.413	1.256	0.653	0.049482
UPI000035D09C	Putative membrane protein OS=Listeria monocytogenes serotype 4b str. LL195 OX=1230340 GN=BN389_12860 PE=4 SV=1	BN389_12860	42.37	5.3	7	2	2	1	1	1	1	1	2	1	1	2	1	1	2	1	1	2	1	1	2	0	0	58887	0	0	53177			1.051			0.949	1.107
UPI000035D09F	Lmo1266 protein OS=Listeria monocytogenes serovar 1/2a (strain ATCC BAA-679 / EGD-e) OX=169963 GN=lmo1266 PE=4 SV=1	lmo1266	36.488	17	13	4	4	2	2	1	2	3	3	4	4	3	3	4	4	4	4	3	3	4	4	64863	55272	43756	53984	61616	58728	1.151	0.981	0.776	0.958	1.093	1.042	0.94	0.5777
UPI000035D0A1	Signal peptidase I OS=Listeria monocytogenes serotype 4b str. LL195 OX=1230340 GN=spsB PE=3 SV=1	spsB	21.108	43.1	27	6	6	4	4	4	5	4	6	5	5	5	6	6	6	5	5	5	6	6	6	204900	203230	150090	273060	263410	281510	0.893	0.886	0.654	1.19	1.148	1.227	0.682	0.0198563
UPI000035D0A3	Signal peptidase I OS=Listeria monocytogenes serotype 1/2b OX=2291966 GN=sipZ PE=3 SV=1	sipZ	20.849	23.9	19	6	6	2	2	2	4	4	5	5	4	5	5	6	6	5	4	5	5	6	6	166890	158060	148040	256660	259590	265950	0.798	0.756	0.708	1.227	1.241	1.271	0.605	0.000156724
UPI000035D0A4	Ribosome biogenesis GTPase A OS=Listeria monocytogenes serotype 1/2b OX=2291966 GN=ylqF PE=3 SV=1	ylqF	32.905	32.1	37	8	8	7	5	6	5	8	6	8	6	7	7	8	8	8	6	7	7	8	8	200070	172750	173190	175520	221470	208030	1.043	0.9	0.903	0.915	1.154	1.084	0.903	0.3025
UPI000035D0A7	DNA topoisomerase 1 OS=Listeria monocytogenes serotype 1/2b OX=2291966 GN=topA PE=3 SV=1	topA	79.43	40.8	94	24	24	13	15	13	14	20	19	17	18	17	17	23	23	17	18	17	17	23	23	512530	487140	477440	629810	774920	727770	0.852	0.81	0.794	1.047	1.288	1.21	0.693	0.0049606
UPI000035D0A8	Methylenetetrahydrofolate--tRNA-(uracil-5-)-methyltransferase TrmFO OS=Listeria monocytogenes serotype 4b str. LL195 OX=1230340 GN=trmFO PE=3 SV=1	trmFO	47.851	35.3	51	11	11	8	8	9	7	9	10	8	10	9	10	11	10	8	10	9	10	11	10	608070	560890	527760	521400	633890	627040	1.049	0.967	0.91	0.899	1.093	1.081	0.952	0.56936
UPI000035D0AA	ATP-dependent protease ATPase subunit HslU OS=Listeria monocytogenes OX=1639 GN=hslU PE=3 SV=1	hslU	52.514	40.2	82	16	15	15	13	16	10	14	14	14	15	15	14	16	15	14	14	14	13	15	14	941020	1032800	901920	1005800	1050700	991970	0.953	1.046	0.913	1.019	1.064	1.005	0.943	0.2413
UPI000035D0AB	Acyl-CoA thioesterase OS=Listeria monocytogenes serotype 1/2b OX=2291966 GN=E3083_09875 PE=4 SV=1	E3083_09875	16.379	7.9	4	1	1	1	0	0	1	1	1	1	1	0	1	1	1	1	1	0	1	1	1	0	18444	0	0	0	0		1
UPI000035D0AC	Protein lacX, chromosomal OS=Listeria monocytogenes serotype 4b str. LL195 OX=1230340 GN=lacX PE=4 SV=1	lacX	33.082	44.1	73	10	10	10	13	15	11	14	10	9	9	10	8	10	9	9	9	10	8	10	9	841690	879720	884750	380550	483140	451370	1.288	1.346	1.354	0.582	0.739	0.691	1.982	0.00069852
UPI000035D0AE	CoA-binding protein OS=Listeria monocytogenes OX=1639 GN=ARJ20_08000 PE=4 SV=1	ARJ20_08000	15.425	28.9	27	3	3	5	5	4	5	5	3	3	3	3	3	3	3	3	3	3	3	3	3	1409800	1723800	1371500	1423000	815860	1033600	1.088	1.33	1.058	1.098	0.629	0.797	1.377	0.125984
UPI000035D0AF	DNA topoisomerase 4 subunit B OS=Listeria monocytogenes serotype 1/2b OX=2291966 GN=parE PE=3 SV=1	parE	72.984	41.2	85	21	21	15	12	15	12	16	15	16	19	19	17	20	20	16	19	19	17	20	20	738780	664430	661180	559470	696470	734470	1.093	0.983	0.978	0.828	1.031	1.087	1.037	0.67196
UPI000035D0B0	DNA topoisomerase 4 subunit A OS=Listeria monocytogenes OX=1639 GN=parC PE=3 SV=1	parC	92.213	41.8	123	27	27	20	16	15	22	26	24	23	24	21	23	27	27	23	24	21	23	27	27	786790	758250	788630	853700	991460	969580	0.917	0.884	0.919	0.995	1.155	1.13	0.829	0.0183627
UPI000035D0B1	S-ribosylhomocysteine lyase OS=Listeria monocytogenes serotype 4b str. LL195 OX=1230340 GN=luxS PE=3 SV=1	luxS	17.353	25.8	85	6	6	15	13	16	13	13	15	5	5	6	5	5	5	5	5	6	5	5	5	15226000	18761000	17350000	15223000	8425200	9986100	1.075	1.325	1.225	1.075	0.595	0.705	1.526	0.072504
UPI000035D0B3	Peptidoglycan O-acetyltransferase OS=Listeria monocytogenes OX=1639 GN=LmNIHS28_00659 PE=4 SV=1	LmNIHS28_00659	71.012	11.9	45	6	6	8	6	6	10	9	6	6	5	5	6	6	5	6	5	5	6	6	5	264660	273050	202980	464870	394060	392380	0.797	0.822	0.611	1.4	1.187	1.182	0.592	0.0083616
UPI000035D0B5	Glycerol-3-phosphate dehydrogenase OS=Listeria monocytogenes OX=1639 GN=LmNIHS28_00657 PE=3 SV=1	LmNIHS28_00657	63.252	53.2	125	25	25	19	22	18	17	28	21	21	20	21	21	24	23	21	20	21	21	24	23	1224700	1228900	1040400	1598800	1680200	1705200	0.867	0.87	0.736	1.131	1.189	1.207	0.701	0.0036423
UPI000035D0B6	tRNA dimethylallyltransferase OS=Listeria monocytogenes serotype 4b str. LL195 OX=1230340 GN=miaA PE=3 SV=1	miaA	34.748	12.5	11	3	2	2	2	1	2	2	2	3	2	2	3	3	3	2	2	1	2	2	2	319430	151110	0	329240	374210	405340	1.011	0.478		1.042	1.185	1.283	0.636	0.172582
UPI000035D0B7	GTPase HflX OS=Listeria monocytogenes OX=1639 GN=hflX PE=3 SV=1	hflX	46.453	2.7	2	1	1	0	0	0	0	1	1	0	0	1	0	1	1	0	0	1	0	1	1	0	0	2081.8	0	0	0			1
UPI000035D0BC	LexA repressor OS=Listeria monocytogenes serotype 4b str. LL195 OX=1230340 GN=lexA PE=3 SV=1	lexA	22.637	20.1	17	2	2	3	3	3	2	3	3	2	2	2	2	2	2	2	2	2	2	2	2	95975	74319	84756	60736	85845	73244	1.213	0.939	1.071	0.767	1.085	0.925	1.161	0.28534
UPI000035D0BF	Transketolase OS=Listeria monocytogenes OX=1639 GN=tkt PE=3 SV=1	tkt	71.842	51.2	176	28	27	27	31	30	26	33	29	27	26	26	27	28	26	26	25	25	26	27	25	5418700	5412300	5768600	4600300	5715800	5265700	1.01	1.009	1.076	0.858	1.066	0.982	1.065	0.37542
UPI000035D0C0	UPF0154 protein E3083_09755 OS=Listeria monocytogenes serotype 1/2b OX=2291966 GN=E3083_09755 PE=3 SV=1	E3083_09755	9.2012	48.1	16	4	4	3	3	2	1	4	3	3	3	4	3	4	4	3	3	4	3	4	4	131030	106620	144250	89909	135840	110740	1.094	0.89	1.205	0.751	1.135	0.925	1.134	0.42414
UPI000035D0C2	Chromosome partitioning protein ParB OS=Listeria monocytogenes serotype 1/2b OX=2291966 GN=E3083_09745 PE=4 SV=1	E3083_09745	19.511	7.7	1	1	1	0	1	0	0	0	0	1	1	0	0	0	0	1	1	0	0	0	0	0	13184	0	0	0	0		1
UPI000035D0C6	Isoprenyl transferase OS=Listeria monocytogenes serotype 4b str. LL195 OX=1230340 GN=uppS PE=3 SV=1	uppS	29.016	7.1	6	1	1	1	1	1	1	1	1	1	1	1	1	1	1	1	1	1	1	1	1	0	0	17788	0	0	0			1
UPI000035D0C8	1-deoxy-D-xylulose 5-phosphate reductoisomerase OS=Listeria monocytogenes serotype 4b str. LL195 OX=1230340 GN=dxr PE=3 SV=1	dxr	42.332	17.1	20	6	6	2	3	4	2	5	4	6	6	6	6	5	5	6	6	6	6	5	5	108610	115700	100720	126570	107810	120640	0.958	1.021	0.889	1.117	0.951	1.064	0.916	0.23272
UPI000035D0C9	Zinc metalloprotease OS=Listeria monocytogenes serotype 4b str. LL195 OX=1230340 GN=BN389_13420 PE=3 SV=1	BN389_13420	46.69	22.4	32	8	8	4	5	5	5	7	6	7	7	7	7	8	7	7	7	7	7	8	7	176010	151750	156210	172360	195080	175100	1.029	0.887	0.913	1.007	1.14	1.023	0.892	0.128801
UPI000035D0CA	Proline--tRNA ligase OS=Listeria monocytogenes OX=1639 GN=proS PE=3 SV=1	proS	63.369	44.5	105	21	21	17	17	15	14	21	21	18	17	17	17	19	19	18	17	17	17	19	19	1142800	1097200	1073300	993110	1437800	1300800	0.973	0.934	0.914	0.846	1.225	1.108	0.887	0.38988
UPI000035D0CB	DNA polymerase III subunit alpha OS=Listeria monocytogenes OX=1639 GN=FZ039_05285 PE=4 SV=1	FZ039_05285	162.74	16.6	78	19	19	15	10	12	10	14	17	16	17	15	15	17	18	16	17	15	15	17	18	1466800	1418600	1280400	1506300	1899200	1768100	0.942	0.911	0.823	0.968	1.22	1.136	0.805	0.054744
UPI000035D0CC	Ribosome maturation factor RimP OS=Listeria monocytogenes serotype 1/2b OX=2291966 GN=rimP PE=3 SV=1	rimP	17.545	54.8	38	8	7	7	5	9	4	6	7	6	6	8	6	7	7	6	6	7	6	7	7	423970	461790	609640	206040	258700	279870	1.136	1.237	1.633	0.552	0.693	0.75	2.008	0.0083589
UPI000035D0CD	Transcription termination/antitermination protein NusA OS=Listeria monocytogenes OX=1639 GN=nusA PE=3 SV=1	nusA	41.73	44.1	86	15	15	12	14	15	12	17	16	11	12	13	13	13	13	11	12	13	13	13	13	1540300	1597100	1421300	1128500	1497100	1239500	1.097	1.138	1.012	0.804	1.066	0.883	1.179	0.130196
UPI000035D0CF	Translation initiation factor IF-2 OS=Listeria monocytogenes OX=1639 GN=infB PE=3 SV=1	infB	84.954	35.9	151	24	24	25	27	23	25	26	25	23	22	22	23	24	24	23	22	22	23	24	24	2244600	2260700	2251800	2464200	2820500	2581900	0.921	0.928	0.924	1.011	1.157	1.059	0.859	0.063203
UPI000035D0D0	YlxP OS=Listeria monocytogenes FSL F2-208 OX=702458 GN=NT04LM_2069 PE=4 SV=1	NT04LM_2069	10.834	18.5	8	1	1	1	2	2	2	0	1	1	1	1	1	1	1	1	1	1	1	1	1	0	0	2838000	0	0	0			1
UPI000035D0D2	Riboflavin biosynthesis protein OS=Listeria monocytogenes OX=1639 GN=LmNIHS28_00631 PE=3 SV=1	LmNIHS28_00631	35.596	35.7	28	8	8	4	3	6	3	5	7	6	5	6	7	7	6	6	5	6	7	7	6	259240	315750	300660	349370	320690	297130	0.844	1.028	0.979	1.137	1.044	0.967	0.906	0.2546
UPI000035D0D3	Polyribonucleotide nucleotidyltransferase OS=Listeria monocytogenes serotype 4b str. LL195 OX=1230340 GN=pnp PE=3 SV=1	pnp	79.541	55.3	203	37	37	36	32	36	28	36	35	36	34	36	33	34	35	36	34	36	33	34	35	2573900	2662200	2913200	2324100	3126100	2834500	0.94	0.972	1.064	0.849	1.141	1.035	0.984	0.9186
UPI000035D0D5	Lmo1333 protein OS=Listeria monocytogenes serovar 1/2a (strain ATCC BAA-679 / EGD-e) OX=169963 GN=lmo1333 PE=4 SV=1	lmo1333	17.093	32	34	5	5	5	5	5	7	7	5	5	5	4	5	5	5	5	5	4	5	5	5	1082500	1074900	945410	1131400	1145400	1136700	0.997	0.99	0.871	1.042	1.055	1.047	0.909	0.157962
UPI000035D0D6	50S ribosomal protein L33 OS=Listeria ivanovii subsp. londoniensis OX=202752 GN=rpmG PE=3 SV=1	rpmG	6.5656	35.2	17	2	2	3	2	4	3	3	2	2	2	2	2	2	2	2	2	2	2	2	2	1737800	1857600	2292200	1391000	1303000	1376900	1.047	1.119	1.381	0.838	0.785	0.83	1.446	0.0135229
UPI000035D0D7	5-formyltetrahydrofolate cyclo-ligase OS=Listeria monocytogenes serotype 1/2b OX=2291966 GN=E3083_09610 PE=3 SV=1	E3083_09610	20.775	28.5	17	4	4	3	3	3	2	3	3	3	4	4	3	4	4	3	4	4	3	4	4	91771	64703	77242	48356	60644	61795	1.361	0.96	1.146	0.717	0.9	0.917	1.368	0.073081
UPI000035D0D8	Rhomboid family protein OS=Listeria monocytogenes serotype 4b str. LL195 OX=1230340 GN=BN389_13610 PE=4 SV=1	BN389_13610	58.664	10.8	9	4	4	3	0	0	1	3	2	4	1	2	2	4	4	4	1	2	2	4	4	36456	0	40115	45335	40102	40530	0.9		0.99	1.119	0.99	1.001	0.912	0.23232
UPI000035D0D9	Glucokinase OS=Listeria monocytogenes serotype 4b str. LL195 OX=1230340 GN=glcK PE=4 SV=1	glcK	33.728	70.2	84	16	15	17	17	19	10	12	9	15	13	15	12	14	13	14	13	15	12	14	12	3315400	3109200	4563200	1423100	1745400	1687100	1.256	1.177	1.728	0.539	0.661	0.639	2.263	0.0038961
UPI000035D0DA	Putative lipoprotein OS=Listeria monocytogenes serotype 4b str. LL195 OX=1230340 GN=BN389_13640 PE=4 SV=1	BN389_13640	41.845	21.8	13	6	6	0	1	0	5	4	3	5	3	1	6	6	5	5	3	1	6	6	5	25838	27789	0	145680	137880	143470	0.269	0.289		1.515	1.434	1.492	0.188	1.93667e-05
UPI000035D0E2	Aminomethyltransferase OS=Listeria monocytogenes serotype 1/2b str. 10-0811 OX=1196164 GN=gcvT PE=3 SV=1	gcvT	39.523	23.8	11	5	5	2	1	1	1	3	3	3	1	3	1	4	5	3	1	3	1	4	5	45854	0	46474	0	56363	34412	1.002		1.015		1.231	0.752	1.017	0.87996
UPI000035D0E3	Probable glycine dehydrogenase (decarboxylating) subunit 1 OS=Listeria monocytogenes serotype 4b str. LL195 OX=1230340 GN=gcvPA PE=3 SV=1	gcvPA	49.499	20.3	20	6	6	3	3	3	2	4	5	5	4	3	4	6	6	5	4	3	4	6	6	71934	80639	89136	127460	156330	135380	0.653	0.732	0.809	1.157	1.419	1.229	0.577	0.0031355
UPI000035D0E4	Probable glycine dehydrogenase (decarboxylating) subunit 2 OS=Listeria monocytogenes OX=1639 GN=gcvPB PE=3 SV=1	gcvPB	53.481	36.9	42	11	11	9	8	6	2	11	6	10	10	8	7	11	10	10	10	8	7	11	10	210270	167920	167810	241740	307160	290930	0.91	0.727	0.727	1.047	1.33	1.26	0.65	0.0143577
UPI000035D0E6	DUF1385 domain-containing protein OS=Listeria monocytogenes OX=1639 GN=ARJ20_07665 PE=4 SV=1	ARJ20_07665	36.318	8.4	10	2	2	2	1	0	1	3	3	2	1	1	1	2	2	2	1	1	1	2	2	15411	0	0	0	28333	21889	0.704				1.295	1.001	0.613
UPI000035D0E7	Aminopeptidase P family protein OS=Listeria monocytogenes serotype 1/2b OX=2291966 GN=E3083_09515 PE=3 SV=1	E3083_09515	38.986	58.6	154	18	18	32	26	37	21	19	19	17	15	16	14	13	13	17	15	16	14	13	13	5245200	5392800	11964000	3496700	2188400	2574200	1.02	1.048	2.326	0.68	0.425	0.5	2.738	0.035344
UPI000035D0E8	Biotin carboxyl carrier protein of acetyl-CoA carboxylase OS=Listeria monocytogenes serotype 4b str. LL195 OX=1230340 GN=accB PE=4 SV=1	accB	16.911	5	6	1	1	0	1	2	1	1	1	1	1	1	1	1	1	1	1	1	1	1	1	0	0	31698	0	0	0			1
UPI000035D0E9	Biotin carboxylase OS=Listeria monocytogenes OX=1639 GN=LmNIHS28_00613 PE=4 SV=1	LmNIHS28_00613	49.919	39.4	88	15	15	13	15	15	13	18	14	15	15	15	14	15	14	15	15	15	14	15	14	1794900	1585700	1486700	1524200	1807400	1622200	1.097	0.969	0.908	0.931	1.104	0.991	0.983	0.8216
UPI000035D0EA	Bifunctional methylenetetrahydrofolate dehydrogenase/methenyltetrahydrofolate cyclohydrolase FolD OS=Listeria monocytogenes OX=1639 GN=folD PE=4 SV=1	folD	30.909	35.9	51	7	7	9	8	7	8	9	10	6	6	6	7	7	7	6	6	6	7	7	7	291460	282030	250260	190210	348220	275510	1.068	1.033	0.917	0.697	1.276	1.009	1.012	0.83694
UPI000035D0EB	Exodeoxyribonuclease 7 large subunit OS=Listeria monocytogenes OX=1639 GN=xseA PE=3 SV=1	xseA	51.29	11.6	11	4	4	1	2	1	1	3	3	3	2	3	1	4	4	3	2	3	1	4	4	26068	29340	30219	0	34331	27918	0.881	0.992	1.022		1.161	0.944	0.917	0.45194
UPI000035D0EC	Polyprenyl synthetase family protein OS=Listeria monocytogenes serotype 1/2b OX=2291966 GN=E3085_09810 PE=3 SV=1	E3085_09810	32.258	4.1	4	1	1	1	0	1	0	1	1	1	1	1	1	1	1	1	1	1	1	1	1	0	0	7343.4	0	0	0			1
UPI000035D0ED	1-deoxy-D-xylulose-5-phosphate synthase OS=Listeria monocytogenes serotype 1/2b OX=2291966 GN=dxs PE=3 SV=1	dxs	66.713	9.4	10	5	5	2	2	0	1	3	2	4	4	4	4	5	4	4	4	4	4	5	4	41652	50983	34634	44434	45418	45790	0.951	1.164	0.79	1.014	1.037	1.045	0.938	0.56774
UPI000035D0EE	Putative rRNA methyltransferase YqxC OS=Listeria monocytogenes serotype 4b str. LL195 OX=1230340 GN=yqxC PE=4 SV=1	yqxC	30.435	12.8	9	3	3	2	1	1	0	3	2	3	1	2	1	3	2	3	1	2	1	3	2	15521	0	17984	0	27017	21673	0.755		0.875		1.315	1.055	0.688	0.107484
UPI000035D0EF	DNA repair protein RecN OS=Listeria monocytogenes serotype 1/2b OX=2291966 GN=recN PE=3 SV=1	recN	63.518	9.4	16	4	4	3	2	2	3	3	3	3	3	4	3	4	4	3	3	4	3	4	4	146340	214010	90206	185030	154390	135320	0.949	1.388	0.585	1.2	1.001	0.877	0.949	0.71516
UPI000035D0F0	Phosphate acetyltransferase OS=Listeria monocytogenes OX=1639 GN=FZ072_07265 PE=4 SV=1	FZ072_07265	30.772	10.4	9	3	3	2	2	1	1	1	2	3	3	2	2	2	2	3	3	2	2	2	2	45578	49516	48875	40523	48087	37837	1.011	1.099	1.084	0.899	1.067	0.84	1.138	0.151501
UPI000035D0F1	Probable butyrate kinase OS=Listeria monocytogenes serotype 4b str. LL195 OX=1230340 GN=buk PE=3 SV=1	buk	38.918	33.8	29	9	9	7	5	5	3	5	4	8	8	7	6	7	7	8	8	7	6	7	7	157260	166850	135170	99711	115410	100390	1.218	1.292	1.047	0.772	0.894	0.777	1.456	0.0089849
UPI000035D0F2	Dihydrolipoyl dehydrogenase OS=Listeria monocytogenes serotype 4b str. LL195 OX=1230340 GN=bfmBC PE=3 SV=1	bfmBC	50.919	26.7	36	10	10	5	6	7	7	6	5	8	7	9	8	10	9	8	7	9	8	10	9	248590	290770	279200	289580	391460	384220	0.792	0.926	0.889	0.922	1.247	1.224	0.768	0.07704
UPI000035D0F3	2-oxoisovalerate dehydrogenase OS=Listeria monocytogenes OX=1639 GN=LmNIHS28_00600 PE=4 SV=1	LmNIHS28_00600	36.319	36.3	51	8	8	9	8	7	7	8	12	7	7	6	7	7	8	7	7	6	7	7	8	802390	866020	1252400	718460	867260	835020	0.901	0.973	1.407	0.807	0.974	0.938	1.207	0.31398
UPI000035D0F4	Alpha-ketoacid dehydrogenase subunit beta OS=Listeria monocytogenes serotype 1/2b OX=2291966 GN=E3083_09420 PE=4 SV=1	E3083_09420	35.735	64.2	108	19	19	13	19	22	17	16	21	17	17	19	16	15	17	17	17	19	16	15	17	2377000	2402700	3348400	1997600	2116200	1935600	1.006	1.017	1.417	0.845	0.896	0.819	1.344	0.070302
UPI000035D0F5	Dihydrolipoamide acetyltransferase component of pyruvate dehydrogenase complex OS=Listeria monocytogenes serotype 1/2b OX=2291966 GN=E3085_09755 PE=3 SV=1	E3085_09755	44.888	23.1	33	8	7	5	4	6	5	6	7	7	8	7	8	8	7	6	7	7	7	7	7	882510	810580	915940	1308100	1163500	1239900	0.838	0.769	0.869	1.242	1.104	1.177	0.703	0.002082
UPI000035D0F7	Peptidase M20 OS=Listeria monocytogenes OX=1639 GN=LmNIHS28_00597 PE=3 SV=1	LmNIHS28_00597	40.705	5.2	3	2	2	1	0	0	1	1	0	1	1	1	1	2	2	1	1	1	1	2	2	0	0	0	0	0	13044						1
UPI000035D0FA	DUF1033 family protein OS=Listeria monocytogenes serotype 1/2b OX=2291966 GN=E3083_09370 PE=4 SV=1	E3083_09370	13.767	6.1	2	1	1	0	1	0	1	0	0	1	1	1	1	1	1	1	1	1	1	1	1	0	0	29286	0	0	0			1
UPI000035D0FB	Isopentenyl-diphosphate delta-isomerase OS=Listeria monocytogenes serotype 1/2b str. 10-0811 OX=1196164 GN=fni PE=3 SV=1	fni	39.424	15.1	11	4	4	3	1	1	1	2	3	4	3	3	3	4	4	4	3	3	3	4	4	2169800	2934700	513980	522890	641150	1531900	1.566	2.118	0.371	0.377	0.463	1.105	2.085	0.38268
UPI000035D0FC	UPF0176 protein E3083_09360 OS=Listeria monocytogenes serotype 1/2b OX=2291966 GN=E3083_09360 PE=3 SV=1	E3083_09360	36.428	63.9	89	20	20	18	14	12	13	19	13	19	19	17	17	19	19	19	19	17	17	19	19	4688200	2474200	2166300	2903300	2865700	2715400	1.579	0.833	0.73	0.978	0.965	0.915	1.099	0.89602
UPI000035D0FD	YitT family protein OS=Listeria innocua OX=1642 GN=EIB90_07510 PE=4 SV=1	EIB90_07510	32.848	5.4	3	1	1	1	1	0	0	1	0	1	1	0	1	1	1	1	1	0	1	1	1	0	9284.8	0	0	0	0		1
UPI000035D0FE	Cell division protein FtsK OS=Listeria monocytogenes OX=1639 GN=LmNIHS28_01985 PE=3 SV=1	LmNIHS28_01985	83.478	15.3	34	11	11	6	5	6	6	4	7	8	8	9	8	9	9	8	8	9	8	9	9	194250	190300	178810	204260	167230	174650	1.05	1.029	0.967	1.105	0.904	0.944	1.031	0.6311
UPI000035D0FF	Pyrroline-5-carboxylate reductase OS=Listeria monocytogenes OX=1639 GN=ARJ20_07490 PE=4 SV=1	ARJ20_07490	30.526	19.7	12	4	4	3	2	1	1	3	2	3	3	3	3	3	4	3	3	3	3	3	4	39045	31711	28718	37987	49141	41567	1.027	0.834	0.755	0.999	1.292	1.093	0.773	0.09206
UPI000035D100	ABC transporter ATP-binding protein OS=Listeria monocytogenes serotype 1/2b OX=2291966 GN=E3083_09335 PE=4 SV=1	E3083_09335	56.699	41.3	86	17	17	15	14	13	15	17	12	14	12	14	14	14	15	14	12	14	14	14	15	812010	633580	647480	663710	720290	689470	1.169	0.912	0.932	0.956	1.037	0.993	1.009	0.97192
UPI000035D102	Peptidase M16 OS=Listeria monocytogenes OX=1639 GN=LmNIHS28_01981 PE=4 SV=1	LmNIHS28_01981	48.771	16.5	23	6	6	4	3	6	3	4	3	6	6	6	5	5	6	6	6	6	5	5	6	327800	347880	397600	191220	221430	199820	1.167	1.238	1.415	0.681	0.788	0.711	1.752	0.0014425
UPI000035D103	Insulinase family protein OS=Listeria monocytogenes OX=1639 GN=FZ072_07390 PE=4 SV=1	FZ072_07390	48.801	36.4	58	14	14	11	8	12	7	10	10	14	12	13	12	14	13	14	12	13	12	14	13	711740	764090	947980	513990	711300	678230	0.987	1.059	1.314	0.713	0.986	0.94	1.273	0.140077
UPI000035D105	Helix-turn-helix domain-containing protein OS=Listeria monocytogenes OX=1639 GN=RK57_00335 PE=4 SV=1	RK57_00335	34.218	26.5	41	7	7	6	7	5	9	7	7	6	6	6	7	6	7	6	6	6	7	6	7	1507700	1665400	1081700	1447200	1359200	1339500	1.077	1.189	0.773	1.034	0.971	0.957	1.026	0.94386
UPI000035D106	Putative competence-damage inducible protein OS=Listeria monocytogenes serotype 4b str. LL195 OX=1230340 GN=cinA PE=3 SV=1	cinA	45.707	10.1	7	3	3	0	0	1	1	3	2	0	1	2	2	3	3	0	1	2	2	3	3	0	0	21167	27929	30432	31354			0.764	1.008	1.098	1.131	0.708
UPI000035D108	TIGR00282 family metallophosphoesterase OS=Listeria monocytogenes serotype 1/2b OX=2291966 GN=E3083_09275 PE=4 SV=1	E3083_09275	29.85	49.1	49	10	10	8	10	7	9	8	7	7	9	7	8	8	6	7	9	7	8	8	6	662130	711880	793300	617230	765210	746760	0.925	0.994	1.108	0.862	1.069	1.043	1.018	0.83224
UPI000035D109	DNA mismatch repair protein MutS OS=Listeria monocytogenes OX=1639 GN=mutS PE=3 SV=1	mutS	98.151	36.3	110	26	26	19	14	13	18	23	23	22	21	19	23	22	22	22	21	19	23	22	22	518150	516320	492130	583750	657390	654470	0.908	0.905	0.863	1.023	1.153	1.147	0.805	0.0070598
UPI000035D10A	DNA mismatch repair endonuclease MutL OS=Listeria monocytogenes OX=1639 GN=mutL PE=4 SV=1	mutL	68.09	28.5	61	13	13	8	9	8	9	16	11	11	12	11	10	13	12	11	12	11	10	13	12	283020	220460	200100	272290	298900	279030	1.093	0.851	0.773	1.051	1.154	1.077	0.828	0.136336
UPI000035D10B	Glycerol uptake operon antiterminator regulatory protein OS=Listeria monocytogenes serotype 1/2b OX=2291966 GN=E3083_09255 PE=4 SV=1	E3083_09255	20.058	10.4	8	1	1	1	1	2	1	1	2	1	1	1	1	1	1	1	1	1	1	1	1	0	0	12179	0	0	0			1
UPI000035D10C	Pyruvate-formate lyase OS=Listeria monocytogenes OX=1639 GN=LmNIHS28_01970 PE=4 SV=1	LmNIHS28_01970	83.81	60.7	267	40	40	43	46	45	37	48	48	38	38	38	37	38	38	38	38	38	37	38	38	9058800	8480300	7865400	4806600	7701700	6855600	1.214	1.137	1.054	0.644	1.032	0.919	1.312	0.121582
UPI000035D10D	Negative transcription regulator padR OS=Listeria monocytogenes serotype 4b str. LL195 OX=1230340 GN=padR PE=4 SV=1	padR	20.76	29.5	15	4	4	3	0	2	3	3	4	3	2	2	3	4	4	3	2	2	3	4	4	50328	64114	49240	45574	54336	45698	0.976	1.244	0.955	0.884	1.054	0.887	1.124	0.33356
UPI000035D112	Acetyl-CoA acetyltransferase OS=Listeria monocytogenes serotype 4b str. LL195 OX=1230340 GN=thlA PE=3 SV=1	thlA	41.048	57.1	84	14	14	14	11	13	14	16	16	12	12	13	13	14	12	12	12	13	13	14	12	1180500	1063600	949080	1086100	1513300	1440000	0.979	0.882	0.787	0.901	1.255	1.195	0.79	0.131197
UPI000035D113	Hydroxymethylglutaryl-CoA synthase OS=Listeria monocytogenes serotype 1/2b str. 10-0811 OX=1196164 GN=mvaS PE=4 SV=1	mvaS	43.292	21.1	37	6	6	7	4	6	5	8	7	6	6	5	5	6	6	6	6	5	5	6	6	634460	620630	690650	330650	493720	478720	1.172	1.146	1.276	0.611	0.912	0.884	1.493	0.035143
UPI000035D115	MFS transporter OS=Listeria monocytogenes serotype 1/2b OX=2291966 GN=E3085_09535 PE=4 SV=1	E3085_09535	46.449	1.9	1	1	1	0	0	0	0	0	1	1	1	1	1	1	1	1	1	1	1	1	1	0	0	16592	0	0	0			1
UPI000035D118	UDP-N-acetylenolpyruvoylglucosamine reductase OS=Listeria monocytogenes serotype 4b str. LL195 OX=1230340 GN=murB PE=3 SV=1	murB	32.251	20.1	13	4	4	2	2	2	1	4	2	3	3	3	3	4	3	3	3	3	3	4	3	39224	40003	48926	41632	78934	57952	0.767	0.783	0.957	0.815	1.544	1.134	0.718	0.199657
UPI000035D119	Glycine betaine/carnitine/choline transport ATP-binding protein OpuCA OS=Listeria monocytogenes serotype 4b str. LL195 OX=1230340 GN=opuCA PE=4 SV=1	opuCA	36.745	39.9	43	9	9	9	6	7	7	7	7	9	7	7	7	7	6	9	7	7	7	7	6	443180	344620	312750	516440	492530	514470	1.013	0.788	0.715	1.181	1.126	1.176	0.722	0.085216
UPI000035D11A	Choline-binding protein OS=Listeria monocytogenes serotype 4b str. LL195 OX=1230340 GN=opuBC PE=3 SV=1	opuBC	55.696	23	46	10	10	9	6	5	8	7	11	10	10	10	9	9	9	10	10	10	9	9	9	693220	621060	515900	779480	590660	627990	1.086	0.973	0.809	1.222	0.926	0.984	0.916	0.50448
UPI000035D11B	Lmo1423 protein OS=Listeria monocytogenes serovar 1/2a (strain ATCC BAA-679 / EGD-e) OX=169963 GN=lmo1423 PE=4 SV=1	lmo1423	32.231	34.8	25	7	7	4	4	5	3	7	2	7	7	6	7	7	7	7	7	6	7	7	7	242550	299330	302760	275160	381230	308390	0.804	0.993	1.004	0.912	1.264	1.023	0.876	0.34334
UPI000035D11E	ATP-binding cassette domain-containing protein OS=Listeria monocytogenes OX=1639 GN=ARJ20_07285 PE=4 SV=1	ARJ20_07285	45.151	58.9	83	19	19	14	15	11	11	18	14	15	14	16	13	19	16	15	14	16	13	19	16	1348200	1142200	975330	1148700	1333500	1218400	1.129	0.956	0.817	0.962	1.116	1.02	0.937	0.52152
UPI000035D121	ATP-binding cassette domain-containing protein OS=Listeria monocytogenes serotype 1/2b OX=2291966 GN=E3083_08470 PE=4 SV=1	E3083_08470	60.315	44.3	88	20	20	14	13	14	13	18	16	19	17	18	17	18	19	19	17	18	17	18	19	1459400	1546800	1368500	1360000	1537500	1452300	1.004	1.064	0.941	0.935	1.057	0.999	1.006	0.91058
UPI000035D122	Lmo1432 protein OS=Listeria monocytogenes serovar 1/2a (strain ATCC BAA-679 / EGD-e) OX=169963 GN=lmo1432 PE=4 SV=1	lmo1432	23.607	18.5	8	2	2	1	1	1	1	2	2	1	1	1	2	2	2	1	1	1	2	2	2	0	0	0	54206	80165	84344				0.744	1.1	1.157
UPI000035D123	Glutathione reductase OS=Listeria monocytogenes serotype 4b str. LL195 OX=1230340 GN=gor_2 PE=4 SV=1	gor_2	48.495	5.4	6	2	2	1	1	0	1	1	2	1	2	1	1	2	2	1	2	1	1	2	2	0	17418	0	0	26579	26692		0.739			1.128	1.133	0.654
UPI000035D124	Ribonuclease J OS=Listeria monocytogenes serotype 1/2b OX=2291966 GN=rnj PE=3 SV=1	rnj	61.929	48.1	104	21	20	20	18	18	12	18	18	20	19	20	17	21	21	19	18	19	16	20	20	846250	801760	923830	866240	1030100	928790	0.941	0.891	1.027	0.963	1.145	1.033	0.91	0.22532
UPI000035D125	4-hydroxy-tetrahydrodipicolinate synthase OS=Listeria monocytogenes serotype 1/2b OX=2291966 GN=dapA PE=3 SV=1	dapA	31.42	42.7	51	10	10	9	6	7	9	10	10	8	10	9	10	9	9	8	10	9	10	9	9	538860	594440	563720	519590	620670	572540	0.948	1.046	0.992	0.914	1.092	1.007	0.991	0.90872
UPI000035D126	Aspartokinase OS=Listeria monocytogenes serotype 1/2b OX=2291966 GN=dapG PE=3 SV=1	dapG	43.154	27	49	8	8	8	8	7	7	11	8	8	7	8	8	8	8	8	7	8	8	8	8	2365800	2439900	1994000	2544700	2673300	2628900	0.969	1	0.817	1.042	1.095	1.077	0.867	0.085364
UPI000035D127	Aspartate-semialdehyde dehydrogenase OS=Listeria monocytogenes OX=1639 GN=asd PE=3 SV=1	asd	37.699	40.9	50	10	10	8	9	8	7	11	7	8	8	9	9	10	9	8	8	9	9	10	9	378720	377330	378570	309870	480780	420760	0.969	0.965	0.968	0.792	1.23	1.076	0.937	0.7435
UPI000035D128	Penicillin-binding protein OS=Listeria monocytogenes OX=1639 GN=ARJ20_07235 PE=4 SV=1	ARJ20_07235	79.915	54.9	193	32	31	34	29	37	31	26	36	29	30	29	31	29	30	29	30	29	31	29	30	3161900	3460400	3139400	5642700	3943600	4546900	0.794	0.869	0.788	1.417	0.99	1.142	0.691	0.029684
UPI000035D129	Superoxide dismutase OS=Listeria monocytogenes serotype 1/2b OX=2291966 GN=E3083_08510 PE=3 SV=1	E3083_08510	22.615	93.6	934	20	20	164	162	153	168	137	150	18	17	18	19	19	19	18	17	18	19	19	19	175340000	201970000	185020000	195470000	113150000	152830000	1.028	1.184	1.084	1.146	0.663	0.896	1.218	0.2487
UPI000035D12A	Putative membrane protein OS=Listeria monocytogenes serotype 4b str. LL195 OX=1230340 GN=BN389_14660 PE=4 SV=1	BN389_14660	29.711	9.8	18	2	2	3	3	2	4	3	3	2	2	2	2	2	2	2	2	2	2	2	2	224920	166130	131070	244200	174960	182930	1.2	0.887	0.7	1.303	0.934	0.976	0.867	0.45412
UPI000035D130	Zinc uptake system ATP-binding protein ZurA OS=Listeria monocytogenes serotype 4b str. LL195 OX=1230340 GN=zurA PE=4 SV=1	zurA	28.956	15.2	4	3	3	1	1	0	0	1	1	2	2	0	2	3	3	2	2	0	2	3	3	20495	23088	0	0	25755	22044	0.897	1.011			1.127	0.965	0.912	0.4517
UPI000035D131	Probable manganese-dependent inorganic pyrophosphatase OS=Listeria monocytogenes serotype 4b str. LL195 OX=1230340 GN=ppaC PE=3 SV=1	ppaC	33.76	66.2	109	20	20	16	19	20	16	19	19	18	18	19	18	18	18	18	18	19	18	18	18	2771300	2836400	3892300	1838300	2444700	2193300	1.041	1.065	1.462	0.69	0.918	0.824	1.467	0.05166
UPI000035D132	Probable endonuclease 4 OS=Listeria monocytogenes serotype 1/2b OX=2291966 GN=nfo PE=3 SV=1	nfo	32.8	23.9	18	6	6	1	3	1	3	4	6	3	4	5	5	5	6	3	4	5	5	5	6	131380	147910	116080	79514	156370	118770	1.051	1.183	0.929	0.636	1.251	0.95	1.115	0.53488
UPI000035D133	DEAD-box ATP-dependent RNA helicase CshB OS=Listeria monocytogenes serotype 1/2b OX=2291966 GN=cshB PE=3 SV=1	cshB	49.665	31.5	31	10	10	4	4	5	5	8	5	7	7	8	6	9	9	7	7	8	6	9	9	202580	172220	259510	205630	330700	288270	0.833	0.708	1.067	0.846	1.36	1.186	0.769	0.235
UPI000035D135	GTP cyclohydrolase 1 type 2 homolog OS=Listeria monocytogenes serotype 4b str. LL195 OX=1230340 GN=BN389_14780 PE=3 SV=1	BN389_14780	41.423	12.9	14	3	3	3	3	2	2	1	3	3	3	3	3	2	3	3	3	3	3	2	3	40561	34985	43067	28340	48252	45620	1.011	0.872	1.073	0.706	1.202	1.137	0.971	0.97246
UPI000035D136	tRNA (Adenine(22)-N(1))-methyltransferase OS=Listeria monocytogenes serotype 4b str. LL195 OX=1230340 GN=trmK PE=4 SV=1	trmK	26.885	34.6	28	6	6	6	5	4	5	5	3	6	6	6	6	6	6	6	6	6	6	6	6	325420	309460	314230	224710	304850	263760	1.121	1.066	1.082	0.774	1.05	0.908	1.197	0.104484
UPI000035D137	DNA primase OS=Listeria monocytogenes OX=1639 GN=dnaG PE=3 SV=1	dnaG	71.944	16.5	22	9	9	2	2	3	4	7	4	5	3	7	6	8	7	5	3	7	6	8	7	56142	52804	47486	89840	94226	87309	0.787	0.741	0.666	1.26	1.322	1.225	0.576	0.00049974
UPI000035D139	Glycine--tRNA ligase beta subunit OS=Listeria monocytogenes OX=1639 GN=glyS PE=3 SV=1	glyS	78.501	15	46	8	8	7	8	6	10	7	8	6	6	6	8	6	7	6	6	6	8	6	7	401870	381080	388900	280740	316000	304980	1.163	1.103	1.125	0.812	0.914	0.882	1.3	0.0023395
UPI000035D13A	Glycine--tRNA ligase alpha subunit OS=Listeria monocytogenes serotype 4b str. LL195 OX=1230340 GN=glyQ PE=3 SV=1	glyQ	34.315	23.6	18	6	6	3	3	4	2	4	2	4	4	6	4	4	5	4	4	6	4	4	5	118860	118290	97388	100390	136600	112910	1.042	1.037	0.854	0.88	1.197	0.99	0.956	0.73212
UPI000035D13B	DNA repair protein RecO OS=Listeria monocytogenes serotype 1/2b OX=2291966 GN=recO PE=3 SV=1	recO	29.834	10.2	4	2	2	0	1	2	0	1	0	0	1	2	1	1	1	0	1	2	1	1	1	0	0	14152	0	0	0			1
UPI000035D13D	Diacylglycerol kinase family protein OS=Listeria monocytogenes serotype 1/2b OX=2291966 GN=E3083_08635 PE=4 SV=1	E3083_08635	14.876	10.7	5	1	1	1	0	1	1	1	1	1	1	1	1	1	1	1	1	1	1	1	1	0	0	18940	0	0	0			1
UPI000035D13E	Endoribonuclease YbeY OS=Listeria monocytogenes OX=1639 GN=ybeY PE=3 SV=1	ybeY	18.499	24.2	9	3	3	1	1	3	2	1	1	1	2	3	2	2	2	1	2	3	2	2	2	0	73733	276990	74596	53800	46755		0.701	2.634	0.709	0.512	0.445	3.003	0.179658
UPI000035D13F	Cyclic-di-AMP phosphodiesterase PgpH OS=Listeria monocytogenes serotype 1/2b OX=2291966 GN=pgpH PE=4 SV=1	pgpH	81.017	13.8	17	9	9	3	3	0	2	6	3	9	6	8	7	8	8	9	6	8	7	8	8	130080	122750	90854	92895	129680	124880	1.129	1.066	0.789	0.806	1.126	1.084	0.989	0.94236
UPI000035D140	PhoH family protein OS=Listeria marthii FSL S4-120 OX=702457 GN=NT05LM_1731 PE=4 SV=1	NT05LM_1731	35.814	37	45	9	9	8	8	6	7	8	8	9	9	8	8	8	8	9	9	8	8	8	8	217990	215190	202980	200390	261670	237280	0.979	0.967	0.912	0.9	1.176	1.066	0.91	0.3333
UPI000035D141	Orf17 protein OS=Listeria monocytogenes OX=1639 GN=orf17 PE=4 SV=1	orf17	16.861	65.6	33	9	8	6	4	7	6	5	5	8	7	9	8	8	8	8	7	8	8	8	8	1017900	1121600	1457200	899120	936720	922430	0.961	1.059	1.376	0.849	0.884	0.871	1.304	0.142737
UPI000035D142	Ribosomal RNA small subunit methyltransferase E OS=Listeria monocytogenes serotype 4b str. LL195 OX=1230340 GN=rsmE PE=3 SV=1	rsmE	29.076	9.8	7	2	2	1	2	1	1	1	1	2	2	2	1	1	1	2	2	2	1	1	1	32737	33745	31691	0	0	0	1	1.031	0.968
UPI000035D143	Ribosomal protein L11 methyltransferase OS=Listeria monocytogenes serotype 4b str. LL195 OX=1230340 GN=prmA PE=3 SV=1	prmA	34.827	27.7	35	8	8	3	6	6	5	7	8	7	8	7	7	8	8	7	8	7	7	8	8	556800	646580	530990	526980	474760	538530	1.02	1.185	0.973	0.966	0.87	0.987	1.126	0.176857
UPI000035D144	Chaperone protein DnaJ OS=Listeria monocytogenes serotype 4b str. LL195 OX=1230340 GN=dnaJ PE=3 SV=1	dnaJ	41.036	40.7	86	19	19	15	15	14	11	15	16	16	15	15	14	16	19	16	15	15	14	16	19	1019300	1130900	995070	1192300	1147600	1175700	0.918	1.019	0.896	1.074	1.034	1.059	0.895	0.051139
UPI000035D145	Chaperone protein DnaK OS=Listeria monocytogenes serotype 4b str. LL195 OX=1230340 GN=dnaK PE=2 SV=1	dnaK	66.157	66.4	343	41	41	61	61	48	54	60	59	39	41	40	36	38	37	39	41	40	36	38	37	30415000	35902000	21711000	19972000	22133000	21514000	1.203	1.42	0.859	0.79	0.876	0.851	1.383	0.114177
UPI000035D146	Protein GrpE OS=Listeria monocytogenes serotype 1/2b OX=2291966 GN=grpE PE=3 SV=1	grpE	21.934	31.4	37	7	7	5	6	6	5	8	7	7	7	7	7	7	7	7	7	7	7	7	7	1498700	1632800	1322400	1155700	1275200	1271800	1.102	1.201	0.973	0.85	0.938	0.936	1.203	0.058335
UPI000035D147	Heme chaperone HemW OS=Listeria monocytogenes OX=1639 GN=ARJ20_07040 PE=3 SV=1	ARJ20_07040	43.848	14.3	8	5	5	1	1	1	1	2	2	4	4	4	3	5	3	4	4	4	3	5	3	34205	32049	33247	31048	43087	50712	0.915	0.857	0.889	0.83	1.152	1.356	0.797	0.29124
UPI000035D14A	DNA polymerase III subunit delta OS=Listeria monocytogenes OX=1639 GN=RK57_00770 PE=4 SV=1	RK57_00770	40.012	26.5	30	7	7	5	6	5	4	5	5	6	6	6	6	7	7	6	6	6	6	7	7	97563	92227	92661	96487	125640	108010	0.956	0.903	0.908	0.945	1.231	1.058	0.856	0.128664
UPI000035D14C	ComE operon protein 2 OS=Listeria monocytogenes serotype 4b str. LL195 OX=1230340 GN=comEB PE=4 SV=1	comEB	20.826	33.3	13	5	5	2	2	3	1	2	3	3	2	3	3	3	4	3	2	3	3	3	4	39504	46360	41329	27648	33892	41080	1.031	1.21	1.079	0.722	0.885	1.073	1.239	0.143722
UPI000035D14D	Putative methyltransferase GWCH70_2453 OS=Listeria monocytogenes serotype 4b str. LL195 OX=1230340 GN=BN389_15100 PE=4 SV=1	BN389_15100	27.985	15.6	5	3	3	0	1	2	0	2	0	1	2	3	2	3	2	1	2	3	2	3	2	0	39685	42057	19792	16493	21759		1.419	1.504	0.708	0.59	0.778	2.112	0.0058823
UPI000035D14E	Ribosomal silencing factor RsfS OS=Listeria monocytogenes serotype 1/2b OX=2291966 GN=rsfS PE=3 SV=1	rsfS	13.322	42.4	32	6	6	4	3	5	7	8	5	5	4	5	5	6	4	5	4	5	5	6	4	373060	325010	364610	258190	329780	309760	1.142	0.995	1.116	0.79	1.009	0.948	1.184	0.111837
UPI000035D14F	HD domain-containing protein OS=Listeria monocytogenes serotype 1/2b OX=2291966 GN=E3083_08755 PE=4 SV=1	E3083_08755	22.011	39.8	20	6	6	3	2	6	3	3	3	5	4	6	5	6	4	5	4	6	5	6	4	464120	377450	681720	489090	560850	599360	0.878	0.714	1.289	0.925	1.061	1.134	0.923	0.59146
UPI000035D150	Probable nicotinate-nucleotide adenylyltransferase OS=Listeria monocytogenes OX=1639 GN=nadD PE=3 SV=1	nadD	21.799	9	3	1	1	0	0	1	0	1	1	0	1	1	0	1	1	0	1	1	0	1	1	0	0	7988.6	0	0	0			1
UPI000035D151	Shikimate dehydrogenase (NADP(+)) OS=Listeria monocytogenes serotype 1/2b OX=2291966 GN=aroE PE=3 SV=1	aroE	30.004	22	19	5	5	4	3	3	3	3	3	5	5	5	5	5	5	5	5	5	5	5	5	71566	91594	95995	93683	81137	87640	0.823	1.054	1.104	1.078	0.933	1.008	0.987	0.85896
UPI000035D152	Ribosome biogenesis GTPase YqeH OS=Listeria monocytogenes serotype 1/2b OX=2291966 GN=yqeH PE=4 SV=1	yqeH	40.37	39.1	52	12	12	9	8	7	9	9	10	12	11	9	11	12	12	12	11	9	11	12	12	325160	358520	347550	449390	512550	559400	0.764	0.843	0.817	1.056	1.205	1.315	0.678	0.0053153
UPI000035D153	Peptidase, M3 family OS=Listeria monocytogenes serotype 4b str. LL195 OX=1230340 GN=BN389_15180 PE=3 SV=1	BN389_15180	68.703	39.4	152	21	21	28	27	31	19	24	23	19	20	19	19	18	18	19	20	19	19	18	18	2521500	2473400	3345100	1517900	1731900	1682100	1.14	1.118	1.512	0.686	0.783	0.76	1.691	0.008015
UPI000035D154	5'-methylthioadenosine/adenosylhomocysteine nucleosidase OS=Listeria monocytogenes OX=1639 GN=FZ072_07900 PE=4 SV=1	FZ072_07900	25.333	61.4	77	12	11	14	15	16	10	10	12	10	9	10	8	9	7	10	9	10	8	9	7	8734200	9486100	14165000	3928600	3226400	3181700	1.227	1.332	1.989	0.552	0.453	0.447	3.132	0.0023809
UPI000035D155	DUF1510 family protein OS=Listeria monocytogenes OX=1639 GN=ARJ20_06945 PE=4 SV=1	ARJ20_06945	23.202	24.2	30	5	5	7	6	5	4	4	4	5	5	5	4	4	4	5	5	5	4	4	4	226910	258650	171570	284630	323770	354770	0.84	0.958	0.635	1.054	1.199	1.314	0.682	0.045663
UPI000035D156	Uridine kinase OS=Listeria monocytogenes serotype 4b str. LL195 OX=1230340 GN=udk PE=3 SV=1	udk	24.148	12	8	2	2	2	2	1	1	1	1	2	2	2	2	2	1	2	2	2	2	2	1	23261	27809	30223	17630	24970	0	0.939	1.122	1.22	0.712	1.008		1.272	0.22428
UPI000035D157	O-methyltransferase OS=Listeria monocytogenes serotype 1/2b OX=2291966 GN=E3085_09120 PE=4 SV=1	E3085_09120	24.69	30.9	19	6	6	3	3	3	4	3	3	4	5	4	4	5	5	4	5	4	4	5	5	104390	105530	122890	93091	100800	94754	1.008	1.019	1.186	0.899	0.973	0.915	1.153	0.072262
UPI000035D158	Endolytic murein transglycosylase OS=Listeria monocytogenes OX=1639 GN=mltG PE=3 SV=1	mltG	40.157	49.4	79	16	16	11	10	13	13	16	16	14	14	14	13	16	14	14	14	14	13	16	14	1255400	1100800	1045500	2710600	1837500	1965200	0.76	0.666	0.633	1.64	1.112	1.189	0.522	0.0084034
UPI000035D15A	Putative pre-16S rRNA nuclease OS=Listeria monocytogenes serotype 4b str. LL195 OX=1230340 GN=BN389_15270 PE=3 SV=1	BN389_15270	15.422	28.3	14	4	4	3	0	3	2	3	3	3	4	3	3	3	3	3	4	3	3	3	3	101070	77009	113950	66747	62036	62645	1.254	0.956	1.414	0.828	0.77	0.777	1.526	0.025464
UPI000035D15B	Alanine--tRNA ligase OS=Listeria monocytogenes OX=1639 GN=alaS PE=3 SV=1	alaS	98.035	49.7	195	34	34	34	30	34	26	36	35	31	30	30	29	30	31	31	30	30	29	30	31	2975400	2757000	2789300	2702400	3397800	3065200	1.009	0.935	0.946	0.917	1.153	1.04	0.929	0.37856
UPI000035D15D	ABC transporter permease OS=Listeria monocytogenes serotype 1/2b OX=2291966 GN=E3083_08855 PE=4 SV=1	E3083_08855	53.268	4.8	2	1	1	1	0	1	0	0	0	1	1	1	0	0	1	1	1	1	0	0	1	0	0	10083000	0	0	0			1
UPI000035D15E	Uncharacterized transcriptional regulatory protein yclJ OS=Listeria monocytogenes serotype 4b str. LL195 OX=1230340 GN=yclJ PE=4 SV=1	yclJ	26.73	27.2	17	4	4	3	5	2	2	2	3	4	4	3	4	4	4	4	4	3	4	4	4	47344	49790	61336	62250	60297	63797	0.824	0.866	1.067	1.083	1.049	1.11	0.85	0.105984
UPI000035D15F	Sensor histidine kinase yclK OS=Listeria monocytogenes serotype 4b str. LL195 OX=1230340 GN=yclK PE=4 SV=1	yclK	54.566	6.7	8	2	2	1	1	1	1	2	2	1	1	1	1	2	2	1	1	1	1	2	2	0	0	0	0	13905	16577					0.912	1.088
UPI000035D160	ATP-dependent RecD-like DNA helicase OS=Listeria monocytogenes serotype 1/2b OX=2291966 GN=recD2 PE=3 SV=1	recD2	90.102	8	9	4	3	2	0	2	1	3	1	3	3	4	4	3	3	3	3	3	3	3	3	440580	489910	445060	839710	664440	686100	0.741	0.824	0.749	1.413	1.118	1.154	0.628	0.0046572
UPI000035D161	TPR repeat-containing protein yrrB OS=Listeria monocytogenes serotype 4b str. LL195 OX=1230340 GN=yrrB PE=4 SV=1	yrrB	25.155	30.6	25	5	5	5	4	6	4	3	3	5	5	4	5	4	5	5	5	4	5	4	5	433970	430700	809670	346170	377620	318130	0.959	0.951	1.788	0.765	0.834	0.703	1.606	0.115717
UPI000035D162	Abhydrolase_5 domain-containing protein OS=Listeria monocytogenes serotype 4b str. LL195 OX=1230340 GN=BN389_15360 PE=4 SV=1	BN389_15360	26.771	23.6	23	4	4	4	4	5	3	4	3	4	4	4	4	4	4	4	4	4	4	4	4	106540	94134	74003	97248	137060	137570	0.989	0.874	0.687	0.902	1.272	1.277	0.739	0.128076
UPI000035D163	tRNA-specific 2-thiouridylase MnmA OS=Listeria monocytogenes serotype 4b str. LL195 OX=1230340 GN=mnmA PE=3 SV=1	mnmA	41.444	51.2	74	15	15	13	11	14	12	13	11	12	13	13	13	14	13	12	13	13	13	14	13	1313900	1362100	1695200	1221600	1214200	1264000	0.977	1.013	1.26	0.908	0.903	0.94	1.181	0.184335
UPI000035D164	Cysteine desulfurase OS=Listeria monocytogenes serotype 1/2b OX=2291966 GN=E3083_08890 PE=3 SV=1	E3083_08890	41.783	7.6	15	2	2	3	3	4	2	2	1	2	2	2	2	2	2	2	2	2	2	2	2	115100	141600	302440	93322	58657	66507	0.888	1.093	2.334	0.72	0.453	0.513	2.559	0.055521
UPI000035D165	Uncharacterized AAA domain-containing protein YrvN OS=Listeria monocytogenes serotype 4b str. LL195 OX=1230340 GN=yrvN PE=4 SV=1	yrvN	46.806	39.1	49	13	13	8	6	5	10	11	9	12	11	9	11	12	12	12	11	9	11	12	12	289140	288570	256370	403020	369780	358540	0.883	0.881	0.783	1.23	1.129	1.095	0.737	0.0044589
UPI000035D166	Rrf2 family protein OS=Listeria monocytogenes FSL F2-208 OX=702458 GN=NT04LM_2302 PE=4 SV=1	NT04LM_2302	15.554	50.7	38	5	5	7	6	5	6	6	8	4	4	4	4	5	5	4	4	4	4	5	5	350370	345520	339860	334310	438150	343810	0.977	0.963	0.948	0.932	1.222	0.959	0.928	0.51622
UPI000035D167	Ammonium transporter OS=Listeria monocytogenes serotype 1/2b OX=2291966 GN=E3083_08910 PE=3 SV=1	E3083_08910	43.004	2.5	6	1	1	1	1	1	1	1	1	1	1	1	1	1	1	1	1	1	1	1	1	0	0	11648	0	0	0			1
UPI000035D168	Aspartate--tRNA ligase OS=Listeria monocytogenes serotype 4b str. LL195 OX=1230340 GN=aspS PE=3 SV=1	aspS	66.299	51.9	128	25	25	21	19	23	18	24	23	21	19	22	19	20	22	21	19	22	19	20	22	1699800	1557200	1904900	1381300	1633200	1677800	1.035	0.948	1.16	0.841	0.994	1.022	1.1	0.32046
UPI000035D169	Histidine--tRNA ligase OS=Listeria monocytogenes serotype 4b str. LL195 OX=1230340 GN=hisS PE=3 SV=1	hisS	48.5	38.4	70	14	14	13	11	8	10	15	13	12	12	13	11	12	11	12	12	13	11	12	11	658770	662670	633750	594690	759680	693930	0.987	0.993	0.95	0.891	1.139	1.04	0.954	0.59768
UPI000035D16A	Putative N-acetylmuramoyl-L-alanine amidase YrvJ OS=Listeria monocytogenes serotype 4b str. LL195 OX=1230340 GN=yrvJ PE=4 SV=1	yrvJ	46.043	38.2	76	11	11	13	14	14	13	10	12	11	11	11	10	9	10	11	11	11	10	9	10	1157400	1222000	1248400	2982200	2770700	2842400	0.568	0.6	0.613	1.464	1.36	1.395	0.422	1.51867e-05
UPI000035D16C	Bifunctional (P)ppGpp synthetase/guanosine-3',5'-bis(Diphosphate) 3'-pyrophosphohydrolase OS=Listeria monocytogenes serotype 1/2b OX=2291966 GN=E3083_08945 PE=3 SV=1	E3083_08945	84.715	16.1	40	11	11	5	6	6	5	9	9	7	8	8	10	11	10	7	8	8	10	11	10	153550	150080	109270	152250	154190	146120	1.065	1.04	0.758	1.056	1.069	1.013	0.912	0.45074
UPI000035D16D	Adenine phosphoribosyltransferase OS=Listeria marthii FSL S4-120 OX=702457 GN=apt PE=3 SV=1	apt	19.182	48.6	38	6	6	7	5	8	3	8	7	5	6	6	5	6	5	5	6	6	5	6	5	259930	232910	309090	217120	325390	298500	0.949	0.851	1.129	0.793	1.188	1.09	0.954	0.80206
UPI000035D16E	Single-stranded-DNA-specific exonuclease RecJ OS=Listeria monocytogenes serotype 1/2b OX=2291966 GN=recJ PE=4 SV=1	recJ	87.722	23.4	52	15	15	8	7	9	7	12	9	12	12	12	12	13	10	12	12	12	12	13	10	397800	316660	342030	306380	330080	323540	1.184	0.942	1.018	0.912	0.982	0.963	1.1	0.26448
UPI000035D170	Multifunctional fusion protein OS=Listeria monocytogenes OX=1639 GN=secF PE=3 SV=1	secF	82.658	18.6	50	13	13	8	6	7	7	10	12	10	8	8	9	12	11	10	8	8	9	12	11	495090	448370	407200	463410	480400	477310	1.072	0.971	0.881	1.003	1.04	1.033	0.951	0.40442
UPI000035D171	Lmo1528 protein OS=Listeria monocytogenes serovar 1/2a (strain ATCC BAA-679 / EGD-e) OX=169963 GN=lmo1528 PE=4 SV=1	lmo1528	11.225	22.9	11	2	2	2	2	2	1	2	2	2	2	2	1	2	2	2	2	2	1	2	2	148720	156320	179090	0	49868	40106	1.295	1.361	1.56		0.434	0.349	3.59	0.00130246
UPI000035D172	S-adenosylmethionine:tRNA ribosyltransferase-isomerase OS=Listeria monocytogenes serotype 4b str. LL195 OX=1230340 GN=queA PE=3 SV=1	queA	38.198	19.9	42	6	6	7	7	7	6	8	7	6	5	6	5	6	6	6	5	6	5	6	6	224460	261570	248340	225950	250930	240340	0.928	1.081	1.026	0.934	1.037	0.993	1.024	0.69754
UPI000035D173	Holliday junction ATP-dependent DNA helicase RuvB OS=Listeria monocytogenes serotype 1/2b OX=2291966 GN=ruvB PE=3 SV=1	ruvB	37.106	29	29	7	7	5	4	4	5	6	5	7	7	6	6	6	5	7	7	6	6	6	5	255960	229980	215040	260770	273820	273030	1.018	0.915	0.855	1.037	1.089	1.086	0.868	0.053835
UPI000035D174	Holliday junction ATP-dependent DNA helicase RuvA OS=Listeria monocytogenes serotype 1/2b OX=2291966 GN=ruvA PE=3 SV=1	ruvA	22.156	23.9	17	4	4	3	3	3	3	2	3	4	3	4	2	3	4	4	3	4	2	3	4	157390	130340	151790	116260	114500	105610	1.217	1.008	1.174	0.899	0.885	0.817	1.307	0.0150237
UPI000035D175	L-lactate dehydrogenase OS=Listeria monocytogenes serotype 1/2b OX=2291966 GN=ldh PE=3 SV=1	ldh	33.782	25.4	31	6	6	4	5	6	5	5	6	5	6	6	5	6	6	5	6	6	5	6	6	164840	200180	209270	205450	295550	275470	0.732	0.889	0.93	0.913	1.313	1.224	0.739	0.091203
UPI000035D176	Probable transcriptional regulatory protein E3083_09005 OS=Listeria monocytogenes serotype 1/2b OX=2291966 GN=E3083_09005 PE=3 SV=1	E3083_09005	26.695	10.4	5	2	2	1	1	0	0	1	2	2	1	1	1	2	2	2	1	1	1	2	2	11390	0	0	0	18187	16183	0.747				1.192	1.061	0.663
UPI000035D177	Prephenate dehydratase OS=Listeria monocytogenes serotype 1/2b OX=2291966 GN=pheA PE=4 SV=1	pheA	31.058	24.1	17	6	6	4	5	0	2	3	3	6	6	6	5	6	6	6	6	6	5	6	6	101190	97939	56558	62193	83051	84513	1.251	1.211	0.699	0.769	1.026	1.045	1.113	0.71574
UPI000035D178	Glycerol kinase OS=Listeria monocytogenes serotype 1/2b OX=2291966 GN=glpK PE=3 SV=1	glpK	55.448	31.4	62	12	12	8	11	11	10	12	10	10	11	12	10	11	10	10	11	12	10	11	10	673900	697860	661430	982650	987970	992910	0.809	0.838	0.794	1.18	1.186	1.192	0.686	1.98019e-05
UPI000035D179	YsxB OS=Listeria monocytogenes FSL F2-208 OX=702458 GN=NT04LM_2336 PE=4 SV=1	NT04LM_2336	11.627	18.1	7	2	2	1	2	1	1	1	1	1	2	1	1	1	1	1	2	1	1	1	1	0	207570	0	0	0	0		1
UPI000035D17A	Ribonuclease E/G OS=Listeria monocytogenes serotype 1/2b OX=2291966 GN=E3083_09045 PE=4 SV=1	E3083_09045	50.95	12.1	15	5	5	2	2	3	1	3	4	3	3	3	5	5	5	3	3	3	5	5	5	80820	75407	65378	85548	94526	90864	0.985	0.919	0.796	1.042	1.151	1.107	0.818	0.042023
UPI000035D17B	Probable septum site-determining protein MinC OS=Listeria monocytogenes serotype 1/2b OX=2291966 GN=minC PE=3 SV=1	minC	25.031	36.9	22	6	6	4	4	6	3	4	1	4	5	4	3	4	3	4	5	4	3	4	3	67319	50505	106950	32665	34477	23547	1.28	0.961	2.034	0.621	0.656	0.448	2.478	0.024717
UPI000035D17D	Rod shape-determining protein MreB OS=Listeria monocytogenes serotype 4b str. LL195 OX=1230340 GN=mreB PE=4 SV=1	mreB	35.489	48.1	107	14	14	19	18	13	20	19	18	14	13	13	14	14	14	14	13	13	14	14	14	3597600	3291300	3159300	3947400	4074500	3869300	0.984	0.9	0.864	1.08	1.114	1.058	0.845	0.0146621
UPI000035D182	Folylpolyglutamate synthase OS=Listeria monocytogenes serotype 4b str. LL195 OX=1230340 GN=folC PE=3 SV=1	folC	47.779	11.2	10	3	3	3	0	2	1	3	1	2	2	2	3	3	3	2	2	2	3	3	3	50157	49699	47738	45374	60970	53629	0.978	0.97	0.931	0.885	1.189	1.046	0.923	0.4457
UPI000035D183	Valine--tRNA ligase OS=Listeria monocytogenes OX=1639 GN=valS PE=3 SV=1	valS	102.09	44.3	174	33	33	28	28	33	24	32	29	29	31	30	28	30	29	29	31	30	28	30	29	3583500	3591500	3413400	2536400	3518800	3143900	1.087	1.089	1.035	0.769	1.067	0.953	1.151	0.199464
UPI000035D184	Glutamate-1-semialdehyde 2,1-aminomutase OS=Listeria monocytogenes serotype 1/2b OX=2291966 GN=hemL PE=3 SV=1	hemL	46.573	36.4	51	11	11	9	8	7	6	12	9	10	10	10	10	11	10	10	10	10	10	11	10	537160	560440	507470	468700	663260	660110	0.949	0.99	0.896	0.828	1.171	1.166	0.896	0.45312
UPI000035D185	Delta-aminolevulinic acid dehydratase OS=Listeria monocytogenes serotype 4b str. LL195 OX=1230340 GN=hemB PE=3 SV=1	hemB	36.202	47.2	73	12	12	13	12	10	13	12	13	12	11	10	11	12	12	12	11	10	11	12	12	345580	359580	372170	360840	623520	532120	0.799	0.832	0.861	0.835	1.442	1.231	0.71	0.192343
UPI000035D187	Porphobilinogen deaminase OS=Listeria monocytogenes serotype 4b str. LL195 OX=1230340 GN=hemC PE=3 SV=1	hemC	33.896	22.3	19	5	5	4	5	5	0	3	2	5	5	5	3	3	3	5	5	5	3	3	3	148200	153000	148620	87368	107350	90229	1.21	1.249	1.214	0.713	0.877	0.737	1.578	0.01934
UPI000035D188	Glutamyl-tRNA reductase OS=Listeria monocytogenes serotype 4b str. LL195 OX=1230340 GN=hemA PE=3 SV=1	hemA	49.135	16.3	16	5	5	4	2	2	1	5	2	5	4	2	4	4	4	5	4	2	4	4	4	44645	57143	33934	25334	42796	39585	1.1	1.408	0.836	0.624	1.055	0.976	1.26	0.35278
UPI000035D189	Probable GTP-binding protein EngB OS=Listeria monocytogenes serotype 1/2b OX=2291966 GN=engB PE=3 SV=1	engB	22.607	18.6	10	4	4	1	2	1	2	2	2	3	3	2	3	3	4	3	3	2	3	3	4	105650	101680	103600	105630	107550	109480	1	0.963	0.981	1	1.018	1.037	0.964	0.070518
UPI000035D18A	Threonine--tRNA ligase OS=Listeria monocytogenes FSL F2-208 OX=702458 GN=thrS PE=3 SV=1	thrS	73.223	38.1	91	21	21	14	16	16	13	16	16	19	19	20	16	18	20	19	19	20	16	18	20	881250	974400	1074500	800600	1039600	982210	0.919	1.016	1.121	0.835	1.084	1.024	1.038	0.6999
UPI000035D18C	Replication initiation and membrane attachment protein OS=Listeria monocytogenes OX=1639 GN=LmNIHS28_01231 PE=4 SV=1	LmNIHS28_01231	52.612	7.3	8	3	3	1	2	0	2	2	1	3	2	2	3	3	3	3	2	2	3	3	3	34669	39776	27606	28133	36507	36616	1.023	1.174	0.815	0.83	1.077	1.081	1.008	0.97668
UPI000035D18E	Formamidopyrimidine-DNA glycosylase OS=Listeria monocytogenes serotype 4b str. LL195 OX=1230340 GN=mutM PE=3 SV=1	mutM	30.788	19	13	4	4	3	2	2	1	4	1	3	2	2	1	4	3	3	2	2	1	4	3	66554	57708	50965	0	56590	55996	1.156	1.003	0.885		0.983	0.973	1.037	0.77718
UPI000035D18F	DNA polymerase I OS=Listeria monocytogenes OX=1639 GN=polA PE=3 SV=1	polA	98.495	37.8	127	28	28	22	22	19	17	22	25	28	25	26	23	27	27	28	25	26	23	27	27	953190	908510	843320	1199700	1183100	1166000	0.915	0.872	0.809	1.151	1.135	1.119	0.762	0.00176164
UPI000035D190	Isocitrate dehydrogenase [NADP] OS=Listeria monocytogenes serotype 4b str. LL195 OX=1230340 GN=icd PE=4 SV=1	icd	46.177	28.6	50	12	12	9	8	10	5	11	7	12	11	12	12	12	12	12	11	12	12	12	12	890640	833870	720250	622510	729630	718930	1.183	1.108	0.957	0.827	0.969	0.955	1.181	0.110264
UPI000035D191	Citrate synthase OS=Listeria monocytogenes serotype 1/2b OX=2291966 GN=citZ PE=3 SV=1	citZ	42.498	24.7	20	6	6	3	2	5	2	3	5	3	2	5	3	6	5	3	2	5	3	6	5	63672	60758	58049	63637	89126	89471	0.9	0.858	0.82	0.899	1.259	1.264	0.753	0.079337
UPI000035D194	Pyruvate kinase OS=Listeria monocytogenes OX=1639 GN=pyk PE=3 SV=1	pyk	62.615	58.1	197	25	25	34	32	34	30	33	34	23	23	23	23	23	24	23	23	23	23	23	24	8212800	8650400	9940600	6866000	8740100	7996400	0.978	1.03	1.183	0.817	1.04	0.952	1.136	0.22686
UPI000035D195	Acetyl-CoA carboxylase carboxyltransferase subunit alpha OS=Listeria monocytogenes OX=1639 GN=FZ039_04000 PE=4 SV=1	FZ039_04000	35.263	25.8	31	7	6	6	6	5	3	4	7	7	6	7	5	6	7	6	6	6	5	6	6	486180	456510	425320	441000	446740	474800	1.068	1.003	0.935	0.969	0.982	1.043	1.004	0.94886
UPI000035D196	Acetyl-coenzyme A carboxylase carboxyl transferase subunit beta OS=Listeria monocytogenes serotype 1/2b OX=2291966 GN=accD PE=3 SV=1	accD	32.2	32.3	46	10	10	7	5	6	8	9	11	10	9	10	9	10	10	10	9	10	9	10	10	337620	389690	405500	297400	375240	351340	0.939	1.084	1.128	0.827	1.044	0.977	1.106	0.31208
UPI000035D197	DNA polymerase III subunit alpha OS=Listeria monocytogenes OX=1639 GN=AE212_04650 PE=4 SV=1	AE212_04650	125.12	14.9	36	11	11	4	5	5	8	8	6	8	10	8	8	11	10	8	10	8	8	11	10	99194	103060	96842	151040	112410	131270	0.858	0.891	0.837	1.306	0.972	1.135	0.758	0.036141
UPI000035D198	Bifunctional oligoribonuclease/PAP phosphatase NrnA OS=Listeria monocytogenes OX=1639 GN=FZ072_08315 PE=4 SV=1	FZ072_08315	34.928	17.7	12	4	4	2	3	2	1	1	3	3	3	4	2	2	4	3	3	4	2	2	4	109000	115420	121710	102230	116800	101820	0.981	1.038	1.095	0.92	1.051	0.916	1.079	0.23652
UPI000035D199	CBS domain-containing protein OS=Listeria monocytogenes serotype 1/2b OX=2291966 GN=E3083_09215 PE=4 SV=1	E3083_09215	48.691	29.1	29	10	10	5	3	4	5	8	4	10	8	10	9	10	9	10	8	10	9	10	9	187200	179740	173930	209030	204840	212660	0.962	0.924	0.894	1.074	1.053	1.093	0.863	0.0034572
UPI000035D19A	UPF0173 metal-dependent hydrolase CHJ16_11145 OS=Listeria monocytogenes OX=1639 GN=CHJ16_11145 PE=3 SV=1	CHJ16_11145	24.647	67.1	70	9	8	11	10	15	13	10	11	7	7	8	7	8	8	6	7	8	7	7	7	3735800	5454500	6599000	5640300	3035200	3994300	0.788	1.15	1.391	1.189	0.64	0.842	1.246	0.40924
UPI000035D19B	Proline dipeptidase OS=Listeria monocytogenes serotype 1/2b str. 10-0811 OX=1196164 GN=pepQ PE=4 SV=1	pepQ	40.358	34.8	69	13	13	13	9	11	8	16	12	12	11	11	9	13	13	12	11	11	9	13	13	946170	777520	886230	814980	831830	835800	1.115	0.916	1.044	0.96	0.98	0.985	1.051	0.50664
UPI000035D19C	Alanine dehydrogenase OS=Listeria monocytogenes serotype 4b str. LL195 OX=1230340 GN=ald PE=3 SV=1	ald	39.596	63.5	103	15	15	18	15	19	15	18	18	13	13	14	13	14	13	13	13	14	13	14	13	1332400	1291600	1444000	1215200	1626800	1512100	0.949	0.92	1.029	0.866	1.159	1.077	0.934	0.54624
UPI000035D19D	Universal stress protein OS=Listeria monocytogenes serotype 1/2b OX=2291966 GN=E3083_13370 PE=3 SV=1	E3083_13370	16.867	74.7	106	10	10	18	19	16	17	17	19	10	10	10	8	10	9	10	10	10	8	10	9	9309700	9896600	9308200	6902300	6236200	6212800	1.167	1.241	1.167	0.865	0.782	0.779	1.474	0.00062284
UPI000035D19E	Acetate kinase OS=Listeria monocytogenes serotype 4b str. LL195 OX=1230340 GN=ackA2 PE=3 SV=1	ackA2	43.83	62.5	122	18	18	23	18	22	18	23	18	16	15	16	14	17	14	16	15	16	14	17	14	3358600	2827200	2599900	2620400	2998000	2867400	1.167	0.982	0.903	0.91	1.041	0.996	1.036	0.7362
UPI000035D19F	Class I SAM-dependent methyltransferase OS=Listeria monocytogenes serotype 1/2b OX=2291966 GN=E3083_13380 PE=4 SV=1	E3083_13380	37.216	2.7	1	1	1	0	0	0	0	1	0	0	0	0	1	1	1	0	0	0	1	1	1	0	0	0	0	0	6979						1
UPI000035D1A0	Thiol peroxidase OS=Listeria monocytogenes serotype 1/2b OX=2291966 GN=tpx PE=3 SV=1	tpx	18.091	70.3	54	8	8	8	10	9	11	7	9	7	6	7	7	7	7	7	6	7	7	7	7	3128900	3366000	3342500	2121100	2261300	2308500	1.136	1.222	1.213	0.77	0.821	0.838	1.47	0.00036182
UPI000035D1A2	Putative signal peptide peptidase sppA OS=Listeria monocytogenes serotype 4b str. LL195 OX=1230340 GN=sppA PE=4 SV=1	sppA	36.876	24	32	7	7	5	4	5	7	3	8	6	6	6	7	7	7	6	6	6	7	7	7	148970	161820	150770	414410	204320	264890	0.664	0.722	0.672	1.848	0.911	1.182	0.522	0.100276
UPI000035D1A8	Probable tRNA sulfurtransferase OS=Listeria monocytogenes serotype 1/2b OX=2291966 GN=thiI PE=3 SV=1	thiI	45.029	38.7	39	11	11	6	8	4	5	8	8	8	8	9	7	11	11	8	8	9	7	11	11	241680	201060	251610	269710	282860	275040	0.953	0.793	0.992	1.063	1.115	1.084	0.839	0.063037
UPI000035D1A9	Cysteine desulfurase OS=Listeria monocytogenes serotype 1/2b OX=2291966 GN=E3083_13440 PE=3 SV=1	E3083_13440	41.668	23.2	21	6	6	2	2	3	3	6	5	4	4	5	5	6	5	4	4	5	5	6	5	37352	40817	47512	43850	58037	44545	0.824	0.9	1.048	0.967	1.28	0.982	0.858	0.2645
UPI000035D1AA	Septation ring formation regulator EzrA OS=Listeria monocytogenes serotype 4b str. LL195 OX=1230340 GN=ezrA PE=3 SV=1	ezrA	66.488	45	99	23	23	17	16	17	13	17	19	23	20	20	17	21	20	23	20	20	17	21	20	1121200	1110300	970890	876160	807630	812480	1.18	1.169	1.022	0.922	0.85	0.855	1.283	0.0096568
UPI000035D1AB	GAF domain-containing protein OS=Listeria monocytogenes serotype 1/2b OX=2291966 GN=E3083_13455 PE=4 SV=1	E3083_13455	17.836	43.8	25	6	6	5	4	5	3	5	3	6	6	6	4	5	5	6	6	6	4	5	5	330670	247200	374120	108220	147480	158660	1.452	1.086	1.643	0.475	0.648	0.697	2.297	0.0081216
UPI000035D1AC	30S ribosomal protein S4 OS=Listeria monocytogenes serotype 4b (strain F2365) OX=265669 GN=rpsD PE=3 SV=1	rpsD	22.723	40.5	74	10	10	11	15	13	12	11	12	10	10	10	10	9	9	10	10	10	10	9	9	2535400	3053300	3405500	2434200	3753500	3671300	0.807	0.972	1.084	0.775	1.195	1.168	0.912	0.65214
UPI000035D1AD	Tyrosine--tRNA ligase OS=Listeria monocytogenes OX=1639 GN=tyrS PE=3 SV=1	tyrS	47.621	33.9	63	13	13	10	10	11	9	11	12	11	10	12	11	11	12	11	10	12	11	11	12	895050	829500	854890	602130	690390	664140	1.184	1.097	1.131	0.796	0.913	0.878	1.319	0.0039171
UPI000035D1AE	YtxH domain-containing protein OS=Listeria monocytogenes serotype 1/2b OX=2291966 GN=E3083_13490 PE=4 SV=1	E3083_13490	18.446	31	52	9	9	8	8	10	8	9	9	7	7	9	7	7	8	7	7	9	7	7	8	1855200	1852800	1926200	1799200	2132500	2045700	0.959	0.957	0.995	0.93	1.102	1.057	0.942	0.33992
UPI000035D1AF	Peroxiredoxin OS=Listeria monocytogenes serotype 1/2b OX=2291966 GN=E3083_13505 PE=4 SV=1	E3083_13505	20.168	64.6	44	7	7	8	9	8	4	7	8	7	7	7	6	7	7	7	7	7	6	7	7	840410	833870	875260	577910	723840	745620	1.097	1.088	1.142	0.754	0.945	0.973	1.245	0.051396
UPI000035D1B1	UDP-N-acetylmuramate--L-alanine ligase OS=Listeria monocytogenes OX=1639 GN=murC PE=3 SV=1	murC	49.903	38.3	103	16	16	17	16	17	16	20	17	14	15	16	16	16	15	14	15	16	16	16	15	1045000	1062000	1018700	1030100	1187600	1090000	0.975	0.99	0.95	0.961	1.108	1.017	0.945	0.2677
UPI000035D1B2	DNA translocase SftA OS=Listeria monocytogenes serotype 4b str. LL195 OX=1230340 GN=sftA PE=3 SV=1	sftA	87.807	12.3	20	8	8	4	2	4	3	4	3	8	8	8	6	8	6	8	8	8	6	8	6	205340	195890	178520	115200	147890	143400	1.249	1.192	1.086	0.701	0.9	0.872	1.426	0.0154388
UPI000035D1B3	Phenylalanine--tRNA ligase beta subunit OS=Listeria monocytogenes OX=1639 GN=LmNIHS28_01268 PE=3 SV=1	LmNIHS28_01268	22.396	19.5	29	4	4	4	4	6	7	5	3	3	3	3	4	3	3	3	3	3	4	3	3	927030	908820	1357900	566550	619180	624940	1.111	1.09	1.628	0.679	0.742	0.749	1.765	0.0148234
UPI000035D1B4	UPF0354 protein E3085_08555 OS=Listeria monocytogenes serotype 1/2b OX=2291966 GN=E3085_08555 PE=3 SV=1	E3085_08555	30.116	21.1	17	6	6	4	4	5	2	0	2	6	5	6	5	5	6	6	5	6	5	5	6	148320	158240	138020	130980	106440	104760	1.131	1.207	1.053	0.999	0.812	0.799	1.299	0.031759
UPI000035D1B5	Thioredoxin OS=Listeria monocytogenes OX=1639 GN=LmNIHS28_01270 PE=4 SV=1	LmNIHS28_01270	11.831	26.2	32	4	4	5	5	6	4	5	7	4	4	4	4	4	4	4	4	4	4	4	4	2378200	2976600	3370100	5305900	3955800	5367500	0.611	0.765	0.866	1.363	1.016	1.379	0.597	0.022361
UPI000035D1B7	Putative aminopeptidase ytoP OS=Listeria monocytogenes serotype 4b str. LL195 OX=1230340 GN=ytoP PE=3 SV=1	ytoP	38.762	57.4	63	13	13	11	10	9	11	12	10	9	9	10	10	11	11	9	9	10	10	11	11	351260	377660	321660	459540	539220	493340	0.829	0.891	0.759	1.084	1.272	1.164	0.704	0.0058768
UPI000035D1BA	tRNA (guanine-N(7)-)-methyltransferase OS=Listeria monocytogenes OX=1639 GN=trmB PE=3 SV=1	trmB	24.903	16.4	8	3	3	1	1	1	2	2	1	2	2	2	3	2	3	2	2	2	3	2	3	86762	77116	85462	102200	119200	81616	0.942	0.838	0.928	1.11	1.295	0.887	0.823	0.186043
UPI000035D1BB	Putative phosphotransferase ytmP OS=Listeria monocytogenes serotype 4b str. LL195 OX=1230340 GN=ytmP PE=4 SV=1	ytmP	29.884	15.4	9	2	2	2	1	1	0	3	2	1	1	1	1	2	1	1	1	1	1	2	1	0	0	0	0	10759	0					1
UPI000035D1BD	D-alanine aminotransferase OS=Listeria monocytogenes serotype 4b str. LL195 OX=1230340 GN=dat PE=4 SV=1	dat	32.299	44.3	79	10	10	12	13	16	16	11	11	8	8	8	9	8	8	8	8	8	9	8	8	10797000	11021000	14070000	9216000	5739700	6298400	1.134	1.157	1.477	0.968	0.603	0.661	1.688	0.032815
UPI000035D1BE	Putative dipeptidase ytjP OS=Listeria monocytogenes serotype 4b str. LL195 OX=1230340 GN=ytjP PE=4 SV=1	ytjP	51.962	66.4	329	29	29	55	58	65	51	47	53	26	27	27	29	27	28	26	27	27	29	27	28	50586000	62599000	75155000	46950000	29465000	35075000	1.012	1.253	1.504	0.94	0.59	0.702	1.689	0.040704
UPI000035D1BF	ADP-dependent (S)-NAD(P)H-hydrate dehydratase OS=Listeria monocytogenes serotype 1/2b OX=2291966 GN=nnrD PE=3 SV=1	nnrD	29.774	21.4	13	4	4	2	2	3	2	2	2	4	3	2	3	4	4	4	3	2	3	4	4	102630	88075	80688	64321	127360	108100	1.078	0.925	0.848	0.676	1.338	1.136	0.905	0.78002
UPI000035D1C2	Probable cell division protein ytgP OS=Listeria monocytogenes serotype 4b str. LL195 OX=1230340 GN=ytgP_2 PE=4 SV=1	ytgP_2	59.378	2.2	2	1	1	0	0	0	0	1	1	0	0	0	0	1	1	0	0	0	0	1	1	0	0	0	0	0	5013.1						1
UPI000035D1C4	Tryptophan synthase subunit alpha OS=Listeria monocytogenes OX=1639 GN=FZ027_00165 PE=4 SV=1	FZ027_00165	27.901	11.7	2	2	2	1	0	0	0	0	1	2	1	1	1	0	2	2	1	1	1	0	2	7248.5	0	0	0	0	8003.6	0.95					1.05	0.905
UPI000035D1C5	Tryptophan synthase beta chain OS=Listeria monocytogenes serotype 1/2b OX=2291966 GN=trpB PE=3 SV=1	trpB	43.789	6.2	5	2	2	1	2	1	0	0	1	2	2	1	2	2	1	2	2	1	2	2	1	82751	116930	0	62313	61952	0	1.022	1.444		0.769	0.765		1.608	0.22888
UPI000035D1C7	Indole-3-glycerol phosphate synthase TrpC OS=Listeria monocytogenes OX=1639 GN=trpC PE=4 SV=1	trpC	27.595	33.3	33	7	7	3	4	5	6	6	9	6	7	7	7	7	7	6	7	7	7	7	7	276290	325490	349910	552630	350230	400140	0.735	0.866	0.931	1.471	0.932	1.065	0.73	0.119958
UPI000035D1CB	Aldehyde-alcohol dehydrogenase OS=Listeria monocytogenes serotype 1/2b str. 10-0811 OX=1196164 GN=A410_1748 PE=3 SV=1	A410_1748	94.665	54.6	221	39	38	35	34	44	28	43	37	32	33	35	28	36	36	32	33	35	28	35	36	6773800	7568100	10341000	3614000	8725600	7203300	0.919	1.027	1.403	0.49	1.184	0.977	1.263	0.39384
UPI000035D1CD	Uncharacterized ABC transporter ATP-binding protein YhcH OS=Listeria monocytogenes serotype 4b str. LL195 OX=1230340 GN=yhcH_2 PE=4 SV=1	yhcH_2	33.821	23.9	49	7	7	9	8	7	7	9	9	7	7	7	7	7	7	7	7	7	7	7	7	473030	480590	371010	380950	389090	395020	1.14	1.158	0.894	0.918	0.938	0.952	1.137	0.2868
UPI000035D1CE	Putative ABC transporter, permease protein OS=Listeria monocytogenes serotype 4b str. LL195 OX=1230340 GN=BN389_16610 PE=4 SV=1	BN389_16610	38.653	6.5	9	2	2	2	1	1	2	2	1	2	2	2	2	2	2	2	2	2	2	2	2	139180	102620	110890	118100	139970	103670	1.169	0.862	0.931	0.992	1.176	0.871	0.975	0.8433
UPI000035D1CF	LD-carboxypeptidase OS=Listeria monocytogenes OX=1639 GN=ARJ20_11740 PE=4 SV=1	ARJ20_11740	35.81	22.5	20	4	4	4	4	5	2	2	3	4	4	4	3	4	3	4	4	4	3	4	3	141510	113550	307590	93507	96690	106660	0.988	0.793	2.147	0.653	0.675	0.745	1.895	0.2158
UPI000035D1D0	DNA-3-methyladenine glycosylase I OS=Listeria monocytogenes OX=1639 GN=ARJ20_11745 PE=4 SV=1	ARJ20_11745	22.315	15	6	2	2	1	0	1	1	1	2	2	1	1	2	2	2	2	1	1	2	2	2	33307	0	0	32513	32583	43777	0.937			0.915	0.917	1.232	0.917
UPI000035D1D1	Aconitate hydratase OS=Listeria monocytogenes OX=1639 GN=acnA PE=3 SV=1	acnA	98.352	33.4	122	22	22	22	19	19	17	23	22	21	19	19	20	22	22	21	19	19	20	22	22	1924800	1912200	1863200	2215700	2202900	2218500	0.936	0.93	0.906	1.078	1.071	1.079	0.859	0.000119208
UPI000035D1D2	STAS domain-containing protein OS=Listeria monocytogenes serotype 1/2b OX=2291966 GN=E3085_08385 PE=4 SV=1	E3085_08385	30.387	11.2	13	3	3	2	3	2	2	2	2	3	3	3	3	2	3	3	3	3	3	2	3	77682	78955	76862	62291	70384	64940	1.081	1.099	1.07	0.867	0.98	0.904	1.181	0.0103022
UPI000035D1D3	YflT domain-containing protein OS=Listeria monocytogenes serotype 4b str. LL195 OX=1230340 GN=BN389_16670 PE=4 SV=1	BN389_16670	15.757	40.7	35	5	5	5	6	6	7	5	6	4	4	4	5	4	5	4	4	4	5	4	5	627560	677670	616510	399520	375160	324720	1.246	1.346	1.224	0.793	0.745	0.645	1.748	0.00115958
UPI000035D1D4	Helicase SNF2 OS=Listeria monocytogenes OX=1639 GN=ARJ20_11770 PE=4 SV=1	ARJ20_11770	123.98	11.8	16	9	9	1	1	0	2	7	5	6	2	5	6	9	8	6	2	5	6	9	8	38785	37418	33295	40644	52427	47769	0.93	0.897	0.798	0.974	1.257	1.145	0.778	0.047277
UPI000035D1D5	SMC family ATPase OS=Listeria monocytogenes OX=1639 GN=KW22_00265 PE=4 SV=1	KW22_00265	117	5	13	4	4	2	3	2	1	3	2	4	3	2	2	3	3	4	3	2	2	3	3	27405	26685	31400	22480	46145	37058	0.86	0.838	0.985	0.706	1.448	1.163	0.809	0.47518
UPI000035D1D6	Nuclease SbcCD subunit D OS=Listeria monocytogenes OX=1639 GN=sbcD PE=3 SV=1	sbcD	42.322	11.8	3	3	3	1	0	0	0	2	0	2	1	2	2	3	3	2	1	2	2	3	3	19810	0	0	0	34892	25507	0.741				1.305	0.954	0.656
UPI000035D1D7	Putative secreted protein OS=Listeria monocytogenes FSL F2-208 OX=702458 GN=NT04LM_2479 PE=4 SV=1	NT04LM_2479	17.837	20.5	8	3	3	1	1	1	1	2	2	3	1	1	2	3	3	3	1	1	2	3	3	50529	0	0	0	100010	98170	0.609				1.206	1.184	0.51
UPI000035D1D8	Putative ABC transporter ATP-binding protein exp8 OS=Listeria monocytogenes serotype 4b str. LL195 OX=1230340 GN=exp8 PE=4 SV=1	exp8	68.091	16.8	22	7	7	6	2	4	2	4	4	7	7	6	5	5	6	7	7	6	5	5	6	105090	68235	52560	93582	75700	77848	1.333	0.866	0.667	1.187	0.96	0.987	0.914	0.58438
UPI000035D1D9	ATP-binding cassette domain-containing protein OS=Listeria monocytogenes OX=1639 GN=FZ072_08700 PE=4 SV=1	FZ072_08700	65.625	13.6	9	7	7	1	1	0	1	3	3	6	6	4	5	5	6	6	6	4	5	5	6	45059	64203	50491	40538	42877	44272	0.941	1.34	1.054	0.846	0.895	0.924	1.251	0.117116
UPI000035D1DF	Elongation factor Ts OS=Listeria monocytogenes serotype 1/2b OX=2291966 GN=tsf PE=3 SV=1	tsf	32.696	78.6	237	25	25	41	31	38	39	41	47	23	22	22	25	23	24	23	22	22	25	23	24	22181000	22641000	22592000	14783000	17349000	16066000	1.151	1.175	1.172	0.767	0.9	0.834	1.399	0.0185562
UPI000035D1E3	Leucine--tRNA ligase OS=Listeria monocytogenes OX=1639 GN=leuS PE=3 SV=1	leuS	91.938	17.4	36	12	12	7	6	6	5	6	6	11	9	9	9	10	9	11	9	9	9	10	9	491000	439000	540560	375740	579780	594890	0.975	0.872	1.074	0.746	1.152	1.182	0.948	0.83616
UPI000035D1E4	TIGR01212 family radical SAM protein OS=Listeria monocytogenes serotype 1/2b OX=2291966 GN=E3083_14425 PE=4 SV=1	E3083_14425	36.43	28	24	6	6	6	3	3	3	5	4	5	4	5	3	5	6	5	4	5	3	5	6	83335	54150	87008	39448	65017	62191	1.278	0.831	1.335	0.605	0.997	0.954	1.347	0.24354
UPI000035D1E6	Asparagine synthetase [glutamine-hydrolyzing] 1 OS=Listeria monocytogenes serotype 4b str. LL195 OX=1230340 GN=asnB PE=4 SV=1	asnB	71.771	41.7	144	24	24	25	21	24	20	29	25	23	20	21	23	24	23	23	20	21	23	24	23	1555300	1632500	1547000	1300100	1670400	1648000	0.998	1.047	0.992	0.834	1.072	1.057	1.025	0.72988
UPI000035D1E7	S-adenosylmethionine synthase OS=Listeria monocytogenes serotype 1/2b OX=2291966 GN=metK PE=3 SV=1	metK	43.623	33.3	52	11	11	6	9	7	8	12	10	11	10	10	10	11	10	11	10	10	10	11	10	618270	685100	660370	768490	723440	793500	0.873	0.967	0.932	1.085	1.022	1.12	0.859	0.019323
UPI000035D1E9	Lactate dehydrogenase OS=Listeria monocytogenes OX=1639 GN=LmNIHS28_01316 PE=3 SV=1	LmNIHS28_01316	32.455	20.5	15	5	5	4	3	1	1	4	2	5	4	4	3	5	5	5	4	4	3	5	5	89420	80741	84380	46853	55699	58073	1.292	1.167	1.219	0.677	0.805	0.839	1.585	0.0029965
UPI000035D1EC	Probable zinc transport system zinc-binding lipoprotein AdcA OS=Listeria monocytogenes serotype 4b str. LL195 OX=1230340 GN=adcA_2 PE=3 SV=1	adcA_2	36.685	11.9	18	3	3	2	4	4	3	2	3	3	3	3	3	2	3	3	3	3	3	2	3	266990	227500	225920	850450	173260	280270	0.791	0.674	0.67	2.521	0.514	0.831	0.552	0.51896
UPI000035D1ED	2-succinylbenzoate--CoA ligase OS=Listeria monocytogenes serotype 4b (strain F2365) OX=265669 GN=menE PE=3 SV=1	menE	51.594	5.1	11	2	2	2	1	2	2	2	2	2	2	2	2	2	2	2	2	2	2	2	2	39831	33975	31301	30306	33138	34337	1.178	1.005	0.926	0.896	0.98	1.015	1.075	0.43598
UPI000035D1EE	Putative 2-succinyl-6-hydroxy-2,4-cyclohexadiene-1-carboxylate synthase OS=Listeria monocytogenes OX=1639 GN=menH PE=3 SV=1	menH	30.737	6.2	2	1	1	0	0	1	0	1	0	1	1	1	1	1	0	1	1	1	1	1	0	0	0	5147.8	0	0	0			1
UPI000035D1EF	2-succinyl-5-enolpyruvyl-6-hydroxy-3-cyclohexene-1-carboxylic-acid synthase OS=Listeria monocytogenes OX=1639 GN=menD PE=4 SV=1	menD	64.58	35	61	17	17	14	8	10	6	13	10	15	13	16	15	16	15	15	13	16	15	16	15	364770	345840	357960	348840	463270	478280	0.928	0.88	0.91	0.887	1.178	1.217	0.828	0.22018
UPI000035D1F0	Isochorismate synthase OS=Listeria monocytogenes serotype 1/2b OX=2291966 GN=E3085_08200 PE=4 SV=1	E3085_08200	51.681	31.2	48	12	12	7	4	7	8	12	10	9	9	10	10	11	11	9	9	10	10	11	11	634200	692100	669920	837000	943990	883960	0.816	0.891	0.862	1.077	1.215	1.138	0.749	0.0026243
UPI000035D1F3	5-methyltetrahydropteroyltriglutamate--homocysteine methyltransferase OS=Listeria monocytogenes OX=1639 GN=metE PE=3 SV=1	metE	86.328	1.6	5	1	1	1	1	1	1	1	0	1	1	1	1	1	0	1	1	1	1	1	0	0	0	7991.7	0	0	0			1
UPI000035D1F5	Peroxide-responsive transcriptional repressor PerR OS=Listeria monocytogenes serotype 1/2b OX=2291966 GN=perR PE=3 SV=1	perR	16.621	39.2	21	4	4	3	4	4	3	4	3	4	4	4	4	4	4	4	4	4	4	4	4	406000	503180	495720	379930	556110	530480	0.848	1.051	1.036	0.794	1.162	1.108	0.958	0.81836
UPI000035D1F7	Glutamate-1-semialdehyde 2,1-aminomutase OS=Listeria monocytogenes OX=1639 GN=hemL PE=3 SV=1	hemL	46.034	45.6	90	13	13	18	14	19	13	13	13	12	11	12	11	12	12	12	11	12	11	12	12	3664700	4415900	7636300	2536300	1740900	1943600	1.002	1.208	2.089	0.694	0.476	0.532	2.526	0.022855
UPI000035D1F8	Enoyl-[acyl-carrier-protein] reductase FabL OS=Listeria monocytogenes serotype 1/2b OX=2291966 GN=fabL PE=4 SV=1	fabL	27.228	29.8	33	8	8	5	4	5	7	7	5	7	6	7	6	8	6	7	6	7	6	8	6	542970	589920	507100	642970	692270	667610	0.894	0.972	0.835	1.059	1.14	1.1	0.819	0.0145218
UPI000035D1F9	Adenine DNA glycosylase OS=Listeria monocytogenes OX=1639 GN=LmNIHS28_01332 PE=3 SV=1	LmNIHS28_01332	41.769	7.5	3	2	2	1	0	0	0	1	1	2	2	2	1	1	2	2	2	2	1	1	2	11525	0	0	0	0	13116	0.935					1.065	0.878
UPI000035D1FB	Deoxyuridine 5'-triphosphate nucleotidohydrolase OS=Listeria monocytogenes OX=1639 GN=LmNIHS28_01334 PE=3 SV=1	LmNIHS28_01334	17.015	19.2	11	3	3	2	2	1	1	3	2	3	3	2	3	3	3	3	3	2	3	3	3	148060	145480	172140	129380	147970	154820	0.989	0.972	1.15	0.865	0.989	1.035	1.077	0.38448
UPI000035D1FE	Epimerase family protein SE_0553 OS=Listeria monocytogenes serotype 4b str. LL195 OX=1230340 GN=BN389_17220 PE=4 SV=1	BN389_17220	34.662	24.1	34	6	6	5	5	6	6	7	5	6	6	6	6	6	5	6	6	6	6	6	5	116280	112830	96193	152610	146330	139820	0.913	0.886	0.755	1.198	1.149	1.098	0.741	0.0092384
UPI000035D1FF	Phosphatidylglycerol lysyltransferase OS=Listeria monocytogenes serotype 4b str. LL195 OX=1230340 GN=mprF PE=3 SV=1	mprF	97.604	13.9	41	11	11	5	4	5	8	9	10	10	10	11	10	11	11	10	10	11	10	11	11	178390	158500	142490	230930	260520	257460	0.871	0.774	0.696	1.128	1.273	1.258	0.64	0.003975
UPI000035D205	Lmo1701 protein OS=Listeria monocytogenes serovar 1/2a (strain ATCC BAA-679 / EGD-e) OX=169963 GN=lmo1701 PE=4 SV=1	lmo1701	13.684	26.5	12	2	2	1	2	3	2	2	2	2	2	2	2	2	2	2	2	2	2	2	2	317350	263920	387410	355070	403380	396200	0.897	0.746	1.095	1.003	1.14	1.12	0.839	0.189384
UPI000035D207	Uncharacterized RNA methyltransferase LMOf2365_1727 OS=Listeria monocytogenes serotype 4b str. LL195 OX=1230340 GN=BN389_17310 PE=3 SV=1	BN389_17310	51.311	18.5	19	6	6	4	3	3	1	4	4	5	4	5	4	6	5	5	4	5	4	6	5	61561	46109	59749	38453	55166	53438	1.175	0.88	1.14	0.734	1.053	1.02	1.138	0.41442
UPI000035D209	Deoxyguanosine kinase OS=Listeria monocytogenes serotype 4b str. LL195 OX=1230340 GN=BN389_17330 PE=4 SV=1	BN389_17330	24.94	16.8	11	3	3	1	2	2	2	2	2	2	3	2	3	3	3	2	3	2	3	3	3	81287	66494	107540	118700	125620	126360	0.779	0.637	1.031	1.138	1.204	1.211	0.689	0.108637
UPI000035D20B	UPF0435 protein BN389_17350 OS=Listeria monocytogenes serotype 4b str. LL195 OX=1230340 GN=BN389_17350 PE=3 SV=1	BN389_17350	8.681	42.5	11	2	2	2	2	3	0	2	2	1	1	2	1	2	2	1	1	2	1	2	2	0	0	158920	0	179090	90885			1.112		1.253	0.636	1.177
UPI000035D20D	Methionine aminopeptidase OS=Listeria monocytogenes serotype 1/2b OX=2291966 GN=map PE=3 SV=1	map	27.901	66.3	74	10	10	14	12	15	13	11	9	9	9	10	8	9	8	9	9	10	8	9	8	2919000	2778800	3602000	1907600	2135500	2027700	1.139	1.085	1.406	0.745	0.834	0.792	1.531	0.0080962
UPI000035D20E	Flavodoxin OS=Listeria monocytogenes FSL F2-208 OX=702458 GN=NT04LM_2564 PE=4 SV=1	NT04LM_2564	16.433	38.5	101	5	5	12	13	20	20	17	19	4	4	5	5	5	5	4	4	5	5	5	5	26957000	31505000	30840000	42555000	24802000	30594000	0.864	1.009	0.988	1.364	0.795	0.98	0.911	0.69218
UPI000035D211	Rod shape-determining protein OS=Listeria monocytogenes serotype 1/2b str. 10-0811 OX=1196164 GN=mreB PE=4 SV=1	mreB	34.95	33.6	22	7	7	3	2	2	3	8	4	4	3	4	5	6	4	4	3	4	5	6	4	63307	53401	67753	78852	82622	77358	0.897	0.757	0.96	1.118	1.171	1.097	0.772	0.02288
UPI000035D215	DUF871 domain-containing protein OS=Listeria monocytogenes serotype 1/2b OX=2291966 GN=E3083_10385 PE=4 SV=1	E3083_10385	41.092	20.2	26	6	6	4	4	4	4	6	4	4	4	3	4	6	5	4	4	3	4	6	5	65786	74859	57723	52603	90280	71603	0.956	1.088	0.839	0.764	1.312	1.041	0.925	0.74882
UPI000035D216	PTS mannose transporter subunit IIA OS=Listeria monocytogenes OX=1639 GN=LmNIHS28_01358 PE=4 SV=1	LmNIHS28_01358	10.926	72	34	4	4	5	7	6	7	3	6	3	3	3	4	3	3	3	3	3	4	3	3	427060	485120	683240	153170	180720	146000	1.235	1.403	1.975	0.443	0.522	0.422	3.326	0.00153967
UPI000035D217	Lichenan-specific phosphotransferase enzyme IIB component OS=Listeria monocytogenes serotype 4b str. LL195 OX=1230340 GN=licB_2 PE=4 SV=1	licB_2	11.079	31.4	14	3	3	2	3	2	2	3	2	3	3	3	3	3	3	3	3	3	3	3	3	129640	160140	178050	143470	145140	133100	0.874	1.08	1.201	0.968	0.979	0.898	1.109	0.38138
UPI000035D218	Putative ATP-dependent RNA helicase yfmL OS=Listeria monocytogenes serotype 4b str. LL195 OX=1230340 GN=yfmL PE=4 SV=1	yfmL	50.443	23.1	28	9	9	3	7	3	3	7	5	8	9	9	8	9	9	8	9	9	8	9	9	181010	165930	216890	218560	345120	271050	0.777	0.712	0.93	0.938	1.481	1.163	0.675	0.067943
UPI000035D21C	Gfo/Idh/MocA family oxidoreductase OS=Listeria monocytogenes serotype 1/2b OX=2291966 GN=E3085_14005 PE=4 SV=1	E3085_14005	36.771	45.9	46	10	10	9	5	8	6	9	9	8	7	9	9	9	10	8	7	9	9	9	10	449560	510850	456460	370670	441860	410830	1.022	1.161	1.037	0.842	1.004	0.934	1.158	0.085421
UPI000035D21E	Cellobiose phosphorylase OS=Listeria monocytogenes OX=1639 GN=CHJ16_14260 PE=4 SV=1	CHJ16_14260	122.94	3.9	9	2	2	3	2	4	0	0	0	1	1	2	0	2	0	1	1	2	0	2	0	0	0	380270	0	24599	0			1.878		0.122		15.393
UPI000035D220	Extracellular solute-binding protein OS=Listeria monocytogenes serotype 1/2b OX=2291966 GN=E3083_10340 PE=4 SV=1	E3083_10340	46.068	6	4	2	2	1	0	1	0	1	1	1	1	1	1	1	2	1	1	1	1	1	2	0	0	0	0	0	50317						1
UPI000035D224	Transcriptional regulator OS=Listeria monocytogenes OX=1639 GN=gltC PE=3 SV=1	gltC	33.338	13.6	6	3	3	0	2	0	1	2	1	2	3	0	3	3	2	2	3	0	3	3	2	0	16259	0	16045	17680	16708		0.975		0.962	1.06	1.002	0.967
UPI000035D226	Iron-containing alcohol dehydrogenase family protein OS=Listeria monocytogenes OX=1639 GN=CHJ16_14305 PE=4 SV=1	CHJ16_14305	40.291	28.9	38	8	8	6	6	7	7	5	7	7	8	7	7	8	7	7	8	7	7	8	7	308030	280170	254150	194300	229370	226840	1.238	1.126	1.021	0.781	0.922	0.912	1.294	0.028903
UPI000035D227	Amino acid ABC transporter, amino acid-binding protein OS=Listeria monocytogenes serotype 4b str. LL195 OX=1230340 GN=BN389_17650 PE=4 SV=1	BN389_17650	30.809	20.7	13	5	5	1	2	3	2	1	4	4	4	5	5	5	5	4	4	5	5	5	5	118280	97821	104720	364070	129440	211310	0.692	0.572	0.613	2.13	0.757	1.236	0.455	0.082063
UPI000035D228	Glutamine transport ATP-binding protein GlnQ OS=Listeria monocytogenes serotype 4b str. LL195 OX=1230340 GN=glnQ PE=4 SV=1	glnQ	23.722	19.5	12	3	3	2	1	1	3	3	2	3	3	3	3	3	2	3	3	3	3	3	2	32571	33770	31690	33909	39369	37906	0.934	0.968	0.909	0.972	1.129	1.087	0.882	0.062579
UPI000035D22A	Sensor histidine kinase yvcQ OS=Listeria monocytogenes serotype 4b str. LL195 OX=1230340 GN=yvcQ PE=4 SV=1	yvcQ	40.706	26.6	25	7	7	4	3	4	4	4	6	5	5	5	5	5	6	5	5	5	5	5	6	140460	91353	88278	144330	160840	133420	1.111	0.722	0.698	1.141	1.272	1.055	0.73	0.102816
UPI000035D22B	Adenine deaminase OS=Listeria monocytogenes serotype 1/2b str. 10-0811 OX=1196164 GN=ade PE=3 SV=1	ade	62.056	13	27	5	5	4	4	7	2	5	5	5	5	5	4	4	4	5	5	5	4	4	4	276870	290030	571910	173140	180400	157710	1.007	1.055	2.08	0.63	0.656	0.573	2.228	0.035178
UPI000035D22C	Lmo1743 protein OS=Listeria monocytogenes serovar 1/2a (strain ATCC BAA-679 / EGD-e) OX=169963 GN=lmo1743 PE=4 SV=1	lmo1743	17.534	27	33	5	5	5	5	6	5	6	6	5	5	5	5	5	5	5	5	5	5	5	5	356260	429290	392780	414450	324680	352470	0.942	1.135	1.038	1.095	0.858	0.932	1.08	0.42766
UPI000035D22D	Epimerase domain-containing protein OS=Listeria monocytogenes serotype 4b str. LL195 OX=1230340 GN=BN389_17710 PE=4 SV=1	BN389_17710	32.753	25.8	26	7	7	3	2	4	5	6	6	5	5	5	7	7	6	5	5	5	7	7	6	86855	95128	49359	125420	135770	126180	0.842	0.923	0.479	1.216	1.317	1.224	0.597	0.115605
UPI000035D22E	ABC transporter permease OS=Listeria monocytogenes OX=1639 GN=lm.G_1771 PE=4 SV=1	lm.G_1771	75.673	4.9	7	2	1	1	1	1	1	2	1	1	1	1	1	2	1	0	0	0	0	1	0	0	0	0	0	61820	0					1
UPI000035D22F	Bacitracin export ATP-binding protein BceA OS=Listeria monocytogenes serotype 4b str. LL195 OX=1230340 GN=bceA PE=4 SV=1	bceA	28.026	25.9	19	5	5	4	3	4	2	3	3	5	5	5	4	4	4	5	5	5	4	4	4	88588	84011	69320	96573	90083	98040	1.009	0.957	0.79	1.1	1.026	1.117	0.85	0.100759
UPI000035D230	Lmo1748 protein OS=Listeria monocytogenes serovar 1/2a (strain ATCC BAA-679 / EGD-e) OX=169963 GN=lmo1748 PE=4 SV=1	lmo1748	19.43	20.1	6	3	3	2	1	1	0	1	1	3	2	2	3	3	2	3	2	2	3	3	2	108370	58395	0	25181	41799	45910	1.938	1.044		0.45	0.747	0.821	2.217	0.100923
UPI000035D231	Shikimate kinase OS=Listeria monocytogenes serotype 1/2b OX=2291966 GN=aroK PE=3 SV=1	aroK	17.656	45.9	29	6	6	6	4	7	4	4	4	6	5	6	4	5	6	6	5	6	4	5	6	225370	268580	437630	151970	119300	121750	1.021	1.217	1.982	0.688	0.54	0.551	2.372	0.0176629
UPI000035D232	Molybdate metabolism regulator OS=Listeria monocytogenes serotype 1/2b OX=2291966 GN=E3085_14125 PE=4 SV=1	E3085_14125	21.006	22.3	15	4	4	2	3	3	1	3	3	3	3	3	3	4	4	3	3	3	3	4	4	149950	221730	261010	90261	96430	90492	0.989	1.462	1.721	0.595	0.636	0.597	2.282	0.040383
UPI000035D233	Uncharacterized RNA methyltransferase LMOf2365_1776 OS=Listeria monocytogenes serotype 4b str. LL195 OX=1230340 GN=BN389_17780 PE=3 SV=1	BN389_17780	50.576	11.3	17	4	4	2	4	3	3	3	2	4	4	4	4	4	4	4	4	4	4	4	4	54841	60215	61520	49653	61763	58361	0.95	1.043	1.066	0.86	1.07	1.011	1.04	0.59986
UPI000035D234	Lmo1752 protein OS=Listeria monocytogenes serovar 1/2a (strain ATCC BAA-679 / EGD-e) OX=169963 GN=lmo1752 PE=4 SV=1	lmo1752	28.508	23.5	32	8	8	7	5	1	6	6	7	8	6	4	7	8	8	8	6	4	7	8	8	540560	505860	207810	1366300	862590	1007300	0.722	0.676	0.278	1.826	1.153	1.346	0.388	0.039384
UPI000035D235	Diacylglycerol kinase OS=Listeria monocytogenes serotype 1/2b OX=2291966 GN=E3083_10225 PE=4 SV=1	E3083_10225	34.024	24.8	23	6	6	2	4	5	4	5	3	5	6	5	5	6	6	5	6	5	5	6	6	143030	185430	211390	244700	237390	167200	0.722	0.936	1.067	1.235	1.198	0.844	0.832	0.33614
UPI000035D236	Aspartyl/glutamyl-tRNA(Asn/Gln) amidotransferase subunit B OS=Listeria monocytogenes serotype 4b str. LL195 OX=1230340 GN=gatB PE=3 SV=1	gatB	53.207	61.3	141	23	23	26	20	21	22	27	25	22	21	22	22	23	23	22	21	22	22	23	23	2347000	2344300	2339800	2518400	2622000	2508500	0.959	0.958	0.956	1.029	1.072	1.025	0.919	0.027917
UPI000035D237	Glutamyl-tRNA(Gln) amidotransferase subunit A OS=Listeria monocytogenes serotype 1/2b str. 10-0811 OX=1196164 GN=gatA PE=3 SV=1	gatA	52.339	43.3	98	16	16	17	14	17	15	19	16	16	16	15	15	15	14	16	16	15	15	15	14	1652600	1632600	1629600	1556000	1764500	1728100	0.995	0.983	0.981	0.937	1.063	1.041	0.973	0.5782
UPI000035D238	CamS family sex pheromone protein OS=Listeria monocytogenes OX=1639 GN=ARJ20_15745 PE=4 SV=1	ARJ20_15745	41.262	54.4	101	19	19	19	17	18	16	16	15	19	18	17	17	18	16	19	18	17	17	18	16	5236800	5111000	3397900	4181200	2789400	3209800	1.313	1.282	0.852	1.049	0.7	0.805	1.35	0.183165
UPI000035D239	DNA ligase OS=Listeria monocytogenes serotype 4b str. LL195 OX=1230340 GN=ligA PE=3 SV=1	ligA	74.825	36.5	106	27	26	13	16	15	17	21	24	26	24	24	24	26	25	25	23	23	24	25	25	7060900	7740100	6742100	9606100	7862600	8195400	0.897	0.984	0.857	1.221	0.999	1.042	0.839	0.077881
UPI000035D23A	ATP-dependent DNA helicase OS=Listeria monocytogenes serotype 4b str. LL195 OX=1230340 GN=pcrA PE=3 SV=1	pcrA	83.408	54.8	148	35	35	27	22	23	25	25	26	32	33	32	32	33	32	32	33	32	32	33	32	2161600	1902600	1835700	2726300	2349900	2377700	0.971	0.855	0.825	1.225	1.056	1.068	0.792	0.027181
UPI000035D23B	Heptaprenylglyceryl phosphate synthase OS=Listeria monocytogenes OX=1639 GN=pcrB PE=3 SV=1	pcrB	25.287	17.8	9	4	4	3	3	2	0	1	0	4	4	3	2	4	2	4	4	3	2	4	2	153070	149040	205220	74638	29339	55175	1.378	1.342	1.847	0.672	0.264	0.497	3.187	0.0142586
UPI000035D23E	Phosphoribosylamine--glycine ligase OS=Listeria monocytogenes serotype 1/2b str. 10-0811 OX=1196164 GN=purD PE=3 SV=1	purD	45.429	16.2	15	6	6	2	3	1	4	2	3	4	4	3	5	4	4	4	4	3	5	4	4	52780	77233	60303	84848	59209	64851	0.793	1.161	0.906	1.275	0.89	0.975	0.911	0.57704
UPI000035D23F	Bifunctional purine biosynthesis protein PurH OS=Listeria monocytogenes serotype 1/2b OX=2291966 GN=purH PE=3 SV=1	purH	54.91	20	36	7	7	3	5	8	4	9	7	7	6	7	7	7	7	7	6	7	7	7	7	208100	233440	234230	294620	291520	329470	0.785	0.88	0.883	1.111	1.099	1.242	0.738	0.0052564
UPI000035D240	Phosphoribosylglycinamide formyltransferase OS=Listeria monocytogenes serotype 4b str. LL195 OX=1230340 GN=purN PE=3 SV=1	purN	20.651	8	9	1	1	2	1	2	0	2	2	1	1	1	1	1	1	1	1	1	1	1	1	16472	20027	19720	12345	12609	16894	1.008	1.225	1.207	0.755	0.771	1.034	1.344	0.064422
UPI000035D241	Phosphoribosylformylglycinamidine cyclo-ligase OS=Listeria monocytogenes serotype 4b str. LL195 OX=1230340 GN=purM PE=3 SV=1	purM	37.415	12.9	9	3	2	1	2	1	1	2	2	3	3	2	3	3	3	2	2	2	2	2	2	58875	63249	45938	50564	72679	73451	0.968	1.04	0.756	0.832	1.196	1.208	0.854	0.38444
UPI000035D242	Amidophosphoribosyltransferase OS=Listeria monocytogenes OX=1639 GN=purF PE=3 SV=1	purF	52.162	14.3	20	5	5	2	3	3	2	5	5	4	4	4	5	5	5	4	4	4	5	5	5	38814	49965	35587	45841	64438	62277	0.784	1.01	0.719	0.926	1.302	1.258	0.721	0.093118
UPI000035D243	Phosphoribosylformylglycinamidine synthase subunit PurL OS=Listeria monocytogenes OX=1639 GN=purL PE=3 SV=1	purL	80.217	23.8	39	14	14	5	7	8	6	6	7	11	11	12	12	13	12	11	11	12	12	13	12	163130	137060	168150	177170	218610	231570	0.893	0.751	0.921	0.97	1.197	1.268	0.747	0.048601
UPI000035D244	Phosphoribosylformylglycinamidine synthase subunit PurQ OS=Listeria monocytogenes OX=1639 GN=purQ PE=3 SV=1	purQ	24.87	15.4	9	3	3	3	1	2	1	1	1	3	3	3	3	3	3	3	3	3	3	3	3	57771	44557	51719	33209	31534	32017	1.382	1.066	1.237	0.794	0.754	0.766	1.592	0.0039004
UPI000035D245	Phosphoribosylaminoimidazole-succinocarboxamide synthase OS=Listeria monocytogenes OX=1639 GN=purC PE=3 SV=1	purC	26.795	6.3	5	1	1	1	1	1	0	1	1	1	1	1	1	1	1	1	1	1	1	1	1	0	0	30153	0	0	0			1
UPI000035D246	Adenylosuccinate lyase OS=Listeria monocytogenes serotype 4b str. LL195 OX=1230340 GN=purB PE=3 SV=1	purB	49.066	43.3	67	16	16	12	11	9	8	15	12	14	12	15	14	16	14	14	12	15	14	16	14	548560	513840	504960	522430	593460	558020	1.015	0.951	0.935	0.967	1.099	1.033	0.936	0.21724
UPI000035D247	N5-carboxyaminoimidazole ribonucleotide synthase OS=Listeria monocytogenes OX=1639 GN=purK PE=3 SV=1	purK	41.706	35.5	43	8	8	7	6	7	6	9	8	6	6	6	6	8	7	6	6	6	6	8	7	236920	202470	251880	214390	311820	271920	0.954	0.816	1.015	0.864	1.256	1.095	0.866	0.34484
UPI000035D249	UPF0316 protein LmNIHS28_01405 OS=Listeria monocytogenes OX=1639 GN=LmNIHS28_01405 PE=3 SV=1	LmNIHS28_01405	19.706	19.5	14	3	3	2	2	2	3	3	2	2	2	2	3	3	3	2	2	2	3	3	3	71020	68479	73070	92169	67088	70245	0.964	0.929	0.992	1.251	0.911	0.953	0.926	0.543
UPI000035D24D	Peptidase T OS=Listeria monocytogenes serotype 4b str. LL195 OX=1230340 GN=pepT PE=3 SV=1	pepT	45.68	37.6	66	13	13	12	9	13	9	12	11	12	12	13	12	13	13	12	12	13	12	13	13	852070	807900	1067400	567340	735400	644280	1.094	1.037	1.37	0.728	0.944	0.827	1.401	0.041896
UPI000035D24F	Exodeoxyribonuclease III OS=Listeria monocytogenes serotype 1/2b OX=2291966 GN=xth PE=4 SV=1	xth	29.099	29.9	28	6	6	5	4	6	3	5	5	6	6	6	6	6	6	6	6	6	6	6	6	154840	128450	133250	126950	158090	138520	1.106	0.917	0.952	0.907	1.129	0.989	0.983	0.86158
UPI000035D251	Internalin B OS=Listeria monocytogenes serotype 4b str. LL195 OX=1230340 GN=inlB_2 PE=4 SV=1	inlB_2	33.256	6.4	3	1	1	0	1	0	1	0	1	0	1	1	1	1	1	0	1	1	1	1	1	0	0	4580.3	0	0	0			1
UPI000035D256	tRNA (guanine-N(1)-)-methyltransferase OS=Listeria monocytogenes serotype 1/2b OX=2291966 GN=trmD PE=3 SV=1	trmD	27.928	16.7	7	3	3	1	1	2	0	2	1	2	2	3	2	2	2	2	2	3	2	2	2	41490	52392	58858	50592	64110	56242	0.769	0.971	1.091	0.938	1.188	1.043	0.893	0.39164
UPI000035D257	Ribosome maturation factor RimM OS=Listeria monocytogenes OX=1639 GN=rimM PE=3 SV=1	rimM	19.362	20.7	20	3	3	3	3	4	3	4	3	3	3	3	3	3	3	3	3	3	3	3	3	367500	370540	389910	309840	337890	314120	1.055	1.064	1.119	0.89	0.97	0.902	1.172	0.0079777
UPI000035D258	YlqD OS=Listeria monocytogenes FSL F2-208 OX=702458 GN=NT04LM_2672 PE=4 SV=1	NT04LM_2672	15.531	18	6	2	2	1	1	1	1	0	2	1	1	2	2	0	2	1	1	2	2	0	2	0	0	16180	17741	0	44355			0.62	0.68		1.7	0.521
UPI000035D25B	Protein-tyrosine phosphatase OS=Listeria monocytogenes serotype 1/2b str. 10-0811 OX=1196164 GN=A410_1942 PE=4 SV=1	A410_1942	32.532	23.2	11	5	5	0	0	0	4	4	3	0	0	2	5	5	5	0	0	2	5	5	5	0	0	15498	47108	39051	50151			0.408	1.241	1.029	1.321	0.341
UPI000035D25C	Signal recognition particle protein OS=Listeria monocytogenes serotype 1/2b OX=2291966 GN=ffh PE=3 SV=1	ffh	49.7	45.8	101	19	19	18	17	20	12	17	17	16	15	16	13	17	16	16	15	16	13	17	16	708910	721910	750280	500780	671410	536250	1.094	1.114	1.157	0.773	1.036	0.827	1.277	0.048958
UPI000035D25E	Signal recognition particle receptor FtsY OS=Listeria monocytogenes serotype 1/2b str. 10-0811 OX=1196164 GN=ftsY PE=3 SV=1	ftsY	36.392	36.6	36	10	10	5	6	7	5	6	7	10	9	8	8	10	8	10	9	8	8	10	8	540830	559720	500550	481130	493860	489510	1.059	1.095	0.98	0.942	0.967	0.958	1.093	0.0595
UPI000035D25F	Chromosome partition protein Smc OS=Listeria monocytogenes OX=1639 GN=smc PE=3 SV=1	smc	134.08	23.6	76	22	22	12	15	12	13	13	11	19	22	19	21	21	18	19	22	19	21	21	18	359750	330820	298090	373250	468280	431980	0.954	0.877	0.791	0.99	1.242	1.146	0.776	0.042383
UPI000035D260	Ribonuclease 3 OS=Listeria monocytogenes serotype 1/2b OX=2291966 GN=rnc PE=3 SV=1	rnc	25.905	23.1	19	4	4	3	2	5	4	3	2	4	4	4	4	4	4	4	4	4	4	4	4	168570	156410	185900	133880	162910	158180	1.047	0.972	1.155	0.832	1.012	0.983	1.123	0.2123
UPI000035D262	3-oxoacyl-[acyl-carrier-protein] reductase FabG OS=Listeria monocytogenes serotype 4b str. LL195 OX=1230340 GN=fabG PE=4 SV=1	fabG	26.262	55.1	69	9	9	11	13	14	8	11	12	8	7	8	7	8	7	8	7	8	7	8	7	1379000	1301700	1274800	930560	1261500	1126100	1.138	1.074	1.052	0.768	1.041	0.929	1.192	0.117042
UPI000035D263	Malonyl CoA-acyl carrier protein transacylase OS=Listeria monocytogenes OX=1639 GN=CHJ16_05280 PE=3 SV=1	CHJ16_05280	32.903	56.5	66	12	12	11	10	11	9	13	12	10	9	9	9	11	10	10	9	9	9	11	10	994030	892700	899200	595020	919840	786550	1.172	1.053	1.061	0.702	1.085	0.928	1.21	0.194304
UPI000035D264	ATP-dependent DNA helicase RecG OS=Listeria monocytogenes OX=1639 GN=recG PE=3 SV=1	recG	78.022	11.1	14	6	6	3	1	0	2	4	4	5	5	3	4	6	6	5	5	3	4	6	6	37735	30689	35576	51127	60548	67340	0.8	0.651	0.754	1.084	1.284	1.428	0.581	0.0058752
UPI000035D265	L-serine ammonia-lyase, iron-sulfur-dependent, subunit alpha OS=Listeria monocytogenes serotype 1/2b OX=2291966 GN=sdaAA PE=4 SV=1	sdaAA	30.843	56.8	68	15	15	10	10	9	12	12	15	13	11	13	14	12	14	13	11	13	14	12	14	400210	433710	397950	359730	504120	429790	0.951	1.03	0.945	0.855	1.198	1.021	0.952	0.70848
UPI000035D266	L-serine ammonia-lyase, iron-sulfur-dependent, subunit beta OS=Listeria monocytogenes serotype 1/2b OX=2291966 GN=sdaAB PE=4 SV=1	sdaAB	23.842	55.9	30	7	7	3	5	5	3	7	7	3	4	6	5	6	7	3	4	6	5	6	7	135260	132010	117950	153920	164170	151200	0.95	0.927	0.828	1.081	1.153	1.062	0.821	0.0155571
UPI000035D267	DAK2 domain-containing protein OS=Listeria monocytogenes serotype 1/2b OX=2291966 GN=E3083_06175 PE=4 SV=1	E3083_06175	59.327	44	132	19	19	19	24	20	24	23	22	17	18	18	18	19	19	17	18	18	18	19	19	2341800	2333700	1790400	2167400	2375400	2334000	1.053	1.049	0.805	0.975	1.068	1.05	0.94	0.50074
UPI000035D268	Thiamine pyrophosphokinase OS=Listeria monocytogenes serotype 4b str. LL195 OX=1230340 GN=thiN PE=4 SV=1	thiN	23.611	13.1	14	2	2	3	2	3	2	2	2	2	2	2	2	2	2	2	2	2	2	2	2	50423	60034	65309	38979	55609	41999	0.969	1.153	1.255	0.749	1.068	0.807	1.287	0.122003
UPI000035D269	Ribulose-phosphate 3-epimerase OS=Listeria monocytogenes OX=1639 GN=LmNIHS28_01420 PE=3 SV=1	LmNIHS28_01420	23.922	14.7	18	2	2	3	3	3	3	3	3	2	2	2	2	2	2	2	2	2	2	2	2	538910	480230	523030	367520	506610	504300	1.107	0.987	1.074	0.755	1.041	1.036	1.119	0.33672
UPI000035D26A	Small ribosomal subunit biogenesis GTPase RsgA OS=Listeria monocytogenes serotype 1/2b OX=2291966 GN=rsgA PE=3 SV=1	rsgA	32.743	36.4	25	8	8	7	5	2	2	4	5	7	7	7	7	8	8	7	7	7	7	8	8	157200	150270	148810	139900	184890	166750	0.995	0.951	0.942	0.886	1.17	1.056	0.928	0.45526
UPI000035D26B	Serine/threonine-protein kinase PrkC OS=Listeria monocytogenes serotype 4b str. LL195 OX=1230340 GN=prkC PE=4 SV=1	prkC	71.981	27.6	62	14	14	11	11	8	11	10	11	13	13	13	14	13	13	13	13	13	14	13	13	1976500	2056600	1253700	868290	993980	916370	1.47	1.53	0.933	0.646	0.739	0.682	1.903	0.019076
UPI000035D26C	Stp1/IreP family PP2C-type Ser/Thr phosphatase OS=Listeria monocytogenes serotype 1/2b OX=2291966 GN=E3083_06140 PE=4 SV=1	E3083_06140	28.013	32.5	28	6	6	6	6	4	3	6	3	6	6	4	6	6	3	6	6	4	6	6	3	131250	141200	156040	126900	124440	136490	0.965	1.038	1.147	0.933	0.915	1.003	1.105	0.162619
UPI000035D26D	Ribosomal RNA small subunit methyltransferase B OS=Listeria monocytogenes serotype 4b str. LL195 OX=1230340 GN=rsmB PE=3 SV=1	rsmB	49.907	35.6	84	14	14	13	12	14	14	14	17	13	13	13	13	14	14	13	13	13	13	14	14	623730	623320	566080	671620	791110	726000	0.935	0.935	0.849	1.007	1.186	1.088	0.829	0.030916
UPI000035D26E	Methionyl-tRNA formyltransferase OS=Listeria monocytogenes OX=1639 GN=fmt PE=3 SV=1	fmt	34.242	39.7	38	10	10	7	7	5	6	8	5	9	10	8	8	9	9	9	10	8	8	9	9	350440	357410	356430	268560	342970	339790	1.043	1.064	1.061	0.799	1.021	1.011	1.119	0.27784
UPI000035D26F	Primosomal protein N' OS=Listeria monocytogenes OX=1639 GN=priA PE=3 SV=1	priA	91.133	28.7	50	16	16	5	6	6	8	14	11	14	11	10	13	14	14	14	11	10	13	14	14	157990	162570	153070	197080	256440	229530	0.82	0.843	0.794	1.022	1.33	1.191	0.693	0.0099997
UPI000035D270	Coenzyme A biosynthesis bifunctional protein CoaBC OS=Listeria monocytogenes serotype 1/2b OX=2291966 GN=coaBC PE=3 SV=1	coaBC	43.489	12.3	24	5	5	3	5	3	4	4	5	4	5	4	4	4	4	4	5	4	4	4	4	123400	129060	108310	153090	172470	160880	0.874	0.914	0.767	1.084	1.221	1.139	0.742	0.0088394
UPI000035D271	DNA-directed RNA polymerase subunit omega OS=Listeria monocytogenes serotype 4b str. LL195 OX=1230340 GN=rpoZ PE=3 SV=1	rpoZ	7.7149	83.8	49	7	7	10	8	10	6	7	8	7	7	7	7	7	7	7	7	7	7	7	7	1002400	869730	774160	338130	559060	464960	1.5	1.302	1.159	0.506	0.837	0.696	1.943	0.0145826
UPI000035D272	UPF0701 protein yloC OS=Listeria monocytogenes serotype 4b str. LL195 OX=1230340 GN=yloC PE=4 SV=1	yloC	33.956	6.2	4	2	2	1	0	0	0	2	1	1	2	2	2	2	2	1	2	2	2	2	2	0	11723	11848	10547	15636	11623		0.955	0.965	0.859	1.274	0.947	0.935	0.75314
UPI000035D273	NFACT-R_1 domain-containing protein OS=Listeria monocytogenes OX=1639 GN=LmNIHS28_01429 PE=4 SV=1	LmNIHS28_01429	65.249	14.6	19	6	6	3	1	2	2	6	5	4	4	5	5	6	6	4	4	5	5	6	6	60939	49137	54752	81096	101550	90921	0.834	0.673	0.749	1.11	1.39	1.244	0.603	0.0048603
UPI000035D274	Short chain dehydrogenase OS=Listeria monocytogenes serotype 1/2b OX=2291966 GN=E3083_06095 PE=4 SV=1	E3083_06095	20.916	37.2	28	5	5	4	5	5	4	6	4	5	5	5	4	5	5	5	5	5	4	5	5	194160	198030	215670	221820	317200	283900	0.814	0.83	0.904	0.93	1.33	1.191	0.738	0.056718
UPI000035D275	Orotate phosphoribosyltransferase OS=Listeria monocytogenes serotype 1/2b str. 10-0811 OX=1196164 GN=pyrE PE=3 SV=1	pyrE	22.806	11.5	3	2	2	0	0	0	0	2	1	1	1	1	1	2	2	1	1	1	1	2	2	0	0	0	0	18778	18165					1.017	0.983
UPI000035D279	Carbamoyl-phosphate synthase large chain OS=Listeria monocytogenes serotype 4b str. LL195 OX=1230340 GN=carB PE=3 SV=1	carB	117.8	6.2	7	4	4	1	0	0	1	3	2	2	3	3	3	4	2	2	3	3	3	4	2	19037	10482	13803	19670	21733	28040	1.013	0.558	0.734	1.047	1.156	1.492	0.624	0.072276
UPI000035D27A	Carbamoyl-phosphate synthase small chain OS=Listeria monocytogenes serotype 4b str. LL195 OX=1230340 GN=carA PE=3 SV=1	carA	40.095	13.5	9	3	3	1	1	2	1	3	1	2	1	2	1	3	2	2	1	2	1	3	2	15767	0	17665	0	25628	19247	0.805		0.902		1.309	0.983	0.745	0.2045
UPI000035D27B	Dihydroorotase OS=Listeria monocytogenes serotype 1/2b OX=2291966 GN=pyrC PE=3 SV=1	pyrC	46.129	8.7	6	2	2	1	0	3	0	1	1	1	0	2	1	1	1	1	0	2	1	1	1	0	0	24111	0	0	0			1
UPI000035D27E	Bifunctional protein PyrR OS=Listeria monocytogenes OX=1639 GN=pyrR PE=3 SV=1	pyrR	20.538	37.2	21	7	7	1	3	5	2	6	4	6	7	7	6	6	7	6	7	7	6	6	7	105860	110620	126220	120630	126830	115480	0.9	0.941	1.073	1.026	1.078	0.982	0.944	0.37252
UPI000035D281	Pseudouridine synthase OS=Listeria monocytogenes serotype 4b str. LL195 OX=1230340 GN=ylyB PE=3 SV=1	ylyB	34.032	24.4	16	6	6	2	2	3	2	4	3	5	5	6	5	5	6	5	5	6	5	5	6	78490	80972	82376	72274	93914	90308	0.945	0.975	0.992	0.87	1.131	1.087	0.943	0.56158
UPI000035D285	Manganese-binding lipoprotein mntA OS=Listeria monocytogenes serotype 4b str. LL195 OX=1230340 GN=mntA PE=3 SV=1	mntA	34.374	45.2	90	13	13	14	15	17	17	12	15	13	13	13	13	13	13	13	13	13	13	13	13	3016000	3313200	4950000	6955200	2481600	4107200	0.729	0.801	1.196	1.681	0.6	0.993	0.833	0.73712
UPI000035D287	Metal ABC transporter ATP-binding protein OS=Listeria monocytogenes serotype 1/2b OX=2291966 GN=E3083_06000 PE=4 SV=1	E3083_06000	26.525	41.2	56	9	9	11	11	12	7	8	7	9	9	9	7	8	7	9	9	9	7	8	7	980890	1068100	1289400	711380	441010	546780	1.168	1.272	1.536	0.847	0.525	0.651	1.965	0.0126973
UPI000035D288	Uncharacterized HTH-type transcriptional regulator YpoP OS=Listeria monocytogenes serotype 4b str. LL195 OX=1230340 GN=ypoP PE=4 SV=1	ypoP	16.035	31.9	7	4	4	0	3	2	0	2	0	3	4	4	3	4	3	3	4	4	3	4	3	197050	219190	227440	155870	152530	158490	1.065	1.184	1.229	0.842	0.824	0.856	1.379	0.00195695
UPI000035D289	Carboxy-terminal processing protease CtpA OS=Listeria monocytogenes serotype 4b str. LL195 OX=1230340 GN=ctpA PE=3 SV=1	ctpA	50.932	50.2	104	17	17	19	16	17	16	20	16	15	14	14	16	16	14	15	14	14	16	16	14	906350	754040	702260	1335300	1056400	1108200	0.928	0.772	0.719	1.367	1.081	1.134	0.675	0.0196961
UPI000035D28A	Copper chaperone CopZ OS=Listeria monocytogenes serotype 4b str. LL195 OX=1230340 GN=copZ PE=4 SV=1	copZ	7.204	23.5	3	1	1	1	0	1	0	1	0	1	1	1	1	1	1	1	1	1	1	1	1	0	0	26139	0	0	0			1
UPI000035D28B	Copper-exporting P-type ATPase A OS=Listeria monocytogenes serotype 4b str. LL195 OX=1230340 GN=copA PE=3 SV=1	copA	79.962	14.8	35	9	9	7	5	8	2	8	5	8	7	8	4	8	6	8	7	8	4	8	6	148610	145990	119190	149970	157250	167500	1.004	0.986	0.805	1.013	1.062	1.131	0.872	0.14352
UPI000035D28C	Putative carboxypeptidase yodJ OS=Listeria monocytogenes serotype 4b str. LL195 OX=1230340 GN=yodJ PE=4 SV=1	yodJ	31.096	23	30	5	5	5	4	5	5	4	7	5	4	4	5	5	5	5	4	4	5	5	5	108730	98616	164160	184460	153550	176580	0.736	0.668	1.112	1.249	1.04	1.196	0.722	0.103581
UPI000035D28D	Putative oxidoreductase YceM OS=Listeria monocytogenes serotype 4b str. LL195 OX=1230340 GN=yceM PE=4 SV=1	yceM	34.288	15.9	14	4	4	3	1	1	3	4	2	4	3	2	4	4	3	4	3	2	4	4	3	72375	74629	70670	77975	89789	82642	0.928	0.957	0.906	1	1.151	1.059	0.869	0.034141
UPI000035D28E	Peptide methionine sulfoxide reductase MsrB OS=Listeria monocytogenes serotype 4b str. LL195 OX=1230340 GN=msrB PE=3 SV=1	msrB	16.493	36.6	26	5	5	4	3	5	4	6	4	4	4	3	4	5	5	4	4	3	4	5	5	358810	359940	354230	249690	266020	240510	1.177	1.181	1.162	0.819	0.873	0.789	1.419	0.00030215
UPI000035D28F	Peptide methionine sulfoxide reductase MsrA OS=Listeria monocytogenes serotype 1/2b OX=2291966 GN=msrA PE=3 SV=1	msrA	19.947	68.4	54	10	10	10	9	9	6	9	11	10	9	9	8	9	9	10	9	9	8	9	9	687320	692930	801310	781700	756530	777160	0.917	0.925	1.069	1.043	1.009	1.037	0.942	0.29076
UPI000035D290	DUF2140 family protein OS=Listeria monocytogenes serotype 1/2b OX=2291966 GN=E3083_05940 PE=4 SV=1	E3083_05940	23.179	5.4	5	1	1	1	1	1	1	0	1	1	1	1	1	1	1	1	1	1	1	1	1	0	0	56101	0	0	0			1
UPI000035D291	Lipase OS=Listeria monocytogenes OX=1639 GN=LmNIHS28_01454 PE=4 SV=1	LmNIHS28_01454	29.514	18	12	4	4	2	3	3	2	1	1	2	4	4	3	3	3	2	4	4	3	3	3	160560	166340	107930	155070	122750	119620	1.158	1.199	0.778	1.118	0.885	0.862	1.094	0.65128
UPI000035D292	DegV family protein OS=Listeria monocytogenes serotype 1/2b OX=2291966 GN=E3083_05930 PE=4 SV=1	E3083_05930	30.995	38	53	8	8	10	9	9	8	8	9	8	8	7	8	7	8	8	8	7	8	7	8	715270	679220	728410	611750	695500	641150	1.054	1.001	1.073	0.902	1.025	0.945	1.089	0.113583
UPI000035D294	Transcriptional repressor CcpN OS=Listeria monocytogenes serotype 4b str. LL195 OX=1230340 GN=ccpN PE=4 SV=1	ccpN	22.691	7.3	3	1	1	0	0	1	0	1	1	0	0	1	0	1	1	0	0	1	0	1	1	0	0	5559.9	0	0	0			1
UPI000035D295	Putative pyruvate, phosphate dikinase regulatory protein OS=Listeria monocytogenes serotype 1/2b OX=2291966 GN=E3085_05775 PE=3 SV=1	E3085_05775	29.962	29.6	22	6	6	4	3	3	2	5	5	6	6	5	6	6	6	6	6	5	6	6	6	176820	141250	136860	273310	229850	227600	0.895	0.715	0.693	1.383	1.163	1.152	0.623	0.0088964
UPI000035D297	VOC family protein OS=Listeria monocytogenes serotype 1/2b OX=2291966 GN=E3083_05905 PE=4 SV=1	E3083_05905	14.17	72	90	7	6	18	9	11	18	18	16	7	7	7	6	6	6	6	6	6	6	6	6	13185000	13105000	13680000	23384000	15585000	17152000	0.823	0.818	0.854	1.46	0.973	1.071	0.712	0.119004
UPI000035D29A	Serine protease OS=Listeria monocytogenes OX=1639 GN=ARJ20_00365 PE=3 SV=1	ARJ20_00365	48.792	38.4	51	11	11	5	9	7	10	10	10	7	11	10	10	9	11	7	11	10	10	9	11	196240	255590	265740	366480	293190	373860	0.672	0.876	0.911	1.256	1.005	1.281	0.694	0.040536
UPI000035D29B	Phosphomannomutase/phosphoglucomutase OS=Listeria monocytogenes serotype 4b str. LL195 OX=1230340 GN=algC PE=4 SV=1	algC	54.631	21.1	32	8	8	6	6	5	5	4	6	6	8	6	7	5	7	6	8	6	7	5	7	170660	181240	167060	125570	141250	139360	1.107	1.175	1.083	0.814	0.916	0.904	1.278	0.0052963
UPI000035D29C	Methyltransferase domain-containing protein OS=Listeria monocytogenes OX=1639 GN=ARI69_01910 PE=4 SV=1	ARI69_01910	30.823	7.6	4	1	1	1	1	0	0	1	1	1	1	0	1	1	1	1	1	0	1	1	1	0	2227.8	0	0	0	0		1
UPI000035D29D	Dihydrofolate reductase OS=Listeria monocytogenes serotype 4b str. LL195 OX=1230340 GN=dfrA PE=3 SV=1	dfrA	18.422	28.8	23	4	4	3	4	4	4	4	4	2	3	3	4	4	3	2	3	3	4	4	3	199900	215620	264380	236350	169560	193470	0.938	1.011	1.24	1.109	0.795	0.907	1.134	0.3713
UPI000035D29E	Thymidylate synthase OS=Listeria monocytogenes serotype 4b str. LL195 OX=1230340 GN=thyA PE=3 SV=1	thyA	36.177	20.7	27	6	6	4	5	5	3	4	6	6	6	6	6	6	6	6	6	6	6	6	6	467360	458200	415800	249650	262080	285040	1.312	1.286	1.167	0.701	0.735	0.8	1.684	0.00059805
UPI000035D29F	ABC transporter, ATP-binding protein OS=Listeria monocytogenes serotype 1/2b str. 10-0811 OX=1196164 GN=A410_2018 PE=4 SV=1	A410_2018	71.3	14.4	28	7	7	5	2	4	6	5	6	6	6	6	5	7	7	6	6	6	5	7	7	184300	163110	156010	178090	152590	172910	1.098	0.972	0.93	1.061	0.909	1.03	1	0.99694
UPI000035D2A0	Formate--tetrahydrofolate ligase OS=Listeria monocytogenes serotype 1/2b OX=2291966 GN=fhs PE=3 SV=1	fhs	60.125	43.2	89	20	20	17	14	18	12	17	11	18	17	19	17	19	16	18	17	19	17	19	16	1106900	1226200	1134000	1002500	1244200	1109100	0.973	1.078	0.997	0.882	1.094	0.975	1.033	0.63856
UPI000035D2A1	Ribonuclease H OS=Listeria monocytogenes OX=1639 GN=rnhA PE=4 SV=1	rnhA	14.727	30.1	11	4	4	2	1	2	2	3	1	4	3	4	2	4	4	4	3	4	2	4	4	45353	53951	41100	36699	46180	46403	1.009	1.2	0.914	0.816	1.027	1.032	1.086	0.50038
UPI000035D2A2	5'-3' exonuclease OS=Listeria monocytogenes serotype 1/2b OX=2291966 GN=E3083_05845 PE=4 SV=1	E3083_05845	32.414	23.4	16	5	5	4	2	2	2	2	4	4	4	4	3	4	4	4	4	4	3	4	4	94526	72525	73991	99466	96736	103650	1.049	0.805	0.821	1.103	1.073	1.15	0.804	0.062017
UPI000035D2A4	Chitinase OS=Listeria monocytogenes OX=1639 GN=ARJ20_00425 PE=3 SV=1	ARJ20_00425	37.93	22.4	21	7	6	2	5	1	3	5	5	4	5	1	6	6	6	4	5	1	5	6	6	89061	154510	0	267420	272300	247420	0.432	0.75		1.297	1.321	1.2	0.464	0.21156
UPI000035D2A5	Metal-dependent carboxypeptidase OS=Listeria monocytogenes OX=1639 GN=LmNIHS28_01477 PE=3 SV=1	LmNIHS28_01477	57.84	24.3	45	9	9	8	8	7	8	7	7	7	7	7	8	7	7	7	7	7	8	7	7	669340	631780	685670	451860	590530	548600	1.122	1.06	1.15	0.758	0.99	0.92	1.249	0.052002
UPI000035D2A6	Class I SAM-dependent RNA methyltransferase OS=Listeria monocytogenes OX=1639 GN=ARJ20_00445 PE=3 SV=1	ARJ20_00445	43.038	20.4	17	6	6	3	2	1	4	3	4	6	4	5	6	4	5	6	4	5	6	4	5	75385	64736	81029	84849	121660	118010	0.829	0.712	0.891	0.933	1.338	1.298	0.681	0.047855
UPI000035D2A9	Penicillin-binding protein 2A OS=Listeria monocytogenes serotype 1/2b str. 10-0811 OX=1196164 GN=pbpA PE=4 SV=1	pbpA	90.821	41.2	152	28	28	25	31	21	28	26	21	25	26	25	26	25	23	25	26	25	26	25	23	1984800	2264800	2008200	3062400	2262900	2868700	0.824	0.94	0.834	1.271	0.939	1.191	0.764	0.060138
UPI000035D2AB	XRE family transcriptional regulator OS=Listeria monocytogenes OX=1639 GN=LmNIHS28_00964 PE=4 SV=1	LmNIHS28_00964	27.394	26.4	20	5	5	4	2	4	2	5	3	5	5	5	5	5	4	5	5	5	5	5	4	124110	97295	118570	99699	122510	130690	1.075	0.843	1.027	0.863	1.061	1.132	0.964	0.76204
UPI000035D2AC	Asparagine--tRNA ligase OS=Listeria monocytogenes serotype 1/2b str. 10-0811 OX=1196164 GN=asnC PE=3 SV=1	asnC	48.954	51.6	106	19	19	18	19	18	16	19	16	17	18	17	16	19	17	17	18	17	16	19	17	2254400	2320700	2143300	1952900	2273200	2172000	1.031	1.062	0.98	0.893	1.04	0.994	1.05	0.3804
UPI000035D2AD	Aminotransferase OS=Listeria monocytogenes serotype 1/2b str. 10-0811 OX=1196164 GN=aspB PE=3 SV=1	aspB	43.33	44.8	61	11	11	12	8	9	11	11	10	10	10	10	10	11	11	10	10	10	10	11	11	816870	701900	683990	757520	853660	799600	1.062	0.913	0.89	0.985	1.11	1.04	0.914	0.23042
UPI000035D2AE	Hyothetical protein OS=Listeria monocytogenes serotype 1/2a (strain EGD / Mackaness) OX=1334565 GN=LMON_1966 PE=4 SV=1	LMON_1966	19.709	31.5	20	5	5	3	2	3	2	5	5	5	4	4	5	5	5	5	4	4	5	5	5	190100	177760	109810	230710	226140	255790	0.958	0.896	0.554	1.163	1.14	1.289	0.67	0.073241
UPI000035D2AF	3'-5' exonuclease DinG OS=Listeria monocytogenes OX=1639 GN=dinG PE=3 SV=1	dinG	106.18	2.5	5	2	2	2	0	0	2	0	1	2	2	2	2	2	2	2	2	2	2	2	2	24627	22160	20965	19037	26214	23764	1.08	0.972	0.92	0.835	1.15	1.043	0.982	0.91428
UPI000035D2B0	Aspartate 1-decarboxylase OS=Listeria monocytogenes serotype 4b str. LL195 OX=1230340 GN=panD PE=3 SV=1	panD	13.915	26.8	10	2	2	2	2	1	2	1	2	1	1	1	1	2	2	1	1	1	1	2	2	0	0	0	0	118700	126100					0.97	1.03
UPI000035D2B1	Pantothenate synthetase OS=Listeria monocytogenes OX=1639 GN=panC PE=3 SV=1	panC	32.107	21.1	12	4	4	2	3	1	3	1	2	3	4	3	3	4	4	3	4	3	3	4	4	98747	88793	93749	135910	133580	112550	0.893	0.803	0.848	1.229	1.208	1.018	0.736	0.0108554
UPI000035D2B2	3-methyl-2-oxobutanoate hydroxymethyltransferase OS=Listeria monocytogenes serotype 1/2b OX=2291966 GN=panB PE=3 SV=1	panB	29.839	24.2	19	5	5	2	1	3	3	5	5	4	4	4	4	5	5	4	4	4	4	5	5	141260	106460	138640	169630	212930	207410	0.868	0.654	0.852	1.042	1.309	1.275	0.655	0.021496
UPI000035D2B3	Thioredoxin OS=Listeria monocytogenes serotype 1/2b OX=2291966 GN=E3083_05730 PE=4 SV=1	E3083_05730	17.62	17.2	6	2	2	2	1	1	1	0	1	2	1	1	2	2	1	2	1	1	2	2	1	14160	0	0	30277	26188	0	0.601			1.286	1.112		0.501
UPI000035D2B4	Bifunctional ligase/repressor BirA OS=Listeria monocytogenes OX=1639 GN=birA PE=3 SV=1	birA	36.153	9.2	5	3	3	2	0	1	1	1	0	3	2	3	1	2	1	3	2	3	1	2	1	691880	651240	523960	0	568520	0	1.136	1.07	0.861		0.934		1.095
UPI000035D2B5	CCA-adding enzyme OS=Listeria monocytogenes OX=1639 GN=cca PE=3 SV=1	cca	45.122	8.4	4	2	2	1	1	0	0	1	1	2	1	1	0	2	1	2	1	1	0	2	1	14913	0	0	0	0	0	1
UPI000035D2B6	4-hydroxy-tetrahydrodipicolinate reductase OS=Listeria monocytogenes OX=1639 GN=FZ037_02100 PE=4 SV=1	FZ037_02100	28.882	46.4	45	10	10	8	6	6	6	11	8	9	9	10	8	10	8	9	9	10	8	10	8	435750	402070	369980	335000	486910	321800	1.112	1.026	0.944	0.855	1.242	0.821	1.056	0.64118
UPI000035D2B7	Nucleotide pyrophosphohydrolase OS=Listeria monocytogenes serotype 1/2b OX=2291966 GN=E3083_05705 PE=4 SV=1	E3083_05705	12.747	9	5	1	1	0	1	1	1	1	1	1	1	1	1	1	1	1	1	1	1	1	1	0	0	672870	0	0	0			1
UPI000035D2B8	Uncharacterized oxidoreductase YurR OS=Listeria monocytogenes serotype 4b str. LL195 OX=1230340 GN=yurR PE=4 SV=1	yurR	39.82	10.6	13	3	3	3	1	3	1	3	2	3	2	3	2	3	3	3	2	3	2	3	3	34991	24608	22698	18703	18994	19167	1.509	1.061	0.979	0.806	0.819	0.826	1.448	0.118117
UPI000035D2BC	EAL domain protein OS=Listeria monocytogenes serotype 4b str. LL195 OX=1230340 GN=BN389_19390 PE=4 SV=1	BN389_19390	26.801	16.3	13	3	3	3	2	2	1	2	3	3	3	3	3	3	3	3	3	3	3	3	3	55905	61537	68827	38930	34530	34093	1.142	1.257	1.405	0.795	0.705	0.696	1.732	0.0017199
UPI000035D2BD	NAD-dependent malic enzyme OS=Listeria monocytogenes serotype 1/2b OX=2291966 GN=E3083_05670 PE=3 SV=1	E3083_05670	60.051	27.2	56	11	11	9	9	10	5	12	11	8	9	9	9	11	10	8	9	9	9	11	10	190480	182140	205780	124350	195980	183220	1.056	1.01	1.141	0.69	1.087	1.016	1.148	0.3454
UPI000035D2BE	Class A beta-lactamase-related serine hydrolase OS=Listeria monocytogenes serotype 1/2b OX=2291966 GN=E3085_06025 PE=4 SV=1	E3085_06025	37.85	9.6	7	2	2	1	1	1	1	1	2	2	1	1	2	1	2	2	1	1	2	1	2	15391	0	0	14203	0	17938	0.971			0.896		1.132	0.958
UPI000035D2BF	Formate acetyltransferase OS=Listeria monocytogenes OX=1639 GN=LmNIHS28_00982 PE=4 SV=1	LmNIHS28_00982	86.25	23.4	56	13	13	11	7	15	1	10	12	11	9	12	5	12	11	11	9	12	5	12	11	344440	242040	451840	79554	212820	168740	1.378	0.969	1.808	0.318	0.852	0.675	2.252	0.068784
UPI000035D2C0	NAD(P)/FAD-dependent oxidoreductase OS=Listeria monocytogenes serotype 1/2b OX=2291966 GN=E3083_05655 PE=4 SV=1	E3083_05655	45.995	15.9	21	6	6	4	3	3	4	4	3	6	5	5	5	6	6	6	5	5	5	6	6	115410	97416	96822	103330	133970	110130	1.054	0.89	0.884	0.944	1.223	1.006	0.891	0.31074
UPI000035D2C1	Putative membrane protease yugP OS=Listeria monocytogenes serotype 4b str. LL195 OX=1230340 GN=yugP PE=4 SV=1	yugP	24.793	24.7	13	3	3	2	2	2	3	2	2	2	2	2	3	2	2	2	2	2	3	2	2	322080	283580	240790	287380	275570	274740	1.147	1.01	0.858	1.024	0.982	0.979	1.01	0.9718
UPI000035D2C4	TPR repeat-containing protein ypiA OS=Listeria monocytogenes serotype 4b str. LL195 OX=1230340 GN=ypiA PE=4 SV=1	ypiA	47.692	33.8	69	10	10	12	8	13	10	12	14	10	9	10	10	10	10	10	9	10	10	10	10	1458900	1425000	1302300	1267900	1332000	1256700	1.088	1.063	0.972	0.946	0.994	0.938	1.085	0.105761
UPI000035D2C5	3-phosphoshikimate 1-carboxyvinyltransferase OS=Listeria monocytogenes OX=1639 GN=aroA PE=3 SV=1	aroA	46.026	28	32	9	9	6	6	4	3	7	6	8	6	6	6	9	8	8	6	6	6	9	8	172200	181530	178720	132550	191700	183580	0.993	1.047	1.031	0.765	1.106	1.059	1.048	0.66134
UPI000035D2C6	Prephenate dehydrogenase OS=Listeria monocytogenes serotype 4b str. LL195 OX=1230340 GN=tyrA PE=4 SV=1	tyrA	40.357	18.5	18	6	6	3	1	4	2	4	4	4	2	4	2	4	5	4	2	4	2	4	5	40965	43822	43520	49284	48888	49939	0.889	0.951	0.945	1.07	1.061	1.084	0.866	0.0030009
UPI000035D2C7	Histidinol-phosphate aminotransferase OS=Listeria monocytogenes OX=1639 GN=hisC PE=3 SV=1	hisC	39.861	14.7	8	4	4	2	2	1	0	2	1	3	3	4	1	3	2	3	3	4	1	3	2	74206	50000	42625	0	67094	61700	1.255	0.846	0.721		1.135	1.044	0.863	0.47758
UPI000035D2C9	3-dehydroquinate synthase OS=Listeria monocytogenes serotype 4b str. LL195 OX=1230340 GN=aroB PE=3 SV=1	aroB	41.2	12.3	14	3	3	2	2	3	2	3	2	2	2	3	3	3	3	2	2	3	3	3	3	43889	30191	44272	34796	70246	81151	0.865	0.595	0.872	0.686	1.384	1.599	0.636	0.23414
UPI000035D2CA	Chorismate synthase OS=Listeria monocytogenes serotype 1/2b OX=2291966 GN=aroC PE=3 SV=1	aroC	42.188	46.6	68	15	15	9	10	11	11	13	14	14	15	13	15	14	14	14	15	13	15	14	14	585440	566570	561380	614400	725620	689170	0.939	0.908	0.9	0.985	1.163	1.105	0.844	0.030357
UPI000035D2CB	Nucleoside diphosphate kinase OS=Listeria monocytogenes serotype 4b str. LL195 OX=1230340 GN=ndk PE=3 SV=1	ndk	16.449	40.1	38	6	6	6	6	6	6	7	7	5	5	5	6	5	6	5	5	5	6	5	6	470770	606710	605820	401640	626690	533320	0.87	1.122	1.12	0.743	1.159	0.986	1.078	0.61556
UPI000035D2CC	Heptaprenyl diphosphate synthase component II OS=Listeria monocytogenes OX=1639 GN=hepT PE=3 SV=1	hepT	35.792	13.1	5	3	3	0	0	1	0	3	1	2	2	2	2	3	1	2	2	2	2	3	1	31585	30226	27577	24766	33907	0	1.067	1.021	0.931	0.836	1.145		1.016	0.84904
UPI000035D2CD	Heptaprenyl diphosphate synthase component 1 OS=Listeria monocytogenes serotype 1/2b OX=2291966 GN=E3083_05585 PE=4 SV=1	E3083_05585	29.127	16.9	15	4	4	4	2	2	2	2	3	4	3	3	4	4	4	4	3	3	4	4	4	102530	83392	104830	71200	117840	115220	1.034	0.841	1.057	0.718	1.188	1.162	0.956	0.8955
UPI000035D2CE	GTP cyclohydrolase 1 OS=Listeria monocytogenes serotype 1/2b OX=2291966 GN=folE PE=3 SV=1	folE	21.335	22.8	7	4	3	0	1	1	2	1	2	2	3	3	2	2	3	2	2	2	2	2	3	36233	46352	40261	48659	42842	38070	0.861	1.102	0.957	1.157	1.018	0.905	0.948	0.62372
UPI000035D2CF	Tyrosine-protein phosphatase OS=Listeria monocytogenes OX=1639 GN=FZ072_05790 PE=4 SV=1	FZ072_05790	36.661	39.6	31	10	10	6	5	5	3	7	5	8	7	9	8	9	9	8	7	9	8	9	9	217660	218390	184340	152590	219640	211550	1.085	1.088	0.919	0.76	1.094	1.054	1.063	0.6092
UPI000035D2D0	Glycerol-3-phosphate dehydrogenase [NAD(P)+] OS=Listeria monocytogenes serotype 4b str. LL195 OX=1230340 GN=gpsA PE=3 SV=1	gpsA	36.499	45.6	65	12	12	11	11	10	12	12	9	11	10	9	10	10	10	11	10	9	10	10	10	746690	783670	639310	586340	957990	745940	1.005	1.054	0.86	0.789	1.289	1.004	0.947	0.81758
UPI000035D2D1	30S ribosomal protein S1 OS=Listeria monocytogenes OX=1639 GN=ARJ20_00705 PE=4 SV=1	ARJ20_00705	41.342	51.7	78	17	17	14	13	10	14	15	12	16	14	12	16	15	16	16	14	12	16	15	16	2935000	2597300	2704300	2733200	3237900	3063300	1.02	0.902	0.939	0.95	1.125	1.064	0.911	0.2107
UPI000035D2D2	Cytidylate kinase OS=Listeria monocytogenes serotype 1/2b OX=2291966 GN=cmk PE=3 SV=1	cmk	24.802	42.9	43	9	9	6	7	8	8	8	6	8	8	9	8	8	8	8	8	9	8	8	8	376250	358260	433290	358910	489210	416140	0.928	0.884	1.069	0.885	1.207	1.027	0.924	0.52092
UPI000035D2D3	LysM domain-containing protein OS=Listeria monocytogenes serotype 4b str. LL195 OX=1230340 GN=BN389_19660 PE=4 SV=1	BN389_19660	26.306	24.6	40	6	6	7	6	6	6	7	8	6	6	5	6	6	6	6	6	5	6	6	6	805510	904920	548300	801370	728810	847530	1.042	1.171	0.71	1.037	0.943	1.097	0.95	0.6744
UPI000035D2D9	Uncharacterized acyl-CoA thioester hydrolase YkhA OS=Listeria monocytogenes serotype 4b str. LL195 OX=1230340 GN=ykhA PE=4 SV=1	ykhA	19.2	50.6	21	5	5	4	3	2	3	3	6	4	3	4	4	4	5	4	3	4	4	4	5	135840	141470	129040	134380	234590	198830	0.837	0.871	0.795	0.828	1.445	1.225	0.716	0.20564
UPI000035D2DA	Sensor histidine kinase resE OS=Listeria monocytogenes serotype 4b str. LL195 OX=1230340 GN=resE PE=4 SV=1	resE	66.703	20.5	29	9	9	7	2	5	5	7	3	9	5	7	5	8	7	9	5	7	5	8	7	78230	58219	66100	89374	95186	92067	0.98	0.729	0.828	1.119	1.192	1.153	0.732	0.022059
UPI000035D2DB	Response regulator transcription factor OS=Listeria monocytogenes serotype 1/2b OX=2291966 GN=E3083_05500 PE=4 SV=1	E3083_05500	27.481	39.9	46	8	8	7	8	8	8	7	8	7	7	7	8	6	7	7	7	7	8	6	7	570050	597550	594940	585740	604610	658810	0.947	0.993	0.988	0.973	1.004	1.094	0.953	0.28806
UPI000035D2DC	Segregation and condensation protein B OS=Listeria monocytogenes serotype 1/2b OX=2291966 GN=scpB PE=3 SV=1	scpB	21.883	13.6	4	2	2	0	1	1	0	1	1	2	1	2	0	2	2	2	1	2	0	2	2	0	0	26177	0	0	0			1
UPI000035D2DD	Diaminopimelate decarboxylase OS=Listeria monocytogenes serotype 1/2b OX=2291966 GN=lysA PE=3 SV=1	lysA	48.055	27.1	31	8	8	4	4	6	5	6	6	5	5	7	6	8	7	5	5	7	6	8	7	112360	101040	138060	84448	108750	107210	1.034	0.93	1.271	0.777	1.001	0.987	1.17	0.27656
UPI000035D2DE	Purine nucleoside phosphorylase OS=Listeria monocytogenes OX=1639 GN=LmNIHS28_01012 PE=3 SV=1	LmNIHS28_01012	29.475	34.9	52	6	6	12	10	12	5	8	5	6	6	6	5	6	6	6	6	6	5	6	6	1444700	1459800	3555800	640830	765320	768370	1.004	1.014	2.471	0.445	0.532	0.534	2.971	0.0307
UPI000035D2DF	Phosphopentomutase OS=Listeria monocytogenes serotype 4b str. LL195 OX=1230340 GN=deoB PE=3 SV=1	deoB	43.703	53.8	300	24	24	55	62	60	41	44	38	24	24	24	23	23	23	24	24	24	23	23	23	36467000	46228000	41946000	26753000	15232000	19045000	1.178	1.494	1.355	0.865	0.492	0.615	2.042	0.0143981
UPI000035D2E1	Transcriptional repressor OS=Listeria monocytogenes serotype 1/2b OX=2291966 GN=E3083_05460 PE=3 SV=1	E3083_05460	17.359	40	34	7	7	5	5	5	7	7	5	5	5	4	6	6	5	5	5	4	6	6	5	275800	330350	258980	247260	235530	210660	1.062	1.272	0.997	0.952	0.907	0.811	1.248	0.06648
UPI000035D2E4	Iron-hydroxamate ABC transporter substrate-binding protein OS=Listeria monocytogenes serotype 1/2b OX=2291966 GN=E3083_05445 PE=4 SV=1	E3083_05445	34.413	44.7	59	12	12	9	5	8	12	10	15	11	7	11	12	12	12	11	7	11	12	12	12	453380	335460	240040	1204700	882660	929760	0.672	0.497	0.356	1.787	1.309	1.379	0.341	0.0060431
UPI000035D2E5	ABC transporter ATP-binding protein OS=Listeria monocytogenes OX=1639 GN=FZ072_05660 PE=4 SV=1	FZ072_05660	30.376	9.9	3	2	2	0	1	0	0	2	0	1	2	0	0	2	2	1	2	0	0	2	2	0	8452.2	0	0	4788.7	6848.1		1.262			0.715	1.023	1.452
UPI000035D2E6	Ferredoxin--NADP reductase OS=Listeria monocytogenes serotype 4b str. LL195 OX=1230340 GN=BN389_19870 PE=3 SV=1	BN389_19870	36.404	10.5	4	2	2	2	0	0	0	1	1	2	0	0	0	1	2	2	0	0	0	1	2	9499.6	0	0	0	0	4059.3	1.401					0.599	2.339
UPI000035D2E9	ABC transporter ATP-binding protein OS=Listeria monocytogenes OX=1639 GN=LmNIHS28_01021 PE=4 SV=1	LmNIHS28_01021	33.264	13.6	10	4	4	0	2	1	0	3	4	4	3	3	3	4	4	4	3	3	3	4	4	30735	33109	25683	24082	30251	30057	1.06	1.142	0.886	0.831	1.044	1.037	1.06	0.6108
UPI000035D2EA	ADP-ribose pyrophosphatase OS=Listeria monocytogenes serotype 4b str. LL195 OX=1230340 GN=nudF_2 PE=4 SV=1	nudF_2	21.193	3.8	5	1	1	1	1	1	1	1	0	1	1	1	1	1	1	1	1	1	1	1	1	0	0	21745	0	0	0			1
UPI000035D2EB	5-bromo-4-chloroindolyl phosphate hydrolysis protein OS=Listeria monocytogenes OX=1639 GN=LS98_13100 PE=4 SV=1	LS98_13100	25.288	21	21	6	6	3	3	2	4	4	5	5	5	3	5	6	6	5	5	3	5	6	6	133180	128850	119720	248940	180880	194380	0.794	0.769	0.714	1.485	1.079	1.159	0.612	0.0089835
UPI000035D2EC	Toxic anion resistance protein OS=Listeria monocytogenes serotype 1/2b OX=2291966 GN=E3083_05405 PE=3 SV=1	E3083_05405	45.492	57.4	100	20	20	18	18	14	17	16	17	19	17	16	18	18	17	19	17	16	18	18	17	1844700	1854400	1435700	1911900	1898500	1888200	1.022	1.027	0.795	1.059	1.051	1.046	0.901	0.31992
UPI000035D2EE	SDR family oxidoreductase OS=Listeria monocytogenes serotype 1/2b OX=2291966 GN=E3083_05395 PE=3 SV=1	E3083_05395	29.019	25.9	17	6	6	2	2	3	4	4	2	5	5	6	4	5	5	5	5	6	4	5	5	411070	310420	326050	342630	424850	412180	1.107	0.836	0.878	0.923	1.145	1.11	0.888	0.3268
UPI000035D2EF	Ribonuclease Z OS=Listeria monocytogenes OX=1639 GN=rnz PE=3 SV=1	rnz	33.713	12.1	9	3	3	2	2	1	0	3	1	3	3	3	2	3	3	3	3	3	2	3	3	32802	27127	28958	37184	57385	50593	0.841	0.695	0.742	0.953	1.471	1.297	0.612	0.027299
UPI000035D2F1	Glucose-6-phosphate 1-dehydrogenase OS=Listeria monocytogenes serotype 1/2b OX=2291966 GN=zwf PE=3 SV=1	zwf	56.109	56.4	112	24	24	19	17	16	19	21	20	22	21	22	23	23	21	22	21	22	23	23	21	1194700	1130300	1012100	1092800	1395800	1298900	1.006	0.952	0.852	0.92	1.175	1.094	0.881	0.2305
UPI000035D2F2	DUF1694 domain-containing protein OS=Listeria monocytogenes serotype 1/2b OX=2291966 GN=E3083_05380 PE=4 SV=1	E3083_05380	16.649	16.8	7	2	2	0	2	1	2	1	1	2	2	2	2	2	2	2	2	2	2	2	2	71714	68721	66581	47463	59090	59011	1.155	1.107	1.072	0.764	0.952	0.95	1.251	0.039956
UPI000035D2FC	Alpha-acetolactate decarboxylase OS=Listeria monocytogenes serotype 4b str. LL195 OX=1230340 GN=alsD PE=3 SV=1	alsD	26.799	34.7	16	4	4	1	2	3	2	3	5	4	4	4	2	4	4	4	4	4	2	4	4	161350	123530	119990	139020	127540	164880	1.158	0.886	0.861	0.997	0.915	1.183	0.939	0.61022
UPI000035D2FD	Pyrimidine-nucleoside phosphorylase OS=Listeria monocytogenes OX=1639 GN=ARJ20_00950 PE=3 SV=1	ARJ20_00950	46.002	37.9	86	12	12	16	15	11	13	17	14	10	11	11	11	12	12	10	11	11	11	12	12	892430	855900	648900	611790	717130	680280	1.215	1.165	0.884	0.833	0.976	0.926	1.193	0.198804
UPI000035D2FF	Deoxyribose-phosphate aldolase OS=Listeria monocytogenes OX=1639 GN=deoC PE=3 SV=1	deoC	23.557	72.2	91	13	13	17	17	16	11	14	16	13	13	13	11	12	12	13	13	13	11	12	12	8619000	9559500	15234000	4900700	3760800	4151600	1.119	1.241	1.977	0.636	0.488	0.539	2.608	0.008196
UPI000035D300	RNA polymerase sigma70 OS=Listeria monocytogenes OX=1639 GN=LmNIHS28_01040 PE=4 SV=1	LmNIHS28_01040	34.936	14.9	3	3	3	1	0	0	0	1	1	2	2	2	2	3	2	2	2	2	2	3	2	18580	0	0	0	15023	16736	1.107				0.895	0.997	1.17
UPI000035D301	PTS sugar transporter subunit IIA OS=Listeria monocytogenes serotype 1/2b OX=2291966 GN=E3083_05290 PE=4 SV=1	E3083_05290	15.16	32.6	35	4	4	6	6	4	6	7	6	4	4	4	4	4	4	4	4	4	4	4	4	2230900	2597700	1638700	3290600	2389300	2696100	0.902	1.05	0.662	1.33	0.966	1.09	0.772	0.179098
UPI000035D302	Fructosamine deglycase OS=Listeria monocytogenes OX=1639 GN=ARJ20_00975 PE=4 SV=1	ARJ20_00975	38.104	9.7	6	2	2	2	1	1	1	0	1	2	1	1	1	1	2	2	1	1	1	1	2	15851	0	0	0	0	11149	1.174					0.826	1.421
UPI000035D305	PTS system mannose-specific EIIAB component OS=Listeria monocytogenes serotype 4b str. LL195 OX=1230340 GN=manX_5 PE=4 SV=1	manX_5	17.196	16.8	8	2	2	2	1	2	1	1	1	2	2	2	2	2	2	2	2	2	2	2	2	61469	64424	49853	57661	59277	58319	1.051	1.101	0.852	0.986	1.013	0.997	1.003	0.97022
UPI000035D306	Mannosyl-D-glycerate transport/metabolism system repressor mngR OS=Listeria monocytogenes serotype 4b str. LL195 OX=1230340 GN=mngR PE=4 SV=1	mngR	26.797	11.2	6	2	2	1	1	1	1	1	1	2	2	2	2	2	2	2	2	2	2	2	2	19732	19082	21262	15596	23859	18492	1.003	0.97	1.081	0.793	1.213	0.94	1.037	0.71312
UPI000035D307	Transcriptional regulator, GntR family OS=Listeria monocytogenes serotype 4b str. LL195 OX=1230340 GN=BN389_20220 PE=4 SV=1	BN389_20220	28.046	19.8	8	4	4	2	1	1	0	3	1	4	3	3	1	4	2	4	3	3	1	4	2	42259	46263	38417	0	39521	39127	1.028	1.125	0.934		0.961	0.952	1.076	0.38656
UPI000035D309	Aldo/keto reductase OS=Listeria monocytogenes serotype 1/2b OX=2291966 GN=E3083_05250 PE=4 SV=1	E3083_05250	37.798	24.8	12	6	6	1	2	1	1	4	3	5	4	2	3	6	6	5	4	2	3	6	6	26434	34079	29170	30932	45388	41579	0.764	0.985	0.843	0.894	1.312	1.202	0.761	0.125204
UPI000035D30A	Acetolactate synthase AlsS OS=Listeria monocytogenes OX=1639 GN=alsS PE=4 SV=1	alsS	61.683	32.6	47	14	14	5	6	10	8	11	7	12	11	11	12	14	12	12	11	11	12	14	12	338270	346190	331990	314010	334160	311450	1.027	1.051	1.008	0.953	1.015	0.946	1.059	0.085535
UPI000035D30B	Extracellular solute-binding protein OS=Listeria monocytogenes serotype 1/2b OX=2291966 GN=E3083_05240 PE=4 SV=1	E3083_05240	55.212	16.1	12	6	6	0	1	1	5	2	3	3	4	3	6	5	5	3	4	3	6	5	5	27083	14354	22268	97223	34287	57445	0.643	0.341	0.529	2.309	0.814	1.364	0.337	0.043685
UPI000035D315	Putative lipid phosphate phosphatase yodM OS=Listeria monocytogenes serotype 4b str. LL195 OX=1230340 GN=yodM_2 PE=4 SV=1	yodM_2	25.595	3.5	6	1	1	1	1	1	1	1	1	1	1	1	1	1	1	1	1	1	1	1	1	0	0	60414	0	0	0			1
UPI000035D316	Diaminopimelate epimerase OS=Listeria monocytogenes OX=1639 GN=dapF PE=3 SV=1	dapF	36.21	20.1	33	6	6	8	7	6	4	4	4	5	6	6	5	6	5	5	6	6	5	6	5	773260	829280	924990	159090	304930	280270	1.418	1.521	1.696	0.292	0.559	0.514	3.396	0.0039366
UPI000035D317	Isoleucine--tRNA ligase OS=Listeria monocytogenes OX=1639 GN=ileS PE=3 SV=1	ileS	103.88	41.8	184	32	32	31	33	34	23	31	32	27	28	26	26	27	30	27	28	26	26	27	30	1209800	1303400	1319300	971740	1327100	1306800	0.976	1.051	1.064	0.784	1.071	1.054	1.063	0.5419
UPI000035D324	S4 RNA-binding domain-containing protein OS=Listeria monocytogenes serotype 4a (strain M7) OX=1030009 GN=LMM7_2114 PE=4 SV=1	LMM7_2114	29.624	21.3	15	5	5	3	4	1	1	2	4	4	5	4	4	5	5	4	5	4	4	5	5	62623	70443	51608	54251	63404	57575	1.044	1.174	0.86	0.904	1.057	0.96	1.054	0.6719
UPI000035D325	Uncharacterized membrane protein ylmG OS=Listeria monocytogenes serotype 4b str. LL195 OX=1230340 GN=ylmG PE=4 SV=1	ylmG	11.43	10.4	5	1	1	0	1	1	1	1	1	1	1	1	1	1	1	1	1	1	1	1	1	0	0	35013	0	0	0			1
UPI000035D326	Pyridoxal phosphate homeostasis protein OS=Listeria monocytogenes OX=1639 GN=AE212_08085 PE=3 SV=1	AE212_08085	25.825	12.7	17	3	3	3	3	3	2	4	2	2	3	3	3	3	3	2	3	3	3	3	3	182200	177590	219390	108720	132270	107120	1.179	1.149	1.42	0.703	0.856	0.693	1.664	0.0059153
UPI000035D327	Cell division protein FtsZ OS=Listeria monocytogenes serotype 1/2b OX=2291966 GN=ftsZ PE=3 SV=1	ftsZ	41.417	40.2	109	16	16	22	14	17	18	22	16	15	14	15	16	15	14	15	14	15	16	15	14	2814400	2682000	2377000	2388800	2780100	2694600	1.073	1.023	0.906	0.911	1.06	1.027	1.001	0.98982
UPI000035D328	Cell division protein FtsA OS=Listeria monocytogenes OX=1639 GN=ftsA PE=3 SV=1	ftsA	45.953	45.3	62	13	13	11	11	10	7	11	12	13	13	12	12	11	12	13	13	12	12	11	12	1341300	1195000	1144000	1252700	1385100	1390000	1.044	0.93	0.89	0.975	1.078	1.082	0.914	0.19298
UPI000035D329	Cell division protein DivIB OS=Listeria monocytogenes OX=1639 GN=divIB PE=3 SV=1	divIB	30.467	25.6	11	5	5	1	1	1	2	3	3	5	2	2	5	5	3	5	2	2	5	5	3	36016	37799	48188	51292	60146	76124	0.698	0.733	0.934	0.994	1.166	1.475	0.651	0.043463
UPI000035D32A	UDP-N-acetylglucosamine--N-acetylmuramyl-(pentapeptide) pyrophosphoryl-undecaprenol N-acetylglucosamine transferase OS=Listeria monocytogenes serotype 1/2b OX=2291966 GN=murG PE=3 SV=1	murG	39.055	54.3	73	13	13	10	10	14	10	15	14	10	9	10	11	13	12	10	9	10	11	13	12	395590	323100	345470	432390	483300	475300	0.967	0.79	0.844	1.057	1.181	1.162	0.765	0.0171575
UPI000035D32B	UDP-N-acetylmuramoylalanine--D-glutamate ligase OS=Listeria monocytogenes serotype 1/2b OX=2291966 GN=murD PE=3 SV=1	murD	50.286	42.2	68	13	13	10	10	12	12	11	13	11	11	12	11	12	11	11	11	12	11	12	11	498270	489700	505140	498950	610100	563560	0.944	0.928	0.957	0.946	1.156	1.068	0.892	0.20178
UPI000035D32D	UDP-N-acetylmuramoyl-L-alanyl-D-glutamate--2,6-diaminopimelate ligase OS=Listeria monocytogenes OX=1639 GN=murE PE=3 SV=1	murE	53.979	36.5	58	13	13	9	8	9	9	11	12	12	11	12	11	11	13	12	11	12	11	11	13	331990	302980	294100	362760	436580	443000	0.917	0.837	0.813	1.002	1.206	1.224	0.748	0.0176411
UPI000035D32E	Penicillin-binding protein OS=Listeria monocytogenes OX=1639 GN=AE212_08125 PE=4 SV=1	AE212_08125	81.922	31.7	76	19	18	14	11	15	15	10	11	18	19	18	17	19	19	18	18	17	17	18	18	1065200	991940	1073800	909000	738180	773160	1.151	1.072	1.161	0.982	0.798	0.836	1.294	0.0183152
UPI000035D32F	Ribosomal RNA small subunit methyltransferase H OS=Listeria monocytogenes serotype 1/2b OX=2291966 GN=rsmH PE=3 SV=1	rsmH	35.441	33	24	8	8	3	3	3	3	8	4	6	7	5	6	8	7	6	7	5	6	8	7	150350	139460	127590	147620	128280	129270	1.097	1.017	0.931	1.077	0.936	0.943	1.03	0.67668
UPI000035D332	2-dehydropantoate 2-reductase OS=Listeria monocytogenes OX=1639 GN=LmNIHS28_01751 PE=3 SV=1	LmNIHS28_01751	32.983	13.8	8	3	3	1	1	1	1	2	2	3	2	2	2	3	3	3	2	2	2	3	3	17992	25456	22780	25071	26411	27851	0.742	1.049	0.939	1.033	1.089	1.148	0.835	0.149501
UPI000035D333	DNA-binding protein OS=Listeria monocytogenes OX=1639 GN=LmNIHS28_01752 PE=4 SV=1	LmNIHS28_01752	20.632	55.1	40	8	8	7	8	8	6	6	5	8	6	8	7	6	6	8	6	8	7	6	6	1412500	1611800	1895300	927080	882000	863270	1.116	1.274	1.498	0.733	0.697	0.682	1.841	0.0023419
UPI000035D334	tRNA(Met) cytidine acetate ligase OS=Listeria monocytogenes OX=1639 GN=tmcAL PE=3 SV=1	tmcAL	43.506	6.2	4	2	2	2	0	0	0	1	1	2	2	2	2	2	2	2	2	2	2	2	2	14139	15574	14153	30592	26501	25159	0.673	0.741	0.673	1.455	1.261	1.197	0.533	0.00071643
UPI000035D335	Thiamine ABC transporter permease OS=Listeria monocytogenes OX=1639 GN=LmNIHS28_01754 PE=4 SV=1	LmNIHS28_01754	82.335	24.9	42	13	13	6	4	2	10	9	11	11	9	7	11	13	12	11	9	7	11	13	12	147990	131580	85131	274880	238860	234650	0.798	0.709	0.459	1.482	1.288	1.265	0.487	0.0132991
UPI000035D336	Endopeptidase La OS=Listeria monocytogenes serotype 1/2b OX=2291966 GN=E3083_04970 PE=3 SV=1	E3083_04970	38.074	28.9	42	10	10	4	4	5	11	9	9	8	8	8	9	10	10	8	8	8	9	10	10	118280	157410	116350	536950	340600	412370	0.422	0.562	0.415	1.915	1.215	1.471	0.304	0.00198194
UPI000035D338	Putative rRNA methyltransferase ylbH OS=Listeria monocytogenes serotype 4b str. LL195 OX=1230340 GN=ylbH PE=4 SV=1	ylbH	20.792	15.7	10	2	2	2	2	2	1	1	2	2	2	2	2	2	2	2	2	2	2	2	2	106780	116990	133460	74540	85829	86340	1.061	1.162	1.326	0.741	0.853	0.858	1.447	0.010282
UPI000035D339	CAP domain-containing protein OS=Listeria monocytogenes serotype 1/2b OX=2291966 GN=E3083_04945 PE=4 SV=1	E3083_04945	39.531	30.8	41	10	10	7	4	4	8	8	10	7	6	6	10	9	10	7	6	6	10	9	10	128220	139950	110200	220060	209930	236340	0.736	0.804	0.633	1.264	1.206	1.357	0.568	0.00184479
UPI000035D33B	Ion transporter OS=Listeria monocytogenes OX=1639 GN=LmNIHS28_01762 PE=4 SV=1	LmNIHS28_01762	26.774	4.3	2	1	1	1	0	0	0	0	1	1	0	1	1	1	1	1	0	1	1	1	1	0	0	5243	0	0	0			1
UPI000035D33C	MOSC domain-containing protein OS=Listeria monocytogenes serotype 1/2b OX=2291966 GN=E3085_06760 PE=4 SV=1	E3085_06760	24.065	12.2	8	2	2	1	1	2	1	2	1	2	2	2	2	2	2	2	2	2	2	2	2	17745	25729	33249	9417.7	7774	9254	1.032	1.496	1.934	0.548	0.452	0.538	2.901	0.0057391
UPI000035D33E	Copper resistance protein OS=Listeria monocytogenes OX=1639 GN=LmNIHS28_01765 PE=4 SV=1	LmNIHS28_01765	59.475	9.4	4	3	3	1	0	1	0	0	2	1	1	1	2	2	3	1	1	1	2	2	3	0	0	0	0	0	29677						1
UPI000035D340	Large-conductance mechanosensitive channel OS=Listeria monocytogenes serotype 4b str. LL195 OX=1230340 GN=mscL PE=3 SV=1	mscL	14.225	20.3	12	3	3	3	2	2	2	1	2	3	3	3	3	2	3	3	3	3	3	2	3	955710	847610	739680	768000	866020	908410	1.128	1	0.873	0.906	1.022	1.072	1	0.97778
UPI000035D343	Choloylglycine hydrolase family protein OS=Listeria monocytogenes OX=1639 GN=FZ072_05110 PE=4 SV=1	FZ072_05110	36.819	18.8	7	3	3	0	1	1	1	1	3	1	1	1	1	1	3	1	1	1	1	1	3	0	0	0	0	0	33333						1
UPI000035D347	ABC transporter ATP-binding protein OS=Listeria monocytogenes OX=1639 GN=Y214_09040 PE=4 SV=1	Y214_09040	74.35	28.5	43	14	14	8	7	9	4	9	6	12	13	11	13	13	12	12	13	11	13	13	12	419810	449530	386910	383590	435800	369130	1.03	1.103	0.95	0.941	1.07	0.906	1.057	0.4455
UPI000035D348	Alpha/beta hydrolase OS=Listeria monocytogenes serotype 1/2b OX=2291966 GN=E3085_06830 PE=4 SV=1	E3085_06830	35.538	16.3	12	4	4	3	2	0	1	3	3	4	4	4	4	4	3	4	4	4	4	4	3	47015	55614	43419	72488	55061	63387	0.837	0.99	0.773	1.291	0.98	1.129	0.765	0.068444
UPI000035D349	tRNA N6-adenosine threonylcarbamoyltransferase OS=Listeria monocytogenes serotype 1/2b OX=2291966 GN=tsaD PE=3 SV=1	tsaD	36.515	35.6	36	9	9	2	5	6	7	8	8	6	7	7	7	8	8	6	7	7	7	8	8	195140	174710	164190	233940	247050	242430	0.931	0.834	0.783	1.116	1.179	1.157	0.738	0.0044989
UPI000035D34A	[Ribosomal protein S18]-alanine N-acetyltransferase OS=Listeria monocytogenes serotype 1/2b OX=2291966 GN=rimI PE=3 SV=1	rimI	17.354	13.2	9	2	2	2	2	0	1	2	2	2	2	1	2	2	2	2	2	1	2	2	2	29250	23449	0	31251	26241	28368	1.056	0.846		1.128	0.947	1.024	0.921	0.4727
UPI000035D34B	tRNA (Adenosine(37)-N6)-threonylcarbamoyltransferase complex dimerization subunit type 1 TsaB OS=Listeria monocytogenes serotype 1/2b OX=2291966 GN=tsaB PE=4 SV=1	tsaB	24.683	26.5	16	4	4	4	3	3	2	2	2	4	4	3	3	2	2	4	4	3	3	2	2	218450	172200	217650	151170	181640	193380	1.155	0.911	1.151	0.799	0.961	1.023	1.156	0.25252
UPI000035D34C	tRNA (Adenosine(37)-N6)-threonylcarbamoyltransferase complex ATPase subunit type 1 TsaE OS=Listeria monocytogenes serotype 1/2b OX=2291966 GN=tsaE PE=4 SV=1	tsaE	17.537	36.6	16	4	4	2	3	3	3	2	3	2	3	3	4	4	4	2	3	3	4	4	4	184640	175380	185110	201510	176880	182510	1.002	0.951	1.004	1.093	0.96	0.99	0.972	0.55798
UPI000035D34D	Putative lipoprotein OS=Listeria monocytogenes serotype 4b str. LL195 OX=1230340 GN=BN389_21070 PE=4 SV=1	BN389_21070	41.448	34.7	64	13	13	13	10	13	10	10	8	13	13	13	12	11	12	13	13	13	12	11	12	1220400	992530	983040	883080	686930	706650	1.338	1.088	1.078	0.968	0.753	0.775	1.404	0.03266
UPI000035D34E	Lipoprotein, putative OS=Listeria monocytogenes serotype 4b str. LL195 OX=1230340 GN=BN389_21080 PE=4 SV=1	BN389_21080	13.235	21.4	14	2	2	2	3	2	2	2	3	2	2	2	2	2	2	2	2	2	2	2	2	83670	68764	61561	130830	121130	110670	0.871	0.716	0.641	1.361	1.26	1.152	0.591	0.0063649
UPI000035D351	Transcriptional regulator OS=Listeria monocytogenes OX=1639 GN=LmNIHS28_01779 PE=4 SV=1	LmNIHS28_01779	24.448	17.8	9	3	3	2	2	1	0	2	2	3	3	3	2	3	3	3	3	3	2	3	3	52111	44123	50393	36182	36094	41076	1.203	1.018	1.163	0.835	0.833	0.948	1.294	0.0181415
UPI000035D352	Cell wall surface anchor family protein OS=Listeria monocytogenes serotype 4b str. LL195 OX=1230340 GN=BN389_21140 PE=4 SV=1	BN389_21140	60.686	9.4	16	5	5	3	3	2	3	2	3	5	5	4	5	5	5	5	5	4	5	5	5	125320	151030	55726	365980	235680	296620	0.611	0.737	0.272	1.785	1.149	1.447	0.37	0.03266
UPI000035D354	MATE efflux family protein OS=Listeria monocytogenes serotype 4b str. LL195 OX=1230340 GN=BN389_21160 PE=4 SV=1	BN389_21160	48.533	2.5	4	1	1	1	0	0	1	1	1	1	0	1	1	1	1	1	0	1	1	1	1	0	0	6914.9	0	0	0			1
UPI000035D355	TetR family transcriptional regulator OS=Listeria monocytogenes OX=1639 GN=fepR PE=4 SV=1	fepR	22.84	32.1	11	5	5	4	2	1	1	1	2	5	3	5	3	3	3	5	3	5	3	3	3	73430	50161	95228	48086	33982	46885	1.267	0.865	1.643	0.83	0.586	0.809	1.697	0.080076
UPI000035D356	Putative alpha/beta hydrolase R526 OS=Listeria monocytogenes serotype 4b str. LL195 OX=1230340 GN=BN389_21180 PE=4 SV=1	BN389_21180	38.471	32.9	60	9	9	11	9	7	9	12	12	9	9	9	8	9	9	9	9	9	8	9	9	637920	597620	555190	688360	780430	829870	0.936	0.877	0.815	1.01	1.145	1.218	0.779	0.021855
UPI000035D360	Pyridoxal 5'-phosphate synthase subunit PdxS OS=Listeria marthii FSL S4-120 OX=702457 GN=pdxS PE=3 SV=1	pdxS	31.672	54.6	102	12	12	18	16	19	11	20	18	12	11	11	10	12	12	12	11	11	10	12	12	1716900	1525400	2106200	1488900	2189500	1921500	0.941	0.836	1.154	0.816	1.2	1.053	0.955	0.7875
UPI000035D361	Pyridoxal 5'-phosphate synthase subunit PdxT OS=Listeria monocytogenes serotype 4b str. LL195 OX=1230340 GN=pdxT PE=3 SV=1	pdxT	20.559	23.9	14	3	3	3	1	3	2	2	3	3	2	3	3	2	3	3	2	3	3	2	3	48384	47453	41131	28066	41266	27271	1.243	1.219	1.057	0.721	1.06	0.701	1.418	0.062943
UPI000035D362	Phosphate acetyltransferase OS=Listeria monocytogenes serotype 4b str. LL195 OX=1230340 GN=pta PE=4 SV=1	pta	34.399	46.8	78	11	11	14	12	12	12	13	15	10	10	10	10	10	11	10	10	10	10	10	11	1242900	997510	1078400	744280	1423000	1187800	1.117	0.897	0.97	0.669	1.279	1.068	0.989	0.9245
UPI000035D365	Metallophosphoesterase OS=Listeria monocytogenes serotype 1/2b OX=2291966 GN=E3083_04680 PE=4 SV=1	E3083_04680	31.76	9.9	8	2	2	2	1	2	0	2	1	2	2	2	2	2	2	2	2	2	2	2	2	64929	63938	64969	95172	91585	72615	0.86	0.846	0.86	1.26	1.212	0.961	0.747	0.078601
UPI000035D369	Mannose-6-phosphate isomerase OS=Listeria monocytogenes OX=1639 GN=LmNIHS28_01891 PE=3 SV=1	LmNIHS28_01891	35.276	37.4	59	7	7	11	10	12	10	8	8	6	5	6	7	5	6	6	5	6	7	5	6	2726000	3676000	4533900	1912400	1472200	1483100	1.035	1.396	1.721	0.726	0.559	0.563	2.247	0.0095962
UPI000035D36C	Putative heme-dependent peroxidase E3083_04645 OS=Listeria monocytogenes serotype 1/2b OX=2291966 GN=E3083_04645 PE=3 SV=1	E3083_04645	28.849	25.1	37	5	5	8	6	7	4	6	6	5	5	5	5	5	5	5	5	5	5	5	5	451880	491580	514590	365460	405420	404900	1.029	1.12	1.172	0.833	0.924	0.922	1.24	0.0138238
UPI000035D36D	ABC transporter ATP-binding protein OS=Listeria monocytogenes serotype 1/2b OX=2291966 GN=E3083_04640 PE=4 SV=1	E3083_04640	28.297	27.5	28	6	6	5	3	5	6	5	4	5	4	5	6	5	4	5	4	5	6	5	4	1473000	1281100	1166100	1663800	1501800	1500100	1.029	0.895	0.815	1.163	1.049	1.048	0.84	0.079823
UPI000035D371	Phosphoglucosamine mutase OS=Listeria monocytogenes serotype 4b str. LL195 OX=1230340 GN=glmM PE=3 SV=1	glmM	48.429	38.2	76	18	18	14	13	10	12	13	14	16	16	15	15	17	16	16	16	15	15	17	16	1393100	1313700	1071600	1392700	1349700	1366000	1.06	0.999	0.815	1.06	1.027	1.039	0.919	0.3774
UPI000035D372	YbbR-like domain-containing protein OS=Listeria monocytogenes serotype 1/2b OX=2291966 GN=E3083_04610 PE=4 SV=1	E3083_04610	48.912	7.1	6	3	3	0	1	1	1	1	2	2	2	2	3	3	3	2	2	2	3	3	3	0	108890	71930	90567	86989	58938		1.305	0.862	1.085	1.042	0.706	1.147	0.60828
UPI000035D378	LacI family transcriptional regulator OS=Listeria monocytogenes serotype 1/2b OX=2291966 GN=E3083_04565 PE=4 SV=1	E3083_04565	35.942	8.4	5	2	2	1	1	1	0	2	0	1	2	1	1	2	1	1	2	1	1	2	1	0	15318	0	0	18023	0		0.919			1.081		0.85
UPI000035D37F	XRE family transcriptional regulator OS=Listeria monocytogenes OX=1639 GN=LmNIHS28_02077 PE=4 SV=1	LmNIHS28_02077	56.409	1.6	1	1	1	0	0	0	0	0	1	1	0	1	1	0	1	1	0	1	1	0	1	0	0	28977	0	0	0			1
UPI000035D380	Uncharacterized ABC transporter ATP-binding protein YhaQ OS=Listeria monocytogenes serotype 4b str. LL195 OX=1230340 GN=yhaQ PE=4 SV=1	yhaQ	33.518	34.3	27	7	6	5	5	5	3	5	4	7	7	7	7	7	5	6	6	6	6	6	5	244710	211030	165130	153200	202950	191530	1.256	1.084	0.848	0.787	1.042	0.983	1.134	0.44938
UPI000035D383	GntR family transcriptional regulator OS=Listeria monocytogenes OX=1639 GN=LmNIHS28_02081 PE=4 SV=1	LmNIHS28_02081	25.463	8.1	1	1	1	1	0	0	0	0	0	1	1	1	0	0	0	1	1	1	0	0	0	0	0	4182.9	0	0	0			1
UPI000035D385	GntR family transcriptional regulator OS=Listeria monocytogenes OX=1639 GN=LmNIHS28_02083 PE=4 SV=1	LmNIHS28_02083	28.803	13.9	12	3	3	2	2	2	3	1	2	3	3	3	3	3	3	3	3	3	3	3	3	53423	54375	47049	38949	49110	48452	1.1	1.12	0.969	0.802	1.011	0.998	1.134	0.2142
UPI000035D38A	Flavodoxin OS=Listeria monocytogenes serotype 1/2b OX=2291966 GN=E3083_08220 PE=4 SV=1	E3083_08220	16.404	29	34	3	3	6	7	6	5	5	5	3	3	3	3	3	3	3	3	3	3	3	3	3247000	3926900	4113600	5011000	2941300	3954100	0.84	1.016	1.064	1.296	0.761	1.023	0.948	0.84658
UPI000035D38B	Ribonucleoside-diphosphate reductase subunit beta OS=Listeria monocytogenes serotype 4b str. LL195 OX=1230340 GN=nrdB PE=3 SV=1	nrdB	40.203	33.8	48	11	11	8	8	8	8	9	7	11	9	10	10	11	10	11	9	10	10	11	10	957920	976810	834030	749690	847530	766580	1.12	1.142	0.975	0.876	0.991	0.896	1.172	0.065737
UPI000035D38D	Lactamase_B domain-containing protein OS=Listeria monocytogenes serotype 1/2b str. 10-0811 OX=1196164 GN=A410_2313 PE=4 SV=1	A410_2313	71.43	30.2	54	14	14	10	9	10	5	9	11	12	13	12	11	11	14	12	13	12	11	11	14	779560	557330	649710	382000	542210	459530	1.388	0.992	1.157	0.68	0.965	0.818	1.436	0.060864
UPI000035D38E	Gfo/Idh/MocA family oxidoreductase OS=Listeria monocytogenes serotype 1/2b OX=2291966 GN=E3083_08190 PE=4 SV=1	E3083_08190	38.452	34.4	36	8	8	7	7	11	3	4	4	7	6	8	6	5	7	7	6	8	6	5	7	279100	414050	569780	165410	122240	115080	1.005	1.491	2.052	0.596	0.44	0.415	3.134	0.0090379
UPI000035D38F	Xylose isomerase OS=Listeria monocytogenes OX=1639 GN=LmNIHS28_02094 PE=4 SV=1	LmNIHS28_02094	35.693	10.9	3	2	2	1	0	1	0	0	1	1	1	2	1	2	2	1	1	2	1	2	2	0	0	29193	0	0	0			1
UPI000035D391	Sugar phosphate isomerase/epimerase OS=Listeria monocytogenes serotype 1/2b OX=2291966 GN=E3085_07310 PE=4 SV=1	E3085_07310	27.759	19.9	5	3	3	0	1	1	0	2	1	2	1	2	1	2	2	2	1	2	1	2	2	0	0	12320	0	5415.3	7169.6			1.484		0.652	0.864	1.958
UPI000035D392	Gfo/Idh/MocA family oxidoreductase OS=Listeria monocytogenes serotype 1/2b OX=2291966 GN=E3083_08170 PE=4 SV=1	E3083_08170	39.173	8.4	8	2	2	1	1	1	1	2	2	2	1	2	2	2	2	2	1	2	2	2	2	9500.9	0	9821.7	9605	23939	22058	0.634		0.655	0.641	1.598	1.472	0.521	0.2237
UPI000035D395	Crp/Fnr family transcriptional regulator OS=Listeria monocytogenes OX=1639 GN=ARZ01_07940 PE=4 SV=1	ARZ01_07940	26.166	12.1	5	2	2	0	0	1	0	2	2	1	1	2	1	2	2	1	1	2	1	2	2	0	0	57305	0	64404	70327			0.895		1.006	1.099	0.85
UPI000035D396	Lactamase_B domain-containing protein OS=Listeria monocytogenes serotype 1/2b str. 10-0811 OX=1196164 GN=A410_2323 PE=4 SV=1	A410_2323	22.794	49.8	35	7	7	5	5	6	6	6	7	6	6	7	6	6	5	6	6	7	6	6	5	908510	985890	1238300	1667200	965920	1273200	0.774	0.84	1.056	1.421	0.823	1.085	0.802	0.32598
UPI000035D397	Lactoylglutathione lyase OS=Listeria monocytogenes OX=1639 GN=RK57_04445 PE=4 SV=1	RK57_04445	14.715	53.5	137	7	7	20	18	18	27	26	28	7	7	7	7	7	7	7	7	7	7	7	7	19109000	20670000	15476000	43167000	24602000	32665000	0.736	0.797	0.596	1.664	0.948	1.259	0.55	0.03468
UPI000035D39E	3-ketoacyl-ACP reductase OS=Listeria monocytogenes OX=1639 GN=LmNIHS28_02104 PE=4 SV=1	LmNIHS28_02104	26.336	7.5	7	2	2	1	1	1	1	1	2	2	2	2	2	2	2	2	2	2	2	2	2	22280	26709	24259	22817	21117	16480	1	1.199	1.089	1.024	0.948	0.74	1.212	0.147541
UPI000035D3A2	Peptidoglycan bound protein (LPXTG motif) OS=Listeria monocytogenes serotype 4b str. LL195 OX=1230340 GN=BN389_22120 PE=4 SV=1	BN389_22120	183.52	2.7	5	3	3	0	0	0	2	1	2	1	0	0	2	2	3	1	0	0	2	2	3	0	0	0	18472	15235	15767				1.12	0.924	0.956
UPI000035D3A6	ABC transporter ATP-binding protein OS=Listeria monocytogenes OX=1639 GN=CHJ16_07225 PE=4 SV=1	CHJ16_07225	29.218	6.9	2	1	1	0	0	0	0	1	1	0	0	0	0	1	1	0	0	0	0	1	1	0	0	0	0	0	12059						1
UPI000035D3A8	Heme ABC transporter substrate-binding protein IsdE OS=Listeria monocytogenes OX=1639 GN=isdE PE=4 SV=1	isdE	32.161	32.1	39	7	7	3	7	3	8	8	10	6	7	5	7	6	7	6	7	5	7	6	7	288310	232530	198580	1055900	860650	861990	0.495	0.399	0.341	1.811	1.476	1.479	0.259	0.00044076
UPI000035D3A9	Sortase B protein-sorting domain-containing protein OS=Listeria monocytogenes OX=1639 GN=FZ072_04470 PE=4 SV=1	FZ072_04470	63.305	46.2	160	22	22	18	17	18	28	43	36	17	14	15	19	21	20	17	14	15	19	21	20	2446100	2493000	1408100	10612000	11690000	11417000	0.366	0.373	0.211	1.589	1.751	1.71	0.188	0.0121179
UPI000035D3AA	Heme uptake protein IsdC OS=Listeria monocytogenes serotype 1/2b OX=2291966 GN=isdC PE=4 SV=1	isdC	22.261	14.4	25	3	3	3	2	3	4	8	5	3	3	3	3	3	3	3	3	3	3	3	3	469140	372790	492560	1974500	2160700	1502200	0.404	0.321	0.424	1.699	1.859	1.293	0.237	0.0004969
UPI000035D3AC	Oligoendopeptidase F OS=Listeria monocytogenes OX=1639 GN=pepF PE=3 SV=1	pepF	68.58	25.8	77	13	13	13	12	16	11	12	13	10	11	10	11	12	13	10	11	10	11	12	13	1507000	1336100	1818100	1053400	1140200	921650	1.163	1.031	1.403	0.813	0.88	0.711	1.496	0.021701
UPI000035D3AE	Adapter protein MecA OS=Listeria monocytogenes serotype 4b str. LL195 OX=1230340 GN=mecA PE=3 SV=1	mecA	25.355	41.9	37	9	9	7	7	6	5	7	5	8	8	7	8	8	8	8	8	7	8	8	8	694470	630500	726750	697280	531460	547130	1.089	0.988	1.139	1.093	0.833	0.858	1.155	0.192004
UPI000035D3AF	ABC transporter permease OS=Listeria monocytogenes serotype 1/2b OX=2291966 GN=E3083_08010 PE=3 SV=1	E3083_08010	37.985	30.2	43	9	9	7	7	7	7	6	9	8	7	7	8	7	7	8	7	7	8	7	7	753340	675740	668920	807620	830790	921910	0.97	0.87	0.862	1.04	1.07	1.187	0.82	0.022759
UPI000035D3B0	Oligopeptide transport system permease protein oppB OS=Listeria monocytogenes serotype 4b str. LL195 OX=1230340 GN=oppB PE=3 SV=1	oppB	34.007	9.1	16	2	2	2	2	2	3	3	4	1	1	2	1	2	1	1	1	2	1	2	1	218100	213170	183480	194180	186760	214740	1.081	1.057	0.909	0.963	0.926	1.064	1.032	0.68186
UPI000035D3B1	Dipeptide-binding protein dppE OS=Listeria monocytogenes serotype 4b str. LL195 OX=1230340 GN=dppE PE=4 SV=1	dppE	62.572	59.9	281	32	32	47	42	39	50	52	51	29	29	28	30	32	32	29	29	28	30	32	32	20815000	18978000	17356000	26755000	25706000	25917000	0.922	0.84	0.768	1.184	1.138	1.147	0.729	0.0041806
UPI000035D3B3	Tryptophan--tRNA ligase OS=Listeria monocytogenes serotype 1/2b OX=2291966 GN=trpS PE=3 SV=1	trpS	36.962	26.6	44	8	8	9	6	4	7	9	9	8	6	5	7	7	8	8	6	5	7	7	8	526900	505850	485350	445800	688840	619550	0.966	0.928	0.89	0.817	1.263	1.136	0.866	0.3904
UPI000035D3B4	Organic hydroperoxide resistance transcriptional regulator OS=Listeria monocytogenes serotype 4b str. LL195 OX=1230340 GN=ohrR PE=4 SV=1	ohrR	17.694	8.6	4	1	1	1	1	1	1	0	0	1	1	1	1	1	1	1	1	1	1	1	1	0	0	20013	0	0	0			1
UPI000035D3B5	3-oxoacyl-[acyl-carrier-protein] synthase 2 OS=Listeria monocytogenes serotype 1/2b OX=2291966 GN=fabF PE=3 SV=1	fabF	44.279	58.1	118	17	17	17	20	15	19	25	22	16	16	16	14	17	16	16	16	16	14	17	16	3662600	3748300	3947800	3002900	4283100	4013800	0.97	0.993	1.045	0.795	1.134	1.063	1.005	0.89032
UPI000035D3B6	GW domain-containing glycosaminoglycan-binding protein OS=Listeria monocytogenes OX=1639 GN=ARJ20_02150 PE=4 SV=1	ARJ20_02150	40.757	5.4	1	1	1	0	0	0	1	0	0	0	0	0	1	0	0	0	0	0	1	0	0	0	0	0	3203.5	0	0				1
UPI000035D3B8	2,3-bisphosphoglycerate-dependent phosphoglycerate mutase OS=Listeria monocytogenes OX=1639 GN=gpmA PE=3 SV=1	gpmA	26.415	44.5	50	8	8	8	8	7	9	9	9	8	7	8	7	8	8	8	7	8	7	8	8	770190	777770	722400	861360	975480	1021000	0.901	0.91	0.845	1.008	1.141	1.195	0.794	0.0150027
UPI000035D3B9	Chaperone protein ClpB OS=Listeria monocytogenes serotype 1/2b OX=2291966 GN=clpB PE=3 SV=1	clpB	97.525	53.3	264	39	36	39	42	41	43	50	49	36	36	36	36	38	38	33	33	33	33	35	35	4033700	4761200	3783900	5687600	5405900	5119700	0.841	0.992	0.789	1.185	1.127	1.067	0.776	0.026076
UPI000035D3BB	Cof-type HAD-IIB family hydrolase OS=Listeria monocytogenes OX=1639 GN=FZ039_09370 PE=4 SV=1	FZ039_09370	28.589	33.6	22	8	7	4	4	4	4	4	2	6	6	5	5	7	6	6	6	5	4	6	6	219510	159890	204790	203620	222100	189960	1.098	0.8	1.024	1.018	1.111	0.95	0.949	0.60666
UPI000035D3BC	GNAT family N-acetyltransferase OS=Listeria monocytogenes serotype 1/2b OX=2291966 GN=E3083_07935 PE=4 SV=1	E3083_07935	29.863	24.9	16	6	6	2	1	4	2	2	5	4	4	5	6	6	6	4	4	5	6	6	6	67952	55332	57126	50654	47545	50022	1.241	1.01	1.043	0.925	0.868	0.913	1.217	0.044801
UPI000035D3BD	Ferrochelatase OS=Listeria monocytogenes serotype 4b str. LL195 OX=1230340 GN=hemH PE=3 SV=1	hemH	35.405	56	206	15	15	39	42	30	35	27	33	15	15	15	14	15	15	15	15	15	14	15	15	33850000	39316000	26690000	27698000	13756000	19206000	1.265	1.47	0.998	1.035	0.514	0.718	1.647	0.085085
UPI000035D3BE	Uroporphyrinogen decarboxylase OS=Listeria monocytogenes serotype 1/2b OX=2291966 GN=hemE PE=3 SV=1	hemE	39.888	32	51	9	9	9	9	9	5	9	10	9	8	9	9	9	9	9	8	9	9	9	9	513470	489730	436430	237010	408840	333610	1.274	1.215	1.082	0.588	1.014	0.827	1.47	0.070261
UPI000035D3BF	Antibiotic biosynthesis monooxygenase OS=Listeria monocytogenes serotype 1/2b OX=2291966 GN=E3083_07915 PE=4 SV=1	E3083_07915	19.452	34.7	28	5	5	6	6	3	4	5	4	5	5	5	5	5	5	5	5	5	5	5	5	314050	311500	248600	199070	205670	206340	1.269	1.258	1.004	0.804	0.831	0.834	1.43	0.045222
UPI000035D3C0	Bacterial ABC transporter protein EcsB OS=Listeria monocytogenes serotype 1/2b str. 10-0811 OX=1196164 GN=ecsB PE=4 SV=1	ecsB	47.6	5.2	12	2	2	2	2	1	2	2	3	2	2	1	2	2	2	2	2	1	2	2	2	32122	34213	0	74454	49541	42462	0.69	0.735		1.599	1.064	0.912	0.598	0.111583
UPI000035D3C1	ABC transporter ATP-binding protein OS=Listeria monocytogenes OX=1639 GN=ARJ20_02210 PE=4 SV=1	ARJ20_02210	28.472	35.6	42	6	6	8	7	8	4	9	6	5	5	5	5	6	5	5	5	5	5	6	5	299760	308030	280940	228900	218880	198550	1.172	1.204	1.098	0.895	0.856	0.776	1.375	0.0031411
UPI000035D3C3	Foldase protein PrsA OS=Listeria monocytogenes OX=1639 GN=prsA PE=3 SV=1	prsA	32.609	51.5	113	15	15	20	20	17	19	16	21	15	14	15	14	15	15	15	14	15	14	15	15	4405600	4592800	3533000	3540200	3128500	3205800	1.18	1.23	0.946	0.948	0.838	0.858	1.269	0.060117
UPI000035D3C4	3'-5' exoribonuclease YhaM OS=Listeria monocytogenes serotype 4b str. LL195 OX=1230340 GN=yhaM PE=3 SV=1	yhaM	35.368	41.9	50	9	9	7	9	7	7	12	8	8	9	7	7	9	8	8	9	7	7	9	8	414950	392550	409400	555840	520140	466530	0.902	0.854	0.89	1.209	1.131	1.014	0.789	0.0120604
UPI000035D3C5	AAA_27 domain-containing protein OS=Listeria monocytogenes OX=1639 GN=ARJ20_02240 PE=4 SV=1	ARJ20_02240	105.68	10.4	30	10	10	3	4	4	5	6	8	9	9	8	10	10	10	9	9	8	10	10	10	213960	197170	186030	269290	198250	197510	1.017	0.937	0.884	1.28	0.942	0.939	0.898	0.42278
UPI000035D3C6	Uncharacterized metallophosphoesterase yhaO OS=Listeria monocytogenes serotype 4b str. LL195 OX=1230340 GN=yhaO PE=4 SV=1	yhaO	47.109	9.2	6	2	2	1	1	0	2	1	1	2	2	1	2	2	2	2	2	1	2	2	2	357410	292400	0	501480	355730	378370	0.948	0.775		1.33	0.943	1.003	0.789	0.23564
UPI000035D3C7	DUF445 family protein OS=Listeria monocytogenes OX=1639 GN=CHJ16_07435 PE=3 SV=1	CHJ16_07435	43.271	13.8	15	4	4	2	2	2	3	2	4	4	4	3	3	4	4	4	4	3	3	4	4	33975	28689	27501	48768	34810	38662	0.96	0.81	0.777	1.378	0.983	1.092	0.738	0.066096
UPI000035D3C8	Fumarate hydratase class II OS=Listeria monocytogenes OX=1639 GN=fumC PE=3 SV=1	fumC	49.634	18.5	23	5	5	5	5	5	1	5	2	5	5	5	3	4	3	5	5	5	3	4	3	122530	96305	117840	65613	76889	70912	1.336	1.05	1.285	0.716	0.839	0.773	1.577	0.0066831
UPI000035D3CC	Penicillin-binding protein 1A OS=Listeria monocytogenes OX=1639 GN=AE212_13090 PE=4 SV=1	AE212_13090	77.756	41.1	84	20	20	11	15	10	14	18	16	14	17	16	16	19	19	14	17	16	16	19	19	965400	915870	694400	1011300	934690	936080	1.061	1.007	0.763	1.112	1.028	1.029	0.893	0.3114
UPI000035D3CD	Arsenate reductase, putative OS=Listeria monocytogenes FSL F2-208 OX=702458 GN=NT04LM_3331 PE=3 SV=1	NT04LM_3331	15.921	20.6	8	2	2	0	1	2	1	2	2	2	2	2	1	2	2	2	2	2	1	2	2	19351	12925	17263	0	20673	20729	1.064	0.711	0.949		1.137	1.14	0.798	0.183197
UPI000035D3CF	HlyC/CorC family transporter OS=Listeria monocytogenes serotype 1/2b OX=2291966 GN=E3083_07820 PE=4 SV=1	E3083_07820	49.11	14.5	18	5	5	3	3	2	3	4	3	3	4	4	4	5	5	3	4	4	4	5	5	134250	129230	106500	176000	178230	165170	0.906	0.872	0.718	1.187	1.202	1.114	0.713	0.0105422
UPI000035D3D5	Membrane protein OS=Listeria monocytogenes OX=1639 GN=ARJ20_02505 PE=4 SV=1	ARJ20_02505	40.309	4	2	1	1	0	0	0	0	1	1	0	0	0	1	1	1	0	0	0	1	1	1	0	0	0	0	0	4999.4						1
UPI000035D3D6	ABC transporter ATP-binding protein OS=Listeria monocytogenes serotype 1/2b OX=2291966 GN=E3083_07780 PE=4 SV=1	E3083_07780	33.357	8.9	6	2	2	0	1	1	1	1	2	1	2	2	1	1	2	1	2	2	1	1	2	0	15715	12096	0	0	21404		0.958	0.737			1.305	0.649
UPI000035D3D9	Pseudouridine synthase OS=Listeria monocytogenes OX=1639 GN=LmNIHS28_01594 PE=3 SV=1	LmNIHS28_01594	32.659	29.8	26	6	6	4	3	4	5	4	6	4	6	5	5	6	6	4	6	5	5	6	6	70498	58083	76249	86336	112080	108110	0.827	0.682	0.895	1.013	1.315	1.269	0.668	0.024718
UPI000035D3DA	VOC domain-containing protein OS=Listeria monocytogenes OX=1639 GN=AE212_13010 PE=4 SV=1	AE212_13010	15.237	15.4	12	2	2	2	3	2	2	2	1	1	2	2	1	1	1	1	2	2	1	1	1	28094	70543	92883	27865	16585	25739	0.644	1.617	2.129	0.639	0.38	0.59	2.728	0.082424
UPI000035D3DC	Aldo/keto reductase OS=Listeria monocytogenes serotype 1/2b OX=2291966 GN=E3083_07745 PE=4 SV=1	E3083_07745	33.511	24.8	24	4	4	4	4	4	4	4	4	4	4	4	4	4	4	4	4	4	4	4	4	204200	190850	232580	139080	135470	138690	1.177	1.1	1.341	0.802	0.781	0.799	1.519	0.0194777
UPI000035D3DD	Inorganic phosphate transporter OS=Listeria monocytogenes serotype 1/2b OX=2291966 GN=E3083_07730 PE=4 SV=1	E3083_07730	35.254	6.3	9	1	1	1	1	1	2	2	2	1	1	1	1	1	1	1	1	1	1	1	1	0	0	19008	0	0	0			1
UPI000035D3DE	Transporter substrate-binding domain-containing protein OS=Listeria monocytogenes serotype 1/2b OX=2291966 GN=E3085_07760 PE=3 SV=1	E3085_07760	53.116	28.4	33	11	10	5	1	7	5	9	6	9	7	10	11	10	10	9	7	9	10	10	9	306950	271120	241070	305670	293870	278530	1.085	0.958	0.852	1.081	1.039	0.985	0.932	0.3776
UPI000035D3DF	Arginine transport ATP-binding protein ArtM OS=Listeria monocytogenes FSL F2-208 OX=702458 GN=NT04LM_3368 PE=4 SV=1	NT04LM_3368	26.397	30.3	23	6	6	5	4	4	2	4	4	5	6	5	4	6	5	5	6	5	4	6	5	97814	98724	87411	92545	103810	110220	0.994	1.003	0.888	0.94	1.055	1.12	0.926	0.30714
UPI000035D3E0	Aminotransferase OS=Listeria monocytogenes OX=1639 GN=LmNIHS28_01600 PE=3 SV=1	LmNIHS28_01600	42.72	36.8	31	9	9	6	4	6	4	5	6	7	7	9	6	8	7	7	7	9	6	8	7	212480	150730	207370	126630	155640	158010	1.261	0.895	1.231	0.752	0.924	0.938	1.296	0.127464
UPI000035D3E1	HAD family hydrolase OS=Listeria monocytogenes OX=1639 GN=FZ072_04125 PE=4 SV=1	FZ072_04125	23.351	25.4	12	3	3	2	3	2	2	1	2	3	3	3	3	2	3	3	3	3	3	2	3	151640	134300	188340	108640	125450	118800	1.1	0.974	1.366	0.788	0.91	0.862	1.344	0.055581
UPI000035D3E2	Guanine/hypoxanthine permease PbuO OS=Listeria innocua ATCC 33091 OX=1002366 GN=HMPREF0557_00723 PE=4 SV=1	HMPREF0557_00723	45.333	2.3	5	1	1	0	1	1	1	1	1	1	1	1	1	1	1	1	1	1	1	1	1	0	0	11259	0	0	0			1
UPI000035D3E4	Ribulose-phosphate 3-epimerase domain protein OS=Listeria monocytogenes serotype 4b str. LL195 OX=1230340 GN=BN389_22880 PE=4 SV=1	BN389_22880	7.4305	19	5	1	1	1	1	1	0	1	1	1	1	1	1	1	1	1	1	1	1	1	1	0	0	12624	0	0	0			1
UPI000035D3E5	PTS lactose/cellobiose transporter subunit IIA OS=Listeria monocytogenes serotype 1/2b OX=2291966 GN=E3083_07680 PE=4 SV=1	E3083_07680	13.575	32.8	13	3	3	3	2	2	1	3	2	3	3	3	3	3	3	3	3	3	3	3	3	57070	74258	60854	46986	54207	56737	0.978	1.273	1.043	0.805	0.929	0.972	1.217	0.118585
UPI000035D3E7	Esterase OS=Listeria monocytogenes serotype 1/2b OX=2291966 GN=E3083_07665 PE=4 SV=1	E3083_07665	28.17	30.8	18	6	6	3	2	4	2	3	4	5	4	6	5	5	6	5	4	6	5	5	6	122370	110500	92685	73329	124750	103540	1.171	1.057	0.887	0.702	1.193	0.991	1.079	0.62284
UPI000035D3E8	Cof-type HAD-IIB family hydrolase OS=Listeria monocytogenes serotype 1/2b OX=2291966 GN=E3083_07660 PE=4 SV=1	E3083_07660	29.589	27.8	31	6	6	5	5	6	5	5	5	6	6	6	6	6	6	6	6	6	6	6	6	313660	298540	257310	273300	369100	372640	0.999	0.95	0.819	0.87	1.175	1.186	0.857	0.27736
UPI000035D3E9	YitT family protein OS=Listeria monocytogenes serotype 1/2b OX=2291966 GN=E3085_07830 PE=4 SV=1	E3085_07830	32.997	10.7	3	3	3	0	0	0	1	2	0	0	2	1	2	2	1	0	2	1	2	2	1	0	0	0	0	10004	0					1
UPI000035D3EB	FAA hydrolase family protein OS=Listeria monocytogenes serotype 1/2b OX=2291966 GN=E3085_07840 PE=4 SV=1	E3085_07840	31.03	8.5	10	2	2	2	2	2	1	1	2	2	2	2	2	1	2	2	2	2	2	1	2	55707	59837	76218	14240	0	71384	1.004	1.079	1.374	0.257		1.287	1.493	0.55316
UPI000035D3EC	Multifunctional fusion protein OS=Listeria monocytogenes OX=1639 GN=addB PE=3 SV=1	addB	143	12.4	28	12	12	7	3	2	6	5	5	11	8	9	11	12	12	11	8	9	11	12	12	194450	200210	186190	338400	270940	276780	0.795	0.819	0.762	1.384	1.108	1.132	0.656	0.0048244
UPI000035D3ED	ATP-dependent helicase/deoxyribonuclease subunit B OS=Listeria monocytogenes OX=1639 GN=addB PE=3 SV=1	addB	132.24	19.9	75	19	19	9	10	11	13	16	16	16	16	17	17	19	17	16	16	17	17	19	17	338450	329870	326260	497630	371370	417430	0.89	0.868	0.858	1.309	0.977	1.098	0.773	0.100001
UPI000035D3EE	IDEAL domain-containing protein OS=Listeria monocytogenes serotype 1/2b OX=2291966 GN=E3083_07630 PE=4 SV=1	E3083_07630	13.747	20.3	3	2	2	1	0	0	0	1	1	1	1	1	1	1	1	1	1	1	1	1	1	0	0	0	0	13484	0					1
UPI000035D3F0	DNA-binding protein OS=Listeria monocytogenes OX=1639 GN=LmNIHS28_02179 PE=4 SV=1	LmNIHS28_02179	13.444	29.7	7	3	3	2	2	0	1	1	1	3	3	2	1	3	2	3	3	2	1	3	2	142140	74831	72384	0	41140	76563	1.746	0.919	0.889		0.505	0.94	1.64	0.27244
UPI000035D3F1	PTS fructose transporter subunit IIC OS=Listeria monocytogenes OX=1639 GN=AE189_10060 PE=4 SV=1	AE189_10060	66.2	25	123	12	12	22	16	17	23	24	21	12	12	12	11	12	11	12	12	12	11	12	11	5562300	5421000	4577300	7020400	6723500	6545300	0.931	0.907	0.766	1.175	1.125	1.095	0.767	0.014116
UPI000035D3F2	Tagatose-6-phosphate kinase OS=Listeria monocytogenes serotype 1/2b OX=2291966 GN=pfkB PE=3 SV=1	pfkB	33.119	35.5	39	7	7	7	7	6	4	9	6	6	6	5	4	7	6	6	6	5	4	7	6	993360	901900	843750	968120	1088300	1043300	1.021	0.927	0.867	0.995	1.118	1.072	0.884	0.099919
UPI000035D3F3	DeoR/GlpR transcriptional regulator OS=Listeria monocytogenes OX=1639 GN=ARJ20_15210 PE=4 SV=1	ARJ20_15210	28.127	40.4	34	7	7	6	6	3	5	7	7	6	6	5	5	7	6	6	6	5	5	7	6	185730	190420	148980	181810	210640	201740	0.996	1.021	0.799	0.975	1.129	1.081	0.884	0.22726
UPI000035D3F6	Pseudouridine-5'-phosphate glycosidase OS=Listeria monocytogenes serotype 1/2b OX=2291966 GN=psuG PE=3 SV=1	psuG	32.558	54.1	47	13	12	7	7	7	7	10	9	11	11	12	12	12	11	11	11	12	12	12	11	774110	668710	718460	744990	927270	809060	1	0.864	0.929	0.963	1.198	1.046	0.871	0.149722
UPI000035D3F7	Winged helix-turn-helix transcriptional regulator OS=Listeria monocytogenes serotype 1/2b OX=2291966 GN=E3083_07585 PE=4 SV=1	E3083_07585	40.534	17.2	9	6	6	1	2	2	2	1	1	4	5	5	5	4	4	4	5	5	5	4	4	191530	189790	134420	171940	189660	146250	1.123	1.112	0.788	1.008	1.112	0.857	1.015	0.9567
UPI000035D3FF	Amino acid ABC transporter substrate-binding protein OS=Listeria monocytogenes serotype 1/2b OX=2291966 GN=E3083_07545 PE=4 SV=1	E3083_07545	29.518	36.8	32	8	8	6	5	4	6	5	6	6	4	6	7	6	7	6	4	6	7	6	7	297980	278460	243220	444180	289230	346470	0.941	0.88	0.768	1.403	0.914	1.094	0.759	0.128337
UPI000035D402	HTH-type transcriptional regulator YtlI OS=Listeria monocytogenes serotype 4b str. LL195 OX=1230340 GN=ytlI PE=3 SV=1	ytlI	34.085	46.5	28	9	9	4	4	5	4	6	5	5	6	7	5	8	8	5	6	7	5	8	8	82281	60677	39870	78679	79881	76144	1.182	0.872	0.573	1.131	1.148	1.094	0.779	0.29892
UPI000035D403	Sodium:proton antiporter OS=Listeria monocytogenes serotype 1/2b OX=2291966 GN=E3085_07960 PE=4 SV=1	E3085_07960	73.318	4.6	7	2	2	0	2	1	1	1	2	1	2	1	1	1	2	1	2	1	1	1	2	0	2170200	0	0	0	1760400		1.104				0.896	1.232
UPI000035D404	Putative amidohydrolase ytcJ OS=Listeria monocytogenes serotype 4b str. LL195 OX=1230340 GN=ytcJ PE=4 SV=1	ytcJ	58.614	22.2	45	10	10	7	9	11	3	8	7	8	9	10	7	9	8	8	9	10	7	9	8	601830	816620	1377000	331200	261960	269460	0.987	1.339	2.259	0.543	0.43	0.442	3.24	0.0113559
UPI000035D408	Glucosamine-6-phosphate deaminase OS=Listeria monocytogenes serotype 1/2b OX=2291966 GN=E3083_07500 PE=3 SV=1	E3083_07500	26.948	54.3	67	12	12	14	13	15	7	10	8	12	10	11	9	12	11	12	10	11	9	12	11	1599100	1409600	1541900	579560	668720	709970	1.474	1.299	1.421	0.534	0.616	0.654	2.325	0.00028134
UPI000035D40A	Putative membrane protein OS=Listeria monocytogenes serotype 4b str. LL195 OX=1230340 GN=BN389_23260 PE=4 SV=1	BN389_23260	97.231	53.4	478	41	41	54	57	61	100	107	99	31	31	35	39	40	39	31	31	35	39	40	39	39218000	54049000	38882000	94866000	61298000	68764000	0.659	0.908	0.653	1.594	1.03	1.155	0.587	0.0362
UPI000035D40C	Glutamate gamma-aminobutyrate antiporter OS=Listeria monocytogenes OX=1639 GN=LmNIHS28_02200 PE=4 SV=1	LmNIHS28_02200	55.167	4.7	8	2	2	1	1	1	2	1	2	1	2	1	2	2	2	1	2	1	2	2	2	0	35065	0	66427	13273	52055		0.841		1.593	0.318	1.248	0.799
UPI000035D40D	Glutamate decarboxylase OS=Listeria monocytogenes OX=1639 GN=LmNIHS28_02201 PE=3 SV=1	LmNIHS28_02201	53.584	35.3	62	13	12	6	9	14	8	14	11	10	11	13	12	13	12	9	11	12	11	12	11	324560	457090	1296100	696710	705670	729810	0.463	0.651	1.847	0.993	1.006	1.04	0.974	0.66702
UPI000035D40E	Transcriptional regulator, RofA family OS=Listeria monocytogenes serotype 4b str. LL195 OX=1230340 GN=BN389_23300 PE=4 SV=1	BN389_23300	59.477	4.6	2	2	2	0	1	0	0	1	0	1	1	2	0	1	0	1	1	2	0	1	0	0	0	21306	0	0	0			1
UPI000035D410	General stress protein 13 OS=Listeria monocytogenes OX=1639 GN=yugI PE=4 SV=1	yugI	13.033	40.2	31	6	6	6	5	7	4	3	6	6	5	6	6	6	6	6	5	6	6	6	6	217170	231160	239110	232090	254770	241740	0.92	0.979	1.013	0.983	1.08	1.024	0.943	0.2105
UPI000035D411	Cystathionine beta-lyase PatB OS=Listeria monocytogenes serotype 4b str. LL195 OX=1230340 GN=patB PE=4 SV=1	patB	43.95	16	19	6	6	4	2	1	4	4	4	6	5	5	5	5	5	6	5	5	5	5	5	79799	84914	92252	89847	92637	85743	0.912	0.97	1.054	1.026	1.058	0.98	0.958	0.40696
UPI000035D412	ABC transporter permease OS=Listeria monocytogenes serotype 1/2b OX=2291966 GN=E3083_12875 PE=4 SV=1	E3083_12875	40.242	27.8	43	8	8	6	7	7	7	9	7	8	8	7	7	7	8	8	8	7	7	7	8	910320	664190	674140	1036300	959070	870950	1.068	0.779	0.791	1.216	1.125	1.022	0.784	0.093038
UPI000035D413	Putative hemin import ATP-binding protein HrtA OS=Listeria monocytogenes serotype 4b str. LL195 OX=1230340 GN=hrtA PE=4 SV=1	hrtA	24.51	48.2	54	11	11	10	9	8	9	9	9	10	8	10	9	9	9	10	8	10	9	9	9	1186300	1160500	904600	1147200	1119300	1088700	1.077	1.054	0.822	1.042	1.017	0.989	0.969	0.6826
UPI000035D414	Lichenan-specific phosphotransferase enzyme IIB component OS=Listeria monocytogenes serotype 4b str. LL195 OX=1230340 GN=licB_3 PE=4 SV=1	licB_3	13.512	48.4	29	5	5	4	3	6	4	6	6	5	5	5	5	5	5	5	5	5	5	5	5	276460	371450	292070	441000	880220	753390	0.55	0.739	0.581	0.878	1.752	1.499	0.453	0.029076
UPI000035D415	Aspartokinase OS=Listeria monocytogenes OX=1639 GN=CHJ16_13980 PE=3 SV=1	CHJ16_13980	49.892	11.3	8	3	3	1	1	2	1	2	1	2	2	3	1	3	2	2	2	3	1	3	2	13411	13997	12872	0	22980	17801	0.827	0.863	0.794		1.417	1.098	0.658	0.026196
UPI000035D416	Lin2474 protein OS=Listeria innocua serovar 6a (strain ATCC BAA-680 / CLIP 11262) OX=272626 GN=lin2474 PE=4 SV=1	lin2474	15.51	6.9	5	1	1	1	0	1	1	1	1	1	1	1	1	1	1	1	1	1	1	1	1	0	0	121060	0	0	0			1
UPI000035D41A	Cation proton antiporter OS=Listeria monocytogenes OX=1639 GN=ARJ20_15830 PE=4 SV=1	ARJ20_15830	89.755	1.6	4	1	1	1	0	0	1	1	1	1	0	1	1	1	1	1	0	1	1	1	1	0	0	3323.8	0	0	0			1
UPI000035D41C	Na+/H+ antiporter subunit G OS=Listeria monocytogenes serotype 1/2b OX=2291966 GN=E3083_12940 PE=4 SV=1	E3083_12940	22.797	6.1	4	1	1	1	0	0	1	1	1	1	1	1	1	1	1	1	1	1	1	1	1	0	0	23763	0	0	0			1
UPI000035D41E	Membrane protein OS=Listeria monocytogenes OX=1639 GN=LmNIHS28_01538 PE=4 SV=1	LmNIHS28_01538	17.12	15.3	13	2	2	2	3	2	2	2	2	2	2	1	2	2	2	2	2	1	2	2	2	78930	80462	58503	78735	76558	72763	1.062	1.083	0.787	1.059	1.03	0.979	0.956	0.63014
UPI000035D421	DUF1963 domain-containing protein OS=Listeria monocytogenes OX=1639 GN=ARJ20_09435 PE=4 SV=1	ARJ20_09435	31.588	9.2	3	2	2	1	1	1	0	0	0	2	1	2	2	2	2	2	1	2	2	2	2	0	0	93727	0	0	0			1
UPI000035D422	FAD-dependent pyridine nucleotide-disulfide oxidoreductase YumB OS=Listeria monocytogenes FSL F2-208 OX=702458 GN=NT04LM_3542 PE=4 SV=1	NT04LM_3542	44.056	48.4	93	16	16	16	14	16	15	18	14	16	15	16	16	16	15	16	15	16	16	16	15	4155700	4037600	3545900	5028200	4824300	4945300	0.94	0.913	0.802	1.137	1.091	1.118	0.793	0.0096802
UPI000035D423	Ferredoxin--NADP reductase OS=Listeria monocytogenes OX=1639 GN=LmNIHS28_01533 PE=3 SV=1	LmNIHS28_01533	36.506	44.4	43	11	11	5	7	5	9	10	7	10	8	8	10	10	9	10	8	8	10	10	9	593550	597810	529960	854220	737910	772480	0.872	0.878	0.778	1.254	1.084	1.134	0.728	0.0055375
UPI000035D424	SDR family oxidoreductase OS=Listeria monocytogenes serotype 1/2b OX=2291966 GN=E3083_12980 PE=4 SV=1	E3083_12980	22.823	39.2	35	6	6	5	6	5	6	6	7	6	6	6	6	6	6	6	6	6	6	6	6	300990	317250	270050	421870	387050	388050	0.866	0.913	0.777	1.214	1.114	1.117	0.742	0.0055791
UPI000035D425	Disulfide oxidoreductase OS=Listeria monocytogenes OX=1639 GN=LmNIHS28_01530 PE=4 SV=1	LmNIHS28_01530	12.106	18.5	3	1	1	0	0	1	0	1	1	1	0	1	1	1	1	1	0	1	1	1	1	0	0	15799	0	0	0			1
UPI000035D428	Internalin-J OS=Listeria monocytogenes serotype 4b str. LL195 OX=1230340 GN=inlJ_4 PE=4 SV=1	inlJ_4	85.913	2.1	4	1	1	0	0	0	2	1	1	0	0	0	1	1	1	0	0	0	1	1	1	0	0	0	0	0	17412						1
UPI000035D429	Putative nitrogen fixation protein YutI OS=Listeria monocytogenes serotype 4b str. LL195 OX=1230340 GN=yutI PE=4 SV=1	yutI	8.7282	43.6	20	3	3	3	3	4	3	4	3	3	3	3	3	3	3	3	3	3	3	3	3	112960	62101	191510	113760	103200	104770	0.985	0.541	1.669	0.992	0.9	0.913	1.139	0.93724
UPI000035D42B	Spermine/spermidine acetyltransferase OS=Listeria monocytogenes serotype 4b str. LL195 OX=1230340 GN=bltD_2 PE=4 SV=1	bltD_2	16.98	8.2	5	1	1	1	1	1	1	0	1	1	1	1	1	1	1	1	1	1	1	1	1	0	0	32994	0	0	0			1
UPI000035D42C	Uncharacterized hydrolase yutF OS=Listeria monocytogenes serotype 4b str. LL195 OX=1230340 GN=yutF PE=4 SV=1	yutF	27.86	21.2	14	4	4	2	3	2	2	3	2	2	3	3	2	4	3	2	3	3	2	4	3	246930	221710	246030	165820	195820	188100	1.172	1.052	1.167	0.787	0.929	0.893	1.3	0.0126357
UPI000035D42D	Serine/threonine protein phosphatase OS=Listeria monocytogenes OX=1639 GN=LmNIHS28_01524 PE=3 SV=1	LmNIHS28_01524	52.445	10.8	12	5	5	4	0	2	2	3	1	4	3	2	4	4	3	4	3	2	4	4	3	51253	42927	67082	31765	30579	28843	1.218	1.02	1.594	0.755	0.727	0.686	1.768	0.0140434
UPI000035D42E	Probable membrane transporter protein OS=Listeria monocytogenes OX=1639 GN=LmNIHS28_01523 PE=3 SV=1	LmNIHS28_01523	29.524	6.7	7	2	2	1	1	1	2	1	1	2	2	1	2	2	2	2	2	1	2	2	2	42476	39839	0	78877	60033	53682	0.773	0.725		1.435	1.092	0.976	0.641	0.063501
UPI000035D42F	DUF72 domain-containing protein OS=Listeria monocytogenes OX=1639 GN=FZ072_14230 PE=4 SV=1	FZ072_14230	32.215	15.4	14	5	5	2	3	1	2	3	3	4	5	3	4	4	4	4	5	3	4	4	4	607010	615470	539270	700770	626160	927200	0.907	0.92	0.806	1.047	0.936	1.385	0.782	0.131738
UPI000035D431	Cysteine desulfurase OS=Listeria monocytogenes OX=1639 GN=LmNIHS28_01518 PE=3 SV=1	LmNIHS28_01518	44.704	28.4	67	11	11	14	11	11	10	11	10	11	10	10	11	10	9	11	10	10	11	10	9	2304900	2314900	3246100	1507500	984420	1052200	1.212	1.217	1.707	0.793	0.518	0.553	2.219	0.010042
UPI000035D432	FeS cluster assembly protein sufD OS=Listeria monocytogenes serotype 4b str. LL195 OX=1230340 GN=sufD PE=4 SV=1	sufD	47.615	53.6	97	18	18	17	14	16	15	20	15	16	16	16	15	16	17	16	16	16	15	16	17	2300900	2311800	2209100	2035900	2607900	2429200	0.994	0.998	0.954	0.879	1.126	1.049	0.965	0.70174
UPI000035D433	Putative lipoprotein OS=Listeria monocytogenes serotype 4b str. LL195 OX=1230340 GN=BN389_23790 PE=4 SV=1	BN389_23790	39.65	44.7	71	15	15	12	10	12	10	14	13	12	10	11	12	12	13	12	10	11	12	12	13	1572800	1360500	1634100	2095900	1415400	1685000	0.967	0.836	1.004	1.288	0.87	1.035	0.879	0.40022
UPI000035D434	Lipoprotein OS=Listeria monocytogenes serotype 4b str. LL195 OX=1230340 GN=metQ_2 PE=3 SV=1	metQ_2	30.718	41.7	64	11	11	11	10	12	10	11	10	9	10	10	8	9	10	9	10	10	8	9	10	920780	802820	1043200	2176300	1745600	1515500	0.673	0.587	0.763	1.592	1.277	1.108	0.509	0.0066785
UPI000035D435	Methionine import system permease protein MetP OS=Listeria monocytogenes serotype 4b str. LL195 OX=1230340 GN=metP PE=3 SV=1	metP	24.306	12.1	7	2	2	1	1	1	1	1	2	1	1	1	1	2	2	1	1	1	1	2	2	0	0	0	0	41808	39204					1.032	0.968
UPI000035D436	Methionine import ATP-binding protein MetN OS=Listeria monocytogenes serotype 1/2b OX=2291966 GN=metN PE=3 SV=1	metN	38.082	18.5	25	5	5	4	5	3	3	5	5	5	5	4	4	5	4	5	5	4	4	5	4	167850	150080	118880	183890	157750	175090	1.056	0.944	0.748	1.157	0.993	1.102	0.845	0.187423
UPI000035D438	HAMP domain-containing histidine kinase OS=Listeria monocytogenes serotype 1/2b OX=2291966 GN=E3083_13110 PE=4 SV=1	E3083_13110	44.528	21.3	27	7	7	4	3	5	5	6	4	5	4	6	7	7	7	5	4	6	7	7	7	77654	59876	58996	80117	80741	79232	1.067	0.823	0.811	1.101	1.11	1.089	0.818	0.144677
UPI000035D439	Response regulator transcription factor OS=Listeria monocytogenes serotype 1/2b OX=2291966 GN=E3083_13115 PE=4 SV=1	E3083_13115	26.073	22.5	18	4	4	3	2	2	2	5	4	4	4	4	4	4	4	4	4	4	4	4	4	127230	118170	154190	115830	124750	113010	1.014	0.941	1.228	0.923	0.994	0.9	1.13	0.24042
UPI000035D43C	Glycine cleavage system H protein OS=Listeria monocytogenes serotype 1/2b str. 10-0811 OX=1196164 GN=gcvH PE=3 SV=1	gcvH	13.785	71.2	330	9	9	49	55	43	59	61	63	9	9	8	9	8	9	9	9	8	9	8	9	53852000	60262000	50191000	98041000	63437000	64949000	0.827	0.925	0.771	1.505	0.974	0.997	0.726	0.115597
UPI000035D43D	Arsenate reductase family protein OS=Listeria monocytogenes serotype 1/2b OX=2291966 GN=E3085_12255 PE=3 SV=1	E3085_12255	13.692	61.5	47	7	7	9	9	8	7	7	7	7	7	6	6	7	6	7	7	6	6	7	6	837480	856170	774580	613170	745650	746260	1.099	1.123	1.016	0.804	0.978	0.979	1.173	0.087385
UPI000035D43E	Rod shape determining protein RodA OS=Listeria monocytogenes serotype 1/2b str. 10-0811 OX=1196164 GN=rodA PE=3 SV=1	rodA	43.681	5.1	4	1	1	1	0	1	0	1	1	1	1	1	1	1	1	1	1	1	1	1	1	0	0	10449	0	0	0			1
UPI000035D43F	ABC transporter ATP-binding protein OS=Listeria monocytogenes serotype 1/2b OX=2291966 GN=E3083_13150 PE=4 SV=1	E3083_13150	29.711	7.6	4	1	1	1	0	0	1	1	1	1	0	0	1	1	1	1	0	0	1	1	1	9134.1	0	0	0	0	0	1
UPI000035D441	ABC transporter substrate-binding protein OS=Listeria monocytogenes OX=1639 GN=FZ072_14120 PE=4 SV=1	FZ072_14120	34.366	70.3	117	18	18	17	15	15	25	19	26	14	14	14	16	17	17	14	14	14	16	17	17	995030	1016900	781790	2838300	1624800	2110200	0.637	0.651	0.501	1.818	1.041	1.352	0.425	0.0099628
UPI000035D443	Esterase family protein OS=Listeria monocytogenes serotype 1/2b OX=2291966 GN=E3085_12290 PE=4 SV=1	E3085_12290	28.763	40.5	48	9	9	8	7	11	7	8	7	9	9	9	7	8	7	9	9	9	7	8	7	497000	501880	835240	324440	292660	295190	1.086	1.096	1.825	0.709	0.639	0.645	2.011	0.0186594
UPI000035D444	Glutamate decarboxylase OS=Listeria monocytogenes serotype 4b str. LL195 OX=1230340 GN=gadG PE=3 SV=1	gadG	53.661	13.1	9	6	5	0	0	0	3	2	4	3	3	5	5	5	6	2	3	4	4	4	5	25820	24077	19464	33958	53362	47228	0.76	0.708	0.573	0.999	1.57	1.39	0.516	0.0149992
UPI000035D446	PRD domain-containing protein OS=Listeria monocytogenes OX=1639 GN=FZ027_12405 PE=4 SV=1	FZ027_12405	33.034	9.9	7	2	2	1	1	1	1	1	2	1	1	1	1	2	2	1	1	1	1	2	2	0	0	0	0	15133	15946					0.974	1.026
UPI000035D448	Glyoxalase/bleomycin resistance protein/dioxygenase OS=Listeria monocytogenes FSL F2-208 OX=702458 GN=NT04LM_3606 PE=4 SV=1	NT04LM_3606	15.564	14.7	24	2	2	2	4	3	4	5	6	2	2	2	2	2	2	2	2	2	2	2	2	4052200	6148800	5509300	10768000	6146900	7388900	0.608	0.922	0.826	1.615	0.922	1.108	0.646	0.109843
UPI000035D454	Ribonuclease R OS=Listeria monocytogenes serotype 4b str. LL195 OX=1230340 GN=rnr PE=3 SV=1	rnr	89.274	28.9	61	18	18	6	7	8	11	15	14	13	13	14	15	15	16	13	13	14	15	15	16	917520	1046300	1008300	1322000	1627500	1390500	0.753	0.859	0.827	1.085	1.335	1.141	0.685	0.0069758
UPI000035D455	Carboxylesterase OS=Listeria monocytogenes serotype 4b str. LL195 OX=1230340 GN=est PE=4 SV=1	est	27.849	35.5	41	7	7	7	6	5	5	10	8	6	6	6	5	7	7	6	6	6	5	7	7	151780	141530	135960	144180	176780	174890	0.984	0.918	0.882	0.935	1.147	1.134	0.866	0.127959
UPI000035D457	Lmo2454 protein OS=Listeria monocytogenes serovar 1/2a (strain ATCC BAA-679 / EGD-e) OX=169963 GN=lmo2454 PE=4 SV=1	lmo2454	6.3875	23.6	3	1	1	1	1	0	0	1	0	1	1	1	0	1	0	1	1	1	0	1	0	0	0	5660.9	0	0	0			1
UPI000035D458	Enolase OS=Listeria monocytogenes serotype 1/2b OX=2291966 GN=eno PE=3 SV=1	eno	46.486	73.7	264	24	24	39	36	37	51	52	49	22	22	21	23	24	24	22	22	21	23	24	24	24291000	24221000	24884000	24191000	28193000	27546000	0.951	0.948	0.974	0.947	1.103	1.078	0.918	0.160838
UPI000035D459	2,3-bisphosphoglycerate-independent phosphoglycerate mutase OS=Listeria monocytogenes serotype 4b str. LL195 OX=1230340 GN=gpmI PE=3 SV=1	gpmI	56.164	81.6	488	36	36	93	88	113	71	66	57	35	34	36	34	33	33	35	34	36	34	33	33	69120000	77327000	117790000	55527000	32390000	41358000	1.054	1.179	1.796	0.847	0.494	0.631	2.043	0.034099
UPI000035D45A	Phosphoglycerate kinase OS=Listeria monocytogenes serotype 4b str. LL195 OX=1230340 GN=pgk PE=3 SV=1	pgk	42.075	57.8	192	22	22	34	33	35	28	30	32	22	21	22	20	21	21	22	21	22	20	21	21	13530000	14182000	14242000	6846800	8860700	8209700	1.232	1.292	1.297	0.624	0.807	0.748	1.754	0.00190327
UPI000035D45B	RNA polymerase sigma factor sigma 54 (Fragment) OS=Listeria monocytogenes OX=1639 GN=rpoN PE=4 SV=1	rpoN	50.862	30.4	37	11	11	6	5	7	8	6	5	9	8	9	11	11	10	9	8	9	11	11	10	248150	268690	237330	272890	274730	280810	0.941	1.019	0.9	1.035	1.042	1.065	0.91	0.063139
UPI000035D45C	Diguanylate cyclase OS=Listeria monocytogenes OX=1639 GN=ARJ20_09800 PE=4 SV=1	ARJ20_09800	34.869	29.9	44	10	10	7	6	9	8	8	6	10	9	10	9	9	9	10	9	10	9	9	9	244280	268900	402070	210220	263940	223930	0.908	1	1.495	0.782	0.982	0.833	1.31	0.20778
UPI000035D45D	Transcriptional regulator OS=Listeria monocytogenes serotype 4b str. LL195 OX=1230340 GN=BN389_24270 PE=4 SV=1	BN389_24270	23.682	6.4	5	1	1	1	1	0	1	1	1	1	1	0	1	1	1	1	1	0	1	1	1	0	18322	0	0	0	0		1
UPI000035D45E	Lmo2465 protein OS=Listeria monocytogenes serovar 1/2a (strain ATCC BAA-679 / EGD-e) OX=169963 GN=lmo2465 PE=4 SV=1	lmo2465	19.237	7.2	6	1	1	1	1	1	1	1	1	1	1	1	1	1	1	1	1	1	1	1	1	0	0	16168	0	0	0			1
UPI000035D460	Chitin-binding protein OS=Listeria monocytogenes OX=1639 GN=FZ072_13445 PE=4 SV=1	FZ072_13445	52.299	5.6	10	2	2	1	2	2	1	1	3	2	2	2	2	2	2	2	2	2	2	2	2	627480	984960	807850	1465000	756650	1082400	0.658	1.032	0.847	1.536	0.793	1.135	0.732	0.27482
UPI000035D463	NADPH dehydrogenase OS=Listeria monocytogenes serotype 4b str. LL195 OX=1230340 GN=namA PE=3 SV=1	namA	37.049	57.4	100	15	15	18	15	18	12	19	18	13	13	13	13	15	14	13	13	13	13	15	14	1043600	1104600	1065000	965880	1376400	1266900	0.918	0.971	0.937	0.849	1.21	1.114	0.891	0.43454
UPI000035D464	Probable cell division protein WhiA OS=Listeria monocytogenes serotype 4b str. LL195 OX=1230340 GN=whiA PE=3 SV=1	whiA	36.599	18.6	13	5	5	4	3	2	1	1	2	5	4	3	3	4	3	5	4	3	3	4	3	38332	37183	32465	43185	55509	56017	0.876	0.849	0.742	0.986	1.268	1.279	0.698	0.023399
UPI000035D465	Gluconeogenesis factor OS=Listeria monocytogenes serotype 4b str. LL195 OX=1230340 GN=BN389_24360 PE=3 SV=1	BN389_24360	34.972	25.5	37	6	6	6	5	4	7	7	8	5	5	5	6	5	6	5	5	5	6	5	6	197720	176970	168380	227640	229390	220770	0.972	0.87	0.828	1.119	1.127	1.085	0.802	0.0102215
UPI000035D466	Nucleotide-binding protein BN389_24370 OS=Listeria monocytogenes serotype 4b str. LL195 OX=1230340 GN=BN389_24370 PE=3 SV=1	BN389_24370	33.522	33	33	8	8	6	5	5	5	6	6	7	7	7	6	8	8	7	7	7	6	8	8	357630	393240	421090	398270	476050	445650	0.861	0.947	1.014	0.959	1.146	1.073	0.888	0.167936
UPI000035D467	Phospho-sugar mutase OS=Listeria monocytogenes OX=1639 GN=pgm PE=3 SV=1	pgm	64.133	46.5	106	22	22	20	19	22	11	18	16	21	19	21	20	20	21	21	19	21	20	20	21	1296200	1274900	1288100	878620	1220000	1088300	1.104	1.086	1.097	0.748	1.039	0.927	1.211	0.173002
UPI000035D468	Aldose 1-epimerase OS=Listeria monocytogenes serotype 1/2b OX=2291966 GN=E3083_12245 PE=3 SV=1	E3083_12245	39.069	14.7	11	4	4	2	3	3	0	1	2	3	3	4	1	2	3	3	3	4	1	2	3	47449	38148	79124	0	17771	11914	1.22	0.981	2.035		0.457	0.306	3.701	0.027237
UPI000035D469	UDP-glucose 4-epimerase OS=Listeria monocytogenes OX=1639 GN=galE PE=3 SV=1	galE	36.172	53.2	70	14	14	13	9	17	11	10	10	13	11	13	13	11	11	13	11	13	13	11	11	1880300	2223100	2758300	1256300	931160	1057000	1.116	1.32	1.638	0.746	0.553	0.628	2.114	0.0061785
UPI000035D46C	Pyrophosphatase PpaX OS=Listeria monocytogenes serotype 1/2b OX=2291966 GN=ppaX PE=3 SV=1	ppaX	24.764	46.5	62	9	8	12	14	9	10	7	10	6	9	8	7	9	8	6	8	7	6	8	7	978240	938490	1525500	869770	741650	771270	1.008	0.967	1.571	0.896	0.764	0.794	1.445	0.10088
UPI000035D46D	Phosphatidylglycerol--prolipoprotein diacylglyceryl transferase OS=Listeria monocytogenes serotype 1/2b OX=2291966 GN=lgt PE=3 SV=1	lgt	31.713	11.9	12	3	3	3	1	2	2	2	2	3	3	3	2	3	3	3	3	3	2	3	3	44390	39463	38791	61888	48271	50273	0.941	0.836	0.822	1.312	1.023	1.066	0.764	0.039577
UPI000035D470	PspC domain-containing protein OS=Listeria monocytogenes serotype 1/2b OX=2291966 GN=E3085_12570 PE=4 SV=1	E3085_12570	45.803	14.9	17	4	4	4	2	2	2	3	4	3	2	2	3	3	3	3	2	2	3	3	3	114440	71670	79115	154240	163740	158140	0.926	0.58	0.64	1.248	1.325	1.28	0.557	0.051743
UPI000035D471	DUF4097 domain-containing protein OS=Listeria monocytogenes OX=1639 GN=LmNIHS28_02037 PE=4 SV=1	LmNIHS28_02037	47.292	32.6	57	11	11	9	7	6	10	13	12	10	10	9	10	11	11	10	10	9	10	11	11	748700	694040	662910	1540200	1310700	1306900	0.717	0.665	0.635	1.475	1.256	1.252	0.506	0.0004629
UPI000035D472	UvrABC system protein A OS=Listeria monocytogenes OX=1639 GN=uvrA PE=3 SV=1	uvrA	106.53	59.9	234	45	45	35	34	37	38	48	42	37	42	35	37	40	39	37	42	35	37	40	39	4946100	4800400	4223700	7954700	6163500	6471900	0.859	0.833	0.733	1.381	1.07	1.124	0.678	0.0139623
UPI000035D473	UvrABC system protein B OS=Listeria monocytogenes OX=1639 GN=uvrB PE=3 SV=1	uvrB	75.56	41.3	161	29	29	22	20	27	30	31	31	26	25	29	29	27	28	26	25	29	29	27	28	3011800	3249000	2603800	4872700	3567000	3782500	0.857	0.924	0.741	1.386	1.015	1.076	0.725	0.052161
UPI000035D475	HD domain protein OS=Listeria monocytogenes serotype 4b str. LL195 OX=1230340 GN=BN389_24540 PE=4 SV=1	BN389_24540	24.919	48.8	44	9	9	7	8	8	6	6	9	6	7	8	7	6	7	6	7	8	7	6	7	369220	347680	446460	516960	481330	443510	0.85	0.801	1.028	1.191	1.109	1.021	0.807	0.066723
UPI000035D477	HTH-type transcriptional repressor CzrA OS=Listeria monocytogenes serotype 4b str. LL195 OX=1230340 GN=czrA PE=4 SV=1	czrA	11.918	23.8	11	2	2	2	2	2	2	1	2	2	2	2	2	2	2	2	2	2	2	2	2	40262	43769	38190	37938	37600	34723	1.039	1.13	0.986	0.979	0.97	0.896	1.109	0.102558
UPI000035D478	Phosphate-specific transport system accessory protein PhoU OS=Listeria monocytogenes serotype 4b str. LL195 OX=1230340 GN=phoU PE=3 SV=1	phoU	25.033	16	6	3	3	0	0	0	3	2	1	2	0	1	3	3	2	2	0	1	3	3	2	18230	0	0	20292	16041	18849	0.993			1.106	0.874	1.027	0.991
UPI000035D47C	Alkaline phosphatase synthesis sensor protein phoR OS=Listeria monocytogenes serotype 4b str. LL195 OX=1230340 GN=phoR PE=4 SV=1	phoR	66.116	14.9	28	7	7	4	5	5	3	6	5	6	7	6	6	7	7	6	7	6	6	7	7	168510	165410	152320	152170	162690	149870	1.063	1.044	0.961	0.96	1.026	0.946	1.046	0.32186
UPI000035D47D	Alkaline phosphatase synthesis transcriptional regulatory protein phoP OS=Listeria monocytogenes serotype 4b str. LL195 OX=1230340 GN=phoP PE=4 SV=1	phoP	27.343	28.8	22	5	5	2	2	4	3	5	6	3	3	5	4	5	5	3	3	5	4	5	5	87865	92332	98617	81187	127790	92076	0.909	0.955	1.02	0.84	1.322	0.953	0.926	0.69136
UPI000035D47E	Cell division topological determinant MinJ OS=Listeria monocytogenes serotype 4b str. LL195 OX=1230340 GN=minJ PE=4 SV=1	minJ	44.119	3.8	3	2	2	1	1	0	0	1	0	2	2	2	1	1	2	2	2	2	1	1	2	0	0	22730	0	0	0			1
UPI000035D47F	Peptidase, M48 family OS=Listeria monocytogenes serotype 4b str. LL195 OX=1230340 GN=BN389_24670 PE=4 SV=1	BN389_24670	47.032	32.3	50	13	13	5	7	6	12	9	11	9	8	8	10	8	11	9	8	8	10	8	11	240330	351800	454960	695270	447210	514880	0.533	0.78	1.009	1.543	0.992	1.142	0.631	0.103698
UPI000035D480	NLP/P60 family protein OS=Listeria monocytogenes serotype 4b str. LL195 OX=1230340 GN=BN389_24680 PE=4 SV=1	BN389_24680	42.57	53.6	290	20	20	45	48	47	54	48	48	18	18	19	18	19	18	18	18	19	18	19	18	34184000	41918000	32815000	49671000	26169000	33128000	0.941	1.154	0.904	1.368	0.721	0.912	0.999	0.8922
UPI000035D481	Cell division protein FtsX OS=Listeria monocytogenes OX=1639 GN=LmNIHS28_01689 PE=3 SV=1	LmNIHS28_01689	33.145	16.3	15	4	4	3	3	3	3	2	1	4	3	4	3	3	2	4	3	4	3	3	2	286070	230690	246330	299890	384360	389630	0.934	0.753	0.805	0.98	1.255	1.273	0.71	0.033064
UPI000035D482	Cell division ATP-binding protein FtsE OS=Listeria monocytogenes serotype 1/2b OX=2291966 GN=ftsE PE=3 SV=1	ftsE	25.906	47.8	72	11	11	9	12	16	10	12	13	10	10	11	10	11	11	10	10	11	10	11	11	1059700	1138100	1136100	1028500	808320	828090	1.06	1.138	1.136	1.029	0.808	0.828	1.251	0.046077
UPI000035D483	UPF0750 membrane protein yvjA OS=Listeria monocytogenes serotype 4b str. LL195 OX=1230340 GN=yvjA PE=4 SV=1	yvjA	31.121	9.8	12	2	2	2	2	2	2	2	2	2	2	2	2	2	2	2	2	2	2	2	2	31584	24848	20733	38314	32260	36352	1.029	0.81	0.676	1.249	1.051	1.185	0.722	0.062298
UPI000035D484	Peptide chain release factor 2 OS=Listeria monocytogenes serotype 1/2b OX=2291966 GN=prfB PE=3 SV=1	prfB	42.126	38	36	11	11	7	5	6	4	8	6	10	9	6	8	10	9	10	9	6	8	10	9	257600	289170	249320	240960	267350	278560	0.976	1.096	0.945	0.913	1.013	1.056	1.012	0.86314
UPI000035D487	DegV family protein OS=Listeria monocytogenes serotype 1/2b OX=2291966 GN=E3083_12050 PE=4 SV=1	E3083_12050	31.254	21.2	31	5	5	6	6	5	4	5	5	5	5	5	5	5	5	5	5	5	5	5	5	267540	260560	222120	292010	282460	270930	1.006	0.98	0.835	1.098	1.062	1.019	0.887	0.120199
UPI000035D488	IMPACT family member yvyE OS=Listeria monocytogenes serotype 4b str. LL195 OX=1230340 GN=yvyE PE=4 SV=1	yvyE	23.794	10.9	4	2	2	0	1	1	0	1	1	0	2	2	0	1	2	0	2	2	0	1	2	0	0	10168	0	0	0			1
UPI000035D48A	LytR family transcriptional regulator OS=Listeria monocytogenes serotype 1/2b OX=2291966 GN=E3085_12735 PE=4 SV=1	E3085_12735	39.173	51.1	120	15	15	21	18	18	19	22	22	15	15	15	14	14	15	15	15	15	14	14	15	3063000	3169600	2567000	5264900	4276400	4243300	0.814	0.842	0.682	1.399	1.136	1.127	0.638	0.0096769
UPI000035D48D	N-acetylglucosaminyldiphosphoundecaprenol N-acetyl-beta-D-mannosaminyltransferase OS=Listeria monocytogenes OX=1639 GN=ARJ20_10105 PE=3 SV=1	ARJ20_10105	27.649	10.2	6	2	2	2	1	0	0	2	1	2	2	1	1	2	2	2	2	1	1	2	2	19036	20655	0	0	20918	16743	0.984	1.068			1.082	0.866	1.053	0.6765
UPI000035D48E	Cell wall-binding protein yocH OS=Listeria monocytogenes serotype 4b str. LL195 OX=1230340 GN=yocH PE=4 SV=1	yocH	29.042	59.9	93	11	11	11	12	16	19	17	18	10	11	11	11	10	10	10	11	11	11	10	10	1350900	2353200	3342500	10564000	6991100	8327500	0.246	0.429	0.609	1.925	1.274	1.517	0.272	0.0095237
UPI000035D490	UDP-N-acetylglucosamine 1-carboxyvinyltransferase OS=Listeria monocytogenes serotype 1/2b OX=2291966 GN=murA PE=3 SV=1	murA	46.006	37.4	72	13	13	11	9	11	12	16	13	12	13	13	13	13	13	12	13	13	13	13	13	1890400	1781300	1996100	2177300	2286100	2088500	0.928	0.875	0.98	1.069	1.122	1.025	0.865	0.025755
UPI000035D492	ATP synthase subunit alpha OS=Listeria monocytogenes serotype 1/2b OX=2291966 GN=atpA PE=3 SV=1	atpA	55.077	44.2	124	19	19	22	20	20	21	21	20	17	16	16	19	17	17	17	16	16	19	17	17	5901000	4896100	4960100	4750100	4955800	4959200	1.164	0.966	0.978	0.937	0.977	0.978	1.075	0.32982
UPI000035D493	ATP synthase subunit delta OS=Listeria monocytogenes serotype 4b str. LL195 OX=1230340 GN=atpH PE=3 SV=1	atpH	20.261	66.5	41	10	10	7	7	9	6	7	5	9	9	9	7	8	8	9	9	9	7	8	8	1626200	1307600	2222600	1309200	1091000	1139000	1.122	0.902	1.534	0.903	0.753	0.786	1.457	0.095461
UPI000035D494	ATP synthase subunit b OS=Listeria monocytogenes serotype 1/2b str. 10-0811 OX=1196164 GN=atpF PE=3 SV=1	atpF	19.333	50.6	47	9	9	9	6	8	8	8	8	8	6	7	8	7	8	8	6	7	8	7	8	2214100	2354600	2253500	2161300	2015200	2197300	1.007	1.071	1.025	0.983	0.916	0.999	1.071	0.100664
UPI000035D496	UDP-N-acetylglucosamine 2-epimerase OS=Listeria monocytogenes serotype 4b str. LL195 OX=1230340 GN=mnaA PE=3 SV=1	mnaA	42.323	23.2	27	7	7	5	6	5	4	4	3	7	7	6	5	6	6	7	7	6	5	6	6	176270	182720	163130	199600	188690	168110	0.981	1.017	0.908	1.11	1.05	0.935	0.939	0.36696
UPI000035D497	Serine hydroxymethyltransferase OS=Listeria monocytogenes serotype 1/2b OX=2291966 GN=glyA PE=3 SV=1	glyA	45.092	27.6	45	9	9	8	9	10	6	7	5	8	8	8	6	9	7	8	8	8	6	9	7	762080	703680	597780	612220	751930	684390	1.112	1.027	0.872	0.893	1.097	0.999	1.007	0.95322
UPI000035D499	Threonylcarbamoyl-AMP synthase OS=Listeria monocytogenes serotype 1/2b str. 10-0811 OX=1196164 GN=A410_2719 PE=3 SV=1	A410_2719	37.137	25.8	40	8	8	5	6	5	9	7	8	7	7	5	8	7	7	7	7	5	8	7	7	173700	224250	150740	218720	149230	190730	0.941	1.215	0.817	1.185	0.809	1.033	0.982	0.90958
UPI000035D49A	Release factor glutamine methyltransferase OS=Listeria monocytogenes OX=1639 GN=prmC PE=3 SV=1	prmC	32.022	13.8	10	3	3	1	2	1	2	1	3	2	2	2	2	2	3	2	2	2	2	2	3	28381	27335	37505	35579	28644	27710	0.92	0.886	1.215	1.153	0.928	0.898	1.014	0.94038
UPI000035D49B	Peptide chain release factor 1 OS=Listeria monocytogenes serotype 1/2b OX=2291966 GN=prfA PE=3 SV=1	prfA	40.679	42.5	80	12	12	13	13	10	14	15	15	11	11	11	12	12	11	11	11	11	12	12	11	729940	763030	670300	569280	758550	700680	1.045	1.092	0.959	0.815	1.086	1.003	1.066	0.49796
UPI000035D49C	Thymidine kinase OS=Listeria monocytogenes serotype 1/2b OX=2291966 GN=tdk PE=3 SV=1	tdk	21.849	53.9	38	10	10	6	9	5	4	6	8	9	9	8	5	9	9	9	9	8	5	9	9	187290	231600	233850	215560	255250	245950	0.821	1.015	1.025	0.944	1.118	1.078	0.911	0.34242
UPI000035D49D	Homoserine kinase OS=Listeria monocytogenes serotype 4b str. LL195 OX=1230340 GN=thrB PE=3 SV=1	thrB	30.778	26.7	15	5	5	2	2	1	3	3	4	5	4	4	3	5	5	5	4	4	3	5	5	75198	81318	80701	54876	69604	60943	1.068	1.154	1.146	0.779	0.988	0.865	1.28	0.026522
UPI000035D49E	Threonine synthase OS=Listeria monocytogenes serotype 1/2b OX=2291966 GN=E3083_11885 PE=3 SV=1	E3083_11885	37.035	39	48	9	9	9	6	10	5	10	8	8	8	9	7	8	8	8	8	9	7	8	8	619580	587880	739800	687770	616550	700190	0.941	0.893	1.123	1.044	0.936	1.063	0.972	0.70934
UPI000035D49F	Homoserine dehydrogenase OS=Listeria monocytogenes FSL F2-208 OX=702458 GN=NT04LM_3854 PE=3 SV=1	NT04LM_3854	46.35	20.3	32	6	6	5	5	5	5	7	5	5	5	5	5	6	5	5	5	5	5	6	5	166710	179630	204340	173840	205740	199670	0.885	0.954	1.085	0.923	1.092	1.06	0.951	0.55112
UPI000035D4A0	Transcription termination factor Rho OS=Listeria monocytogenes OX=1639 GN=rho PE=3 SV=1	rho	48.131	22.5	26	8	8	3	3	5	5	6	4	6	8	8	8	8	7	6	8	8	8	8	7	113910	90940	104470	117860	144700	135020	0.967	0.772	0.887	1	1.228	1.146	0.778	0.047856
UPI000035D4A2	Putative galactosyltransferase OS=Listeria monocytogenes serotype 4b str. LL195 OX=1230340 GN=BN389_25150 PE=4 SV=1	BN389_25150	38.984	26.5	30	8	8	5	5	4	6	4	6	7	6	5	8	6	7	7	6	5	8	6	7	124680	111920	108470	138000	132280	111430	1.029	0.924	0.895	1.139	1.092	0.92	0.904	0.27302
UPI000035D4A3	Glycosyl transferase, group 1 family protein OS=Listeria monocytogenes serotype 4b str. LL195 OX=1230340 GN=BN389_25160 PE=4 SV=1	BN389_25160	47.88	21.1	29	7	7	4	4	5	4	6	6	7	5	6	6	6	7	7	5	6	6	6	7	103080	102880	74348	118000	106130	106230	1.013	1.011	0.73	1.159	1.043	1.044	0.848	0.2017
UPI000035D4A4	Diacylglycerol kinase OS=Listeria monocytogenes serotype 4b str. LL195 OX=1230340 GN=dagK_3 PE=4 SV=1	dagK_3	33.27	16.7	11	4	4	2	2	1	2	1	3	4	3	3	4	4	4	4	3	3	4	4	4	87638	60382	57585	101600	62340	79181	1.172	0.807	0.77	1.359	0.834	1.059	0.845	0.43844
UPI000035D4A5	GW domain-containing glycosaminoglycan-binding protein OS=Listeria monocytogenes OX=1639 GN=CHJ16_13045 PE=4 SV=1	CHJ16_13045	86.994	74.9	358	45	45	84	78	87	36	38	35	43	44	44	30	30	31	43	44	44	30	30	31	82197000	106660000	89059000	20512000	11219000	13688000	1.525	1.979	1.653	0.381	0.208	0.254	6.117	0.00069654
UPI000035D4A6	CTP synthase OS=Listeria monocytogenes serotype 1/2b OX=2291966 GN=pyrG PE=3 SV=1	pyrG	59.554	46.4	135	23	23	19	25	25	20	23	23	22	23	23	21	22	22	22	23	23	21	22	22	3049100	3166500	3188800	2717700	3455500	3277700	0.97	1.008	1.015	0.865	1.1	1.043	0.995	0.99996
UPI000035D4A7	Arginine--tRNA ligase OS=Listeria monocytogenes serotype 1/2b OX=2291966 GN=argS PE=3 SV=1	argS	62.823	35.6	91	15	15	14	11	18	15	17	16	14	14	15	15	14	13	14	14	15	15	14	13	1062900	1062800	1067700	938460	1284700	1160500	0.97	0.97	0.974	0.856	1.172	1.059	0.944	0.64784
UPI000035D4A8	DUF1934 domain-containing protein OS=Listeria monocytogenes OX=1639 GN=D3269_03120 PE=4 SV=1	D3269_03120	16.602	26.4	11	4	4	1	2	1	2	3	2	3	3	1	3	4	4	3	3	1	3	4	4	65183	68787	0	64670	70287	67556	0.969	1.022		0.961	1.044	1.004	0.993	0.85534
UPI000035D4AA	Tautomerase OS=Listeria monocytogenes serotype 4b str. LL195 OX=1230340 GN=BN389_25250 PE=3 SV=1	BN389_25250	6.8449	73.8	58	7	7	10	11	12	7	9	9	6	5	7	6	6	6	6	5	7	6	6	6	1660000	1392100	3365400	717010	626020	642670	1.185	0.994	2.403	0.512	0.447	0.459	3.231	0.056603
UPI000035D4AB	HD domain-containing protein OS=Listeria monocytogenes serotype 1/2b OX=2291966 GN=E3085_14675 PE=4 SV=1	E3085_14675	50.948	14.1	13	5	5	3	1	3	1	3	2	5	4	4	3	5	4	5	4	4	3	5	4	107300	115980	73961	104550	130080	118350	0.99	1.07	0.682	0.965	1.2	1.092	0.842	0.28864
UPI000035D4AC	Lipoyl-[GcvH]:protein N-lipoyltransferase OS=Listeria monocytogenes serotype 4b str. LL195 OX=1230340 GN=lipL PE=3 SV=1	lipL	30.962	8.3	6	2	2	1	1	1	0	2	1	2	2	2	2	2	2	2	2	2	2	2	2	32389	28251	27201	25398	41961	26978	1.067	0.93	0.896	0.836	1.382	0.889	0.931	0.78764
UPI000035D4AF	Dipeptide-binding protein dppE OS=Listeria monocytogenes serotype 4b str. LL195 OX=1230340 GN=dppE_2 PE=4 SV=1	dppE_2	60.952	47.8	109	22	22	17	16	14	21	21	20	19	17	15	22	21	20	19	17	15	22	21	20	2606600	1923500	2020900	2922400	2146800	2355400	1.119	0.826	0.868	1.255	0.922	1.011	0.882	0.39194
UPI000035D4B0	Nicotinamidase OS=Listeria monocytogenes serotype 4b str. LL195 OX=1230340 GN=PNC1 PE=4 SV=1	PNC1	23.478	50.5	63	10	10	11	10	11	9	11	11	10	10	10	10	10	10	10	10	10	10	10	10	3911200	3321900	3338100	3800200	2777600	2863700	1.173	0.996	1.001	1.139	0.833	0.859	1.12	0.34728
UPI000035D4B1	Riboflavin biosynthesis protein RibD C-domain protein OS=Listeria monocytogenes FSL F2-208 OX=702458 GN=NT04LM_3897 PE=4 SV=1	NT04LM_3897	19.634	22.4	13	3	3	2	2	3	2	3	1	2	2	3	3	3	3	2	2	3	3	3	3	26408	19462	30289	21467	32882	34882	0.958	0.706	1.099	0.779	1.193	1.265	0.854	0.48966
UPI000035D4B2	Zinc-binding alcohol dehydrogenase family protein OS=Listeria monocytogenes OX=1639 GN=FZ072_12910 PE=4 SV=1	FZ072_12910	36.501	3	1	1	1	0	0	1	0	0	0	0	1	1	0	0	0	0	1	1	0	0	0	0	0	52415	0	0	0			1
UPI000035D4B3	Lin2719 protein OS=Listeria innocua serovar 6a (strain ATCC BAA-680 / CLIP 11262) OX=272626 GN=lin2719 PE=4 SV=1	lin2719	9.9309	11.1	6	1	1	1	1	1	1	1	1	1	1	1	1	1	1	1	1	1	1	1	1	0	0	120990	0	0	0			1
UPI000035D4B5	Cof-like hydrolase, HAD-superfamily, subfamily IIB OS=Listeria monocytogenes serotype 4b str. LL195 OX=1230340 GN=BN389_25380 PE=4 SV=1	BN389_25380	30.756	21.5	23	7	7	5	3	5	3	3	4	7	6	7	5	6	7	7	6	7	5	6	7	226480	195740	205130	155620	134320	129520	1.298	1.122	1.176	0.892	0.77	0.742	1.496	0.0046442
UPI000035D4BA	Membrane protein OS=Listeria monocytogenes OX=1639 GN=LmNIHS28_02265 PE=4 SV=1	LmNIHS28_02265	52.037	5.9	15	2	2	2	2	2	3	3	3	1	1	1	2	2	2	1	1	1	2	2	2	0	0	0	832300	416240	502810				1.426	0.713	0.861
UPI000035D4BD	DUF1641 domain-containing protein OS=Listeria monocytogenes OX=1639 GN=FZ072_12850 PE=4 SV=1	FZ072_12850	17.775	21.5	2	2	2	0	1	0	0	0	1	2	2	2	1	2	2	2	2	2	1	2	2	0	14543	0	0	0	37502		0.559				1.441	0.388
UPI000035D4C1	TetR/AcrR family transcriptional regulator OS=Listeria monocytogenes serotype 1/2b OX=2291966 GN=E3083_11670 PE=4 SV=1	E3083_11670	33.699	11.9	5	3	3	0	2	2	0	1	0	2	2	2	1	2	1	2	2	2	1	2	1	27470	32519	41024	0	0	0	0.816	0.966	1.218
UPI000035D4C3	GW domain-containing glycosaminoglycan-binding protein OS=Listeria monocytogenes OX=1639 GN=ARJ20_02540 PE=4 SV=1	ARJ20_02540	57.059	36.8	56	15	15	5	8	7	11	13	12	12	13	12	13	14	13	12	13	12	13	14	13	154570	296900	268430	470210	270200	332840	0.517	0.993	0.898	1.573	0.904	1.114	0.671	0.187782
UPI000035D4C4	2,5-diketo-D-gluconic acid reductase OS=Listeria monocytogenes OX=1639 GN=LmNIHS28_02175 PE=4 SV=1	LmNIHS28_02175	31.442	17	16	4	4	3	4	3	1	3	2	3	3	3	3	4	3	3	3	3	3	4	3	101820	118580	108380	75877	87400	84331	1.06	1.234	1.128	0.79	0.91	0.878	1.327	0.0098589
UPI000035D4C5	HTH-type transcriptional regulator AdhR OS=Listeria monocytogenes serotype 4b str. LL195 OX=1230340 GN=adhR_3 PE=4 SV=1	adhR_3	16.282	16.4	10	2	2	0	2	2	2	2	2	1	2	2	2	2	2	1	2	2	2	2	2	0	39986	40360	42964	30895	38754		1.036	1.046	1.113	0.801	1.004	1.07	0.58224
UPI000035D4C8	tRNA pseudouridine synthase A OS=Listeria monocytogenes serotype 4b str. LL195 OX=1230340 GN=truA PE=3 SV=1	truA	28.413	34.3	28	6	6	4	5	3	5	6	5	6	5	6	6	6	5	6	5	6	6	6	5	154710	124910	126140	151940	173290	160060	1.042	0.841	0.849	1.023	1.167	1.078	0.836	0.083697
UPI000035D4CA	Energy-coupling factor transporter ATP-binding protein EcfA OS=Listeria monocytogenes OX=1639 GN=ecfA PE=3 SV=1	ecfA	31.957	40.3	55	9	9	10	8	10	7	11	9	8	9	9	7	9	8	8	9	9	7	9	8	349560	338120	262020	291840	276010	241070	1.193	1.154	0.894	0.996	0.942	0.822	1.174	0.22086
UPI000035D4CB	Energy-coupling factor transporter ATP-binding protein EcfA OS=Listeria monocytogenes serotype 1/2b OX=2291966 GN=ecfA PE=3 SV=1	ecfA	30.87	15.8	20	4	4	3	3	2	3	4	5	4	4	3	4	3	4	4	4	3	4	3	4	126960	129930	130410	106960	92163	108510	1.096	1.122	1.126	0.923	0.796	0.937	1.259	0.0115225
UPI000035D4CF	Adenylate kinase OS=Listeria monocytogenes serotype 4b str. LL195 OX=1230340 GN=adk PE=3 SV=1	adk	24.232	36.7	61	10	10	11	9	11	7	12	11	10	10	10	8	8	9	10	10	10	8	8	9	1517600	1443600	1786300	1099700	1513900	1378800	1.042	0.991	1.226	0.755	1.039	0.947	1.189	0.195738
UPI000035D4D0	Protein translocase subunit SecY OS=Listeria monocytogenes serotype 4b str. LL195 OX=1230340 GN=secY PE=3 SV=1	secY	46.873	16.5	25	7	7	6	3	4	5	5	2	7	7	7	7	7	6	7	7	7	7	7	6	229700	206230	214040	293360	284690	278110	0.915	0.822	0.853	1.169	1.134	1.108	0.759	0.00140217
UPI000035D4D1	50S ribosomal protein L6 OS=Listeria monocytogenes serotype 4b str. LL195 OX=1230340 GN=rplF PE=3 SV=1	rplF	19.386	47.8	59	8	8	9	9	10	9	11	11	8	8	8	8	8	8	8	8	8	8	8	8	8368700	8252700	8117000	7341500	8970800	7740700	1.029	1.015	0.998	0.903	1.103	0.952	1.028	0.65402
UPI000035D4D2	Energy-coupling factor transporter transmembrane protein EcfT OS=Listeria monocytogenes serotype 4b str. LL195 OX=1230340 GN=ecfT1 PE=3 SV=1	ecfT1	29.858	18.8	13	4	4	2	2	2	2	3	2	4	3	4	3	3	3	4	3	4	3	3	3	80479	63385	63805	86916	78397	74765	1.078	0.849	0.855	1.165	1.051	1.002	0.865	0.171804
UPI000035D4D3	Prenyltransferase, UbiA family OS=Listeria monocytogenes serotype 4b str. LL195 OX=1230340 GN=BN389_25950 PE=4 SV=1	BN389_25950	36.155	10.3	7	3	3	1	0	0	2	2	2	1	1	0	3	3	3	1	1	0	3	3	3	0	0	0	35897	72384	55519				0.657	1.326	1.017
UPI000035D4D4	FAD:protein FMN transferase OS=Listeria monocytogenes serotype 4b str. LL195 OX=1230340 GN=apbE PE=3 SV=1	apbE	39.787	49.2	102	18	18	16	16	20	15	19	16	16	16	17	16	14	15	16	16	17	16	14	15	1138300	1081500	1081200	1370500	1118900	1214300	0.975	0.926	0.926	1.174	0.958	1.04	0.891	0.142882
UPI000035D4D5	NusG_II domain-containing protein OS=Listeria monocytogenes serotype 1/2b OX=2291966 GN=E3083_03000 PE=4 SV=1	E3083_03000	15.622	18.8	11	2	2	2	1	1	2	2	3	2	2	2	2	2	2	2	2	2	2	2	2	83962	66118	31337	175810	123730	148760	0.8	0.63	0.299	1.675	1.179	1.417	0.405	0.035915
UPI000035D4D6	Heptaprenyl diphosphate synthase OS=Listeria monocytogenes OX=1639 GN=ARJ20_02800 PE=3 SV=1	ARJ20_02800	36.727	35.9	39	9	9	6	3	7	7	10	6	8	8	9	9	8	9	8	8	9	9	8	9	146610	113550	127710	139400	163800	130770	1.07	0.829	0.932	1.018	1.196	0.955	0.893	0.3174
UPI000035D4D7	Metallophosphoesterase OS=Listeria monocytogenes OX=1639 GN=ARJ20_02805 PE=4 SV=1	ARJ20_02805	49.156	27.5	45	8	8	6	7	10	9	6	7	8	8	8	8	7	7	8	8	8	8	7	7	111130	99013	160980	329400	89093	218210	0.662	0.589	0.958	1.961	0.53	1.299	0.583	0.3584
UPI000035D4D8	DUF4003 domain-containing protein OS=Listeria monocytogenes OX=1639 GN=APG41_03405 PE=4 SV=1	APG41_03405	36.653	34.8	29	8	8	5	4	4	5	6	5	4	5	5	6	7	6	4	5	5	6	7	6	104680	99447	106310	114560	150220	152040	0.864	0.82	0.877	0.945	1.239	1.254	0.745	0.038757
UPI000035D4DC	Phosphotriesterase family protein OS=Listeria monocytogenes serotype 4b str. LL195 OX=1230340 GN=BN389_26070 PE=3 SV=1	BN389_26070	37.403	4.2	3	1	1	0	0	1	1	0	1	0	0	1	1	1	1	0	0	1	1	1	1	0	0	12359	0	0	0			1
UPI000035D4DF	BglG family transcription antiterminator OS=Listeria monocytogenes serotype 1/2b OX=2291966 GN=E3083_03060 PE=4 SV=1	E3083_03060	78.813	5.7	5	3	3	0	0	0	1	3	1	1	0	1	1	3	1	1	0	1	1	3	1	0	0	0	0	20759	0					1
UPI000035D4E6	Deoxyguanosinetriphosphate triphosphohydrolase-like protein OS=Listeria monocytogenes serotype 4b str. LL195 OX=1230340 GN=dgt PE=4 SV=1	dgt	53.47	36.6	68	15	15	12	11	9	8	15	13	13	12	12	11	14	14	13	12	12	11	14	14	407070	441710	355170	471910	580310	564520	0.866	0.94	0.755	1.004	1.234	1.201	0.745	0.031678
UPI000035D4E7	GNAT family acetyltransferase OS=Listeria monocytogenes OX=1639 GN=LmNIHS28_00344 PE=4 SV=1	LmNIHS28_00344	18.262	22	12	3	3	2	2	1	2	3	2	2	2	2	2	3	3	2	2	2	2	3	3	78579	91485	71139	79832	79156	95497	0.951	1.107	0.861	0.966	0.958	1.156	0.948	0.59352
UPI000035D4ED	Sorbitol dehydrogenase OS=Listeria monocytogenes serotype 1/2b OX=2291966 GN=E3083_03155 PE=3 SV=1	E3083_03155	37.346	16.9	9	4	4	2	1	3	1	1	1	4	3	3	4	2	4	4	3	3	4	2	4	30575	31514	38398	17939	19609	14830	1.2	1.237	1.507	0.704	0.77	0.582	1.918	0.0039221
UPI000035D4F1	MmcQ/YjbR family DNA-binding protein OS=Listeria monocytogenes serotype 1/2b OX=2291966 GN=E3083_03190 PE=4 SV=1	E3083_03190	14.097	9.2	2	1	1	0	1	0	0	0	1	1	1	1	0	1	1	1	1	1	0	1	1	0	0	4390.7	0	0	0			1
UPI000035D4F2	Glyoxalase OS=Listeria monocytogenes OX=1639 GN=LmNIHS28_00335 PE=4 SV=1	LmNIHS28_00335	13.632	82.8	62	8	8	9	9	10	10	13	11	7	7	7	7	8	8	7	7	7	7	8	8	4892400	4841900	4209800	8713900	6284400	7274200	0.811	0.802	0.697	1.444	1.041	1.205	0.626	0.0122794
UPI000035D4F4	Universal stress protein OS=Listeria monocytogenes serotype 1/2b OX=2291966 GN=E3085_13355 PE=4 SV=1	E3085_13355	17.22	18.6	11	2	2	2	2	2	2	1	2	2	2	2	2	2	2	2	2	2	2	2	2	103690	84442	47345	69085	38898	39237	1.626	1.324	0.742	1.083	0.61	0.615	1.6	0.20542
UPI000035D4F5	Ribose 5-phosphate isomerase B OS=Listeria monocytogenes serotype 1/2b OX=2291966 GN=rpiB PE=4 SV=1	rpiB	15.985	51	37	6	6	4	8	7	5	7	6	6	6	6	5	5	5	6	6	6	5	5	5	260910	359230	355780	216490	312770	286790	0.874	1.203	1.191	0.725	1.047	0.96	1.196	0.30254
UPI000035D4F6	Lin2822 protein OS=Listeria innocua serovar 6a (strain ATCC BAA-680 / CLIP 11262) OX=272626 GN=lin2822 PE=4 SV=1	lin2822	12.792	10.6	5	1	1	0	1	1	1	1	1	1	1	1	1	1	1	1	1	1	1	1	1	0	0	30491	0	0	0			1
UPI000035D4F8	Alpha/beta hydrolase OS=Listeria monocytogenes OX=1639 GN=LmNIHS28_00329 PE=4 SV=1	LmNIHS28_00329	30.568	11.5	14	2	2	3	2	2	0	3	4	2	2	2	1	2	2	2	2	2	1	2	2	26340	20659	19913	0	22383	15355	1.258	0.987	0.951		1.069	0.734	1.182	0.39912
UPI000035D4FB	Potassium-transporting ATPase KdpC subunit OS=Listeria monocytogenes serotype 4b str. LL195 OX=1230340 GN=kdpC PE=3 SV=1	kdpC	20.868	9.5	3	1	1	0	0	0	0	1	2	0	0	0	0	1	1	0	0	0	0	1	1	0	0	0	0	0	3565.1						1
UPI000035D4FE	Cellobiose-specific phosphotransferase enzyme IIB component OS=Listeria monocytogenes FSL F2-208 OX=702458 GN=NT04LM_4122 PE=4 SV=1	NT04LM_4122	10.948	32.7	22	3	3	5	3	2	2	5	5	3	3	3	2	3	2	3	3	3	2	3	2	347580	354080	292280	284970	333080	238870	1.127	1.148	0.947	0.924	1.08	0.774	1.16	0.249
UPI000035D4FF	Permease IIC component OS=Listeria monocytogenes OX=1639 GN=ARJ20_03025 PE=4 SV=1	ARJ20_03025	46.259	10.1	11	4	4	2	1	2	2	2	2	4	4	4	4	3	4	4	4	4	4	3	4	114150	100320	74284	109770	116130	70241	1.171	1.029	0.762	1.126	1.191	0.721	0.975	0.93656
UPI000035D502	Magnesium-transporting ATPase, P-type 1 OS=Listeria monocytogenes serotype 4b str. LL195 OX=1230340 GN=mgtB PE=4 SV=1	mgtB	94.824	21	34	12	12	3	2	1	7	11	10	6	6	6	11	12	12	6	6	6	11	12	12	46831	59434	45960	189440	176810	166620	0.41	0.521	0.403	1.659	1.548	1.459	0.286	0.000158781
UPI000035D503	TetR/AcrR family transcriptional regulator OS=Listeria monocytogenes serotype 1/2b OX=2291966 GN=E3083_03295 PE=4 SV=1	E3083_03295	21.508	23.9	19	3	3	4	2	3	3	3	4	3	3	3	3	3	3	3	3	3	3	3	3	149970	153220	126150	149780	146180	132970	1.048	1.071	0.882	1.047	1.022	0.93	1.001	0.98174
UPI000035D504	1,4-beta-N-acetylmuramoylhydrolase OS=Listeria monocytogenes OX=1639 GN=CHJ16_08455 PE=4 SV=1	CHJ16_08455	63.793	51.9	408	36	36	57	55	62	79	78	77	28	29	28	32	32	34	28	29	28	32	32	34	54190000	66537000	68147000	107220000	60473000	79528000	0.746	0.915	0.938	1.475	0.832	1.094	0.764	0.24344
UPI000035D505	Thymidylate kinase OS=Listeria monocytogenes serotype 4b str. LL195 OX=1230340 GN=tmk PE=3 SV=1	tmk	23.097	41.8	23	7	7	4	4	6	2	3	4	6	6	7	5	5	6	6	6	7	5	5	6	262010	227860	236350	97970	237680	265590	1.184	1.03	1.068	0.443	1.074	1.2	1.208	0.47852
UPI000035D506	Aminotransferase class I/II-fold pyridoxal phosphate-dependent enzyme OS=Listeria monocytogenes OX=1639 GN=CHJ16_08470 PE=4 SV=1	CHJ16_08470	51.357	12.2	13	3	3	1	2	2	2	3	3	1	2	2	2	3	3	1	2	2	2	3	3	0	18949	21718	13908	21697	14651		1.042	1.194	0.765	1.193	0.806	1.213	0.34234
[truncated: 61 more rows]
